# Supplementary material for: CpH methylome analysis in human cortical neurons identifies novel gene pathways and drug targets for opioid use disorder
Source: Front Psychiatry. 2023 Jan 19;13:1078894. doi: 10.3389/fpsyt.2022.1078894 (PMC9892724; doi:10.3389/fpsyt.2022.1078894)
Supplement: Supplementary file 2 [file Table_1.XLSX]

## Sheet: List of Tables
Tables
1	Differential Non-CpG Methylation (FDR-adjusted q < 0.05)
2	Functional annotation. The functional annotations were conducted with 2021 EnrichR databases and STRING.
3	Functional annotation. The functional annotations were conducted with 2021 EnrichR databases and STRING using TSS distance <-1500.
4	List of overlapped genes between 5mC in CpG sites and mCpH
5	GWAS enrichment analysis
6	Drug interaction analysis
7	Expression gene in the literature

## Sheet: Table 1
Table 1
Chr	Start	Strand	P-value	Q-value	Change in mCH (%)	Promoter	Exon	Intron	Distance to nearest TSS	Ensembl Gene ID of nearest TSS	Distance < 1500 Up and downstream	Gene Symbol	Gene Description	Gene Biotype
chr2	121316890	-	1.39837252199147e-311	5.25e-307	-0.289855	0	0	0	6897	ENST00000450311			ribosomal protein S17 (RPS17) pseudogene	processed_pseudogene
chr10	110460730	-	1.29240184172866e-311	7.91e-307	-0.294551	0	0	1	10103	ENST00000428894		HMGB3P5	high mobility group box 3 pseudogene 5 [Source:HGNC Symbol;Acc:HGNC:39105]	processed_pseudogene
chr3	129553322	+	8.2e-298	4.03e-293	0.374532	0	0	0	3713	ENST00000501038		PLXND1	plexin D1 [Source:HGNC Symbol;Acc:HGNC:9107]	protein_coding
chr3	26624066	-	1.75e-295	8.2e-291	0.10172	1	0	1	-15	ENST00000432040	0	LRRC3B	leucine rich repeat containing 3B [Source:HGNC Symbol;Acc:HGNC:28105]	protein_coding
chrX	40267385	-	3.28e-295	1.21e-290	-0.622407	0	0	1	4421	ENST00000447570			novel transcript	lncRNA
chr7	128201496	+	1.01e-293	3.59e-289	0.0231963	0	0	0	-6375	ENST00000384972		MIR129-1	microRNA 129-1 [Source:HGNC Symbol;Acc:HGNC:31512]	miRNA
chr7	19364773	-	3.84e-284	1.3e-279	-0.354191	0	0	1	11241	ENST00000412563			novel transcript	lncRNA
chr10	110872567	-	4.98e-284	2.87e-279	-0.541126	1	0	1	-335	ENST00000420367	0	PDCD4-AS1	PDCD4 antisense RNA 1 [Source:HGNC Symbol;Acc:HGNC:27425]	lncRNA
chr16	4957726	-	1.86e-280	7.26e-276	0.107803	1	0	1	-591	ENST00000251170		SEC14L5	SEC14 like lipid binding 5 [Source:HGNC Symbol;Acc:HGNC:29032]	protein_coding
chrX	145818328	+	2.9e-280	9.45e-276	0.110683	1	1	1	159	ENST00000370490	0	SLITRK2	SLIT and NTRK like family member 2 [Source:HGNC Symbol;Acc:HGNC:13449]	protein_coding
chr11	69773991	+	2.46e-280	1.34e-275	0.128272	0	0	1	1174	ENST00000538040	0	FGF4	fibroblast growth factor 4 [Source:HGNC Symbol;Acc:HGNC:3682]	protein_coding
chr17	79155152	+	4.25e-278	1.54e-273	-0.352941	0	0	1	22432	ENST00000583980			novel transcript, antisense to RBFOX3	lncRNA
chr8	55856208	+	2e-266	6.28e-262	0.2457	0	0	0	-23605	ENST00000519728		LYN	LYN proto-oncogene, Src family tyrosine kinase [Source:HGNC Symbol;Acc:HGNC:6735]	protein_coding
chr13	104068388	+	2.39e-266	8.96e-262	0.25	0	0	0	-623421	ENST00000415853		ATP6V1G1P7	ATPase H+ transporting V1 subunit G1 pseudogene 7 [Source:HGNC Symbol;Acc:HGNC:39852]	processed_pseudogene
chr10	97196418	-	6.53e-265	3.37e-260	-0.244499	0	0	1	-10499	ENST00000371041	0	SLIT1	slit guidance ligand 1 [Source:HGNC Symbol;Acc:HGNC:11085]	protein_coding
chr19	55259733	-	1.01e-264	3.54e-260	-0.20555	1	0	0	-739	ENST00000412770	-716	PPP6R1	protein phosphatase 6 regulatory subunit 1 [Source:HGNC Symbol;Acc:HGNC:29195]	protein_coding
chr16	1170045	-	3.67e-249	1.33e-244	-0.27248	0	0	1	-9870	ENST00000563593			novel transcript, antisense to CACNA1H	lncRNA
chr16	88784766	-	1.06e-248	3.69e-244	-0.193611	1	0	1	446	ENST00000301015	0	PIEZO1	piezo type mechanosensitive ion channel component 1 [Source:HGNC Symbol;Acc:HGNC:28993]	protein_coding
chr3	28215765	-	2.96e-233	1.32e-228	-0.291121	0	0	0	-25819	ENST00000477739		CMC1	C-X9-C motif containing 1 [Source:HGNC Symbol;Acc:HGNC:28783]	protein_coding
chr15	40098946	-	1.78e-221	5.98e-217	-0.0499118	0	0	1	7141	ENST00000431415	0	BMF	Bcl2 modifying factor [Source:HGNC Symbol;Acc:HGNC:24132]	protein_coding
chrX	40105041	-	7.61e-218	2.31e-213	-0.272109	0	0	1	-7639	ENST00000378444	0	BCOR	BCL6 corepressor [Source:HGNC Symbol;Acc:HGNC:20893]	protein_coding
chr2	127107493	-	1.43e-217	4.83e-213	0.142098	1	0	0	-139	ENST00000316724	-205	BIN1	bridging integrator 1 [Source:HGNC Symbol;Acc:HGNC:1052]	protein_coding
chr19	36973186	-	2.93e-210	9.54e-206	-0.175285	1	0	1	-27	ENST00000586353	0	ZNF568	zinc finger protein 568 [Source:HGNC Symbol;Acc:HGNC:25392]	protein_coding
chr4	684722	+	8.3e-206	3.54e-201	-0.269542	1	1	1	380	ENST00000512400	0	SLC49A3	solute carrier family 49 member 3 [Source:HGNC Symbol;Acc:HGNC:26177]	protein_coding
chr22	21023539	-	9.87e-204	4.04e-199	0.26455	1	1	0	192	ENST00000487342	0	P2RX6	purinergic receptor P2X 6 [Source:HGNC Symbol;Acc:HGNC:8538]	protein_coding
chr7	152759954	+	1.92e-201	5.61e-197	0.43956	1	0	1	168	ENST00000397282	0	ACTR3B	actin related protein 3B [Source:HGNC Symbol;Acc:HGNC:17256]	protein_coding
chr19	2253780	-	6.87e-200	2.17e-195	-0.0307966	0	1	0	2638	ENST00000300961	0	JSRP1	junctional sarcoplasmic reticulum protein 1 [Source:HGNC Symbol;Acc:HGNC:24963]	protein_coding
chr12	113515036	+	1.71e-198	5.56e-194	0.00128929	0	0	0	-42757	ENST00000557836		LHX5	LIM homeobox 5 [Source:HGNC Symbol;Acc:HGNC:14216]	protein_coding
chr1	116418622	+	1.59e-189	7.77e-185	-0.172117	1	1	0	0	ENST00000608511	0	ATP1A1-AS1	ATP1A1 antisense RNA 1 [Source:HGNC Symbol;Acc:HGNC:28262]	lncRNA
chr10	11700981	+	4.52e-188	2.11e-183	0.299401	0	0	0	21308	ENST00000604086			novel transcript	lncRNA
chr5	14142848	+	1.59e-168	6.26e-164	0.277474	1	0	0	-854	ENST00000505971	493	TRIO	trio Rho guanine nucleotide exchange factor [Source:HGNC Symbol;Acc:HGNC:12303]	protein_coding
chr12	110582305	-	7.54e-167	2.38e-162	0.134917	0	0	1	1016	ENST00000354300	0	PPTC7	protein phosphatase targeting COQ7 [Source:HGNC Symbol;Acc:HGNC:30695]	protein_coding
chr11	133957048	+	5.06e-154	2.25e-149	-0.316122	1	0	0	-64	ENST00000533871	-80	IGSF9B	immunoglobulin superfamily member 9B [Source:HGNC Symbol;Acc:HGNC:32326]	protein_coding
chr17	5499789	+	7.07e-149	2.16e-144	-0.32	0	1	0	1357	ENST00000568641			uncharacterized LOC728392 [Source:NCBI gene;Acc:728392]	protein_coding
chr12	27627733	-	3.84e-143	1.63e-138	0.0187757	0	0	1	-18688	ENST00000542428			high-mobility group nucleosome binding domain 1 (HMGN1) pseudogene	processed_pseudogene
chr12	123076858	+	1.66e-128	4.9e-124	0.187827	1	0	1	-764	ENST00000541244	0	PITPNM2	phosphatidylinositol transfer protein membrane associated 2 [Source:HGNC Symbol;Acc:HGNC:21044]	protein_coding
chr19	37467258	+	3.5e-118	1.07e-113	0.227134	1	1	1	-30	ENST00000392149	0	ZNF569	zinc finger protein 569 [Source:HGNC Symbol;Acc:HGNC:24737]	protein_coding
chr1	236141842	-	4.41e-118	1.8e-113	-0.2018	1	0	0	-663	ENST00000419162	662	GPR137B	G protein-coupled receptor 137B [Source:HGNC Symbol;Acc:HGNC:11862]	protein_coding
chr7	20785115	-	1.49e-110	4.22e-106	0.0966461	0	1	0	1772	ENST00000617581	0	SP8	Sp8 transcription factor [Source:HGNC Symbol;Acc:HGNC:19196]	protein_coding
chr9	132944405	+	3.73e-105	1.02e-100	-0.321199	1	0	1	191	ENST00000493467	0	TSC1	TSC complex subunit 1 [Source:HGNC Symbol;Acc:HGNC:12362]	protein_coding
chr6	1611210	+	1.75e-97	6.62e-93	-0.197759	0	1	0	1240	ENST00000380874		NA	NA	NA
chr12	117025671	-	3.43e-86	9.84e-82	0.565802	0	0	1	21161	ENST00000549210		TESC	tescalcin [Source:HGNC Symbol;Acc:HGNC:26065]	protein_coding
chr16	69107874	-	3.4e-85	9.48e-81	0.00929882	1	0	1	336	ENST00000306560	0	HAS3	hyaluronan synthase 3 [Source:HGNC Symbol;Acc:HGNC:4820]	protein_coding
chr2	120736200	+	7.95e-85	2.35e-80	0.360038	1	0	1	-47	ENST00000418323	0	GLI2	GLI family zinc finger 2 [Source:HGNC Symbol;Acc:HGNC:4318]	protein_coding
chr2	30232261	+	4.1e-73	1.18e-68	-0.250626	1	1	1	83	ENST00000407930	0	LBH	LBH regulator of WNT signaling pathway [Source:HGNC Symbol;Acc:HGNC:29532]	protein_coding
chr11	82900306	-	6.28e-73	2.46e-68	-0.509684	1	1	1	125	ENST00000393399	0	PRCP	prolylcarboxypeptidase [Source:HGNC Symbol;Acc:HGNC:9344]	protein_coding
chr7	2394071	+	4.02e-72	1.07e-67	0.530534	1	1	0	61	ENST00000603368			neugrin, neurite outgrowth associated (NGRN) pseudogene	processed_pseudogene
chr20	63740670	-	4e-72	1.46e-67	-0.303842	1	0	1	292	ENST00000485897	0	SLC2A4RG	SLC2A4 regulator [Source:HGNC Symbol;Acc:HGNC:15930]	protein_coding
chr11	43107961	-	4.87e-72	1.84e-67	1.27551	0	0	0	-41886	ENST00000532030			mannosidase, alpha, class 1B, member 1 (MAN1B1) pseudogene	processed_pseudogene
chr14	94768096	-	9.74e-72	2.64e-67	-0.19047	0	0	0	2135	ENST00000238558	126	GSC	goosecoid homeobox [Source:HGNC Symbol;Acc:HGNC:4612]	protein_coding
chr22	31081532	-	8.87e-72	3.11e-67	-0.255646	1	0	1	214	ENST00000489337	0	SMTN	smoothelin [Source:HGNC Symbol;Acc:HGNC:11126]	protein_coding
chr4	190017161	-	1.76e-71	5.96e-67	0.428488	1	0	0	-535	ENST00000364275	534	RNA5SP175	RNA, 5S ribosomal pseudogene 175 [Source:HGNC Symbol;Acc:HGNC:43075]	rRNA_pseudogene
chr14	52315040	+	3.46e-71	9.14e-67	0.356188	1	1	1	647	ENST00000245457	0	PTGER2	prostaglandin E receptor 2 [Source:HGNC Symbol;Acc:HGNC:9594]	protein_coding
chr22	40045171	-	1.87e-70	6.12e-66	0.318996	1	0	1	-303	ENST00000402203	0	TNRC6B	trinucleotide repeat containing adaptor 6B [Source:HGNC Symbol;Acc:HGNC:29190]	protein_coding
chr19	10405502	+	2.2e-63	6.13e-59	-0.0690637	0	0	1	-1965	ENST00000408639		MIR1181	microRNA 1181 [Source:HGNC Symbol;Acc:HGNC:35262]	miRNA
chr16	31459186	+	2.05e-59	5.26e-55	-0.527704	1	1	1	101	ENST00000538189	0	ARMC5	armadillo repeat containing 5 [Source:HGNC Symbol;Acc:HGNC:25781]	protein_coding
chr12	132328003	+	2.34e-59	5.85e-55	-0.578871	0	0	1	1201	ENST00000328957	0	GALNT9	polypeptide N-acetylgalactosaminyltransferase 9 [Source:HGNC Symbol;Acc:HGNC:4131]	protein_coding
chr19	13748572	+	6.97e-59	1.89e-54	0.271959	1	0	1	677	ENST00000586666		CCDC130	coiled-coil domain containing 130 [Source:HGNC Symbol;Acc:HGNC:28118]	protein_coding
chr8	103371908	+	1.21e-58	3.11e-54	-0.134505	1	0	1	360	ENST00000415886	0	CTHRC1	collagen triple helix repeat containing 1 [Source:HGNC Symbol;Acc:HGNC:18831]	protein_coding
chr22	19478934	-	1.48e-58	4.7e-54	-0.105263	1	1	1	-4	ENST00000494054	0	UFD1	ubiquitin recognition factor in ER associated degradation 1 [Source:HGNC Symbol;Acc:HGNC:12520]	protein_coding
chrX	65406907	+	2.87e-58	7.15e-54	0.296703	0	0	1	-1177	ENST00000422965		TLE1P1	TLE family member 1 pseudogene 1 [Source:HGNC Symbol;Acc:HGNC:39438]	processed_pseudogene
chr5	146878585	-	4.56e-58	1.4e-53	0.232758	1	1	1	-5	ENST00000512639	0	PPP2R2B	protein phosphatase 2 regulatory subunit Bbeta [Source:HGNC Symbol;Acc:HGNC:9305]	protein_coding
chr18	78770858	+	5.74e-58	1.52e-53	-0.122744	0	0	0	25815	ENST00000580487			novel transcript	lncRNA
chr19	10454370	-	6.64e-58	1.71e-53	0.571186	0	0	1	1088	ENST00000586275	0	PDE4A	phosphodiesterase 4A [Source:HGNC Symbol;Acc:HGNC:8780]	protein_coding
chr8	8963516	+	8.67e-58	2.1e-53	-0.512821	0	1	1	1608	ENST00000522289	0	RPL10P19	ribosomal protein L10 pseudogene 19 [Source:HGNC Symbol;Acc:HGNC:52350]	transcribed_processed_pseudogene
chr17	40648250	-	8.99e-58	2.19e-53	0.717149	1	1	1	-50	ENST00000619697			novel transcript, antisense to SMARCE1	lncRNA
chr16	84648230	+	9.58e-58	2.28e-53	-0.360685	1	0	0	-295	ENST00000564996	280	KLHL36	kelch like family member 36 [Source:HGNC Symbol;Acc:HGNC:17844]	protein_coding
chr6	157274366	-	1.05e-57	2.46e-53	0.533971	0	0	0	25761	ENST00000405916		LDHAL6FP	lactate dehydrogenase A like 6F, pseudogene [Source:HGNC Symbol;Acc:HGNC:44240]	processed_pseudogene
chr8	138812375	+	1.11e-57	2.55e-53	0.913242	0	0	1	-8930	ENST00000612268		NA	NA	NA
chr19	52336785	+	1.05e-57	2.62e-53	-0.514801	1	0	1	425	ENST00000594919	0	ZNF610	zinc finger protein 610 [Source:HGNC Symbol;Acc:HGNC:26687]	protein_coding
chr14	74240375	+	1.21e-57	2.81e-53	-0.2849	1	0	1	905	ENST00000261980	0	VSX2	visual system homeobox 2 [Source:HGNC Symbol;Acc:HGNC:1975]	protein_coding
chr1	18640322	-	8.1e-58	2.94e-53	0.20531	0	0	1	8800	ENST00000400661	0	PAX7	paired box 7 [Source:HGNC Symbol;Acc:HGNC:8621]	protein_coding
chr17	79219982	-	1.3e-57	3.17e-53	-0.530504	0	0	1	-11427	ENST00000582139	0	RBFOX3	RNA binding fox-1 homolog 3 [Source:HGNC Symbol;Acc:HGNC:27097]	protein_coding
chr5	76953933	-	1.08e-57	3.22e-53	0.760456	1	0	1	518	ENST00000512446	0	CRHBP	corticotropin releasing hormone binding protein [Source:HGNC Symbol;Acc:HGNC:2356]	protein_coding
chr1	2789975	+	9.27e-58	3.24e-53	-0.0770964	1	0	0	-221	ENST00000401095	0	TTC34	tetratricopeptide repeat domain 34 [Source:HGNC Symbol;Acc:HGNC:34297]	protein_coding
chr19	42325534	+	1.37e-57	3.27e-53	-0.202956	1	0	0	-75	ENST00000334370	74	MEGF8	multiple EGF like domains 8 [Source:HGNC Symbol;Acc:HGNC:3233]	protein_coding
chr6	132721528	+	1.65e-57	3.67e-53	0.666811	0	0	0	-7480	ENST00000367928		VNN1	vanin 1 [Source:HGNC Symbol;Acc:HGNC:12705]	protein_coding
chr17	49969211	+	1.72e-57	3.9e-53	-0.347826	1	1	1	39	ENST00000240306	0	DLX4	distal-less homeobox 4 [Source:HGNC Symbol;Acc:HGNC:2917]	protein_coding
chr10	79070620	+	1.2e-57	4.06e-53	-0.233531	0	0	1	1587	ENST00000334512	0	ZMIZ1	zinc finger MIZ-type containing 1 [Source:HGNC Symbol;Acc:HGNC:16493]	protein_coding
chr5	180802440	+	1.44e-57	4.14e-53	0.835073	1	0	1	328	ENST00000505682	0	MGAT1	alpha-1,3-mannosyl-glycoprotein 2-beta-N-acetylglucosaminyltransferase [Source:HGNC Symbol;Acc:HGNC:7044]	protein_coding
chr4	86595064	+	1.48e-57	4.14e-53	-0.277008	1	0	1	334	ENST00000411767	0	PTPN13	protein tyrosine phosphatase non-receptor type 13 [Source:HGNC Symbol;Acc:HGNC:9646]	protein_coding
chr16	10744082	-	1.95e-57	4.33e-53	0.235002	1	0	1	229	ENST00000433392	0	NUBP1	nucleotide binding protein 1 [Source:HGNC Symbol;Acc:HGNC:8041]	protein_coding
chr6	29792326	-	1.69e-57	4.62e-53	-0.168305	1	1	1	94	ENST00000429037	0	HLA-V	major histocompatibility complex, class I, V (pseudogene) [Source:HGNC Symbol;Acc:HGNC:23482]	transcribed_unprocessed_pseudogene
chr1	8817779	+	1.47e-57	4.79e-53	0.66335	1	0	0	-137	ENST00000400908	0	RERE	arginine-glutamic acid dipeptide repeats [Source:HGNC Symbol;Acc:HGNC:9965]	protein_coding
chr16	4847214	+	3.78e-57	8.21e-53	-0.0767303	1	1	1	52	ENST00000591451	0	GLYR1	glyoxylate reductase 1 homolog [Source:HGNC Symbol;Acc:HGNC:24434]	protein_coding
chr1	97044479	+	3.22e-57	1.02e-52	-0.157934	0	0	0	-51444	ENST00000422980		DPYD-AS1	DPYD antisense RNA 1 [Source:HGNC Symbol;Acc:HGNC:40195]	lncRNA
chr5	73498835	+	3.87e-57	1.03e-52	0.151796	1	0	1	327	ENST00000507081	0	BTF3	basic transcription factor 3 [Source:HGNC Symbol;Acc:HGNC:1125]	protein_coding
chr9	127898602	+	4.91e-57	1.07e-52	-0.15013	1	0	1	-622	ENST00000291839	0	ST6GALNAC6	ST6 N-acetylgalactosaminide alpha-2,6-sialyltransferase 6 [Source:HGNC Symbol;Acc:HGNC:23364]	protein_coding
chr14	37583991	-	5.17e-57	1.1e-52	0.116204	0	0	0	10272	ENST00000545425		FOXA1	forkhead box A1 [Source:HGNC Symbol;Acc:HGNC:5021]	protein_coding
chr2	86563116	-	5.91e-57	1.37e-52	0.181347	1	1	1	51	ENST00000393773	0	CHMP3	charged multivesicular body protein 3 [Source:HGNC Symbol;Acc:HGNC:29865]	protein_coding
chrX	140505574	-	7.16e-57	1.52e-52	0.563335	1	0	0	-72	ENST00000370536	-505	SOX3	SRY-box transcription factor 3 [Source:HGNC Symbol;Acc:HGNC:11199]	protein_coding
chr14	102922790	+	7.72e-57	1.6e-52	0.463786	1	0	1	-132	ENST00000541086	0	AMN	amnion associated transmembrane protein [Source:HGNC Symbol;Acc:HGNC:14604]	protein_coding
chr4	112231356	+	6.64e-57	1.72e-52	-0.281492	1	1	0	241	ENST00000562919			novel transcript, antisense to AP1AR	lncRNA
chr6	52577183	-	9.21e-57	1.91e-52	0.42625	1	0	0	-124	ENST00000606714	0	TRAM2-AS1	TRAM2 antisense RNA 1 (head to head) [Source:HGNC Symbol;Acc:HGNC:48663]	lncRNA
chr9	114398038	-	9.86e-57	1.99e-52	-0.105438	1	0	1	466	ENST00000448674			novel transcript	lncRNA
chr11	9573178	+	7.29e-57	2.23e-52	0.389082	1	0	0	-503	ENST00000450114	491	WEE1	WEE1 G2 checkpoint kinase [Source:HGNC Symbol;Acc:HGNC:12761]	protein_coding
chr8	141417573	+	1.15e-56	2.26e-52	-0.291758	0	0	1	-3815	ENST00000329397	0	PTP4A3	protein tyrosine phosphatase 4A3 [Source:HGNC Symbol;Acc:HGNC:9636]	protein_coding
chr8	17923477	-	1.19e-56	2.28e-52	0.123224	1	0	1	451	ENST00000519253	0	PCM1	pericentriolar material 1 [Source:HGNC Symbol;Acc:HGNC:8727]	protein_coding
chr2	73283736	+	1.51e-56	3.44e-52	0.348554	1	0	1	575	ENST00000520530	0	FBXO41	F-box protein 41 [Source:HGNC Symbol;Acc:HGNC:29409]	protein_coding
chr7	131945538	+	1.97e-56	3.71e-52	0.355566	0	0	1	35320	ENST00000415393			novel transcript	lncRNA
chr18	44679326	-	2.07e-56	4.6e-52	0.429405	1	0	1	392	ENST00000592638			novel transcript	lncRNA
chr11	64036805	-	2.13e-56	6.32e-52	0.135723	1	0	1	837	ENST00000537170	0	FLRT1	fibronectin leucine rich transmembrane protein 1 [Source:HGNC Symbol;Acc:HGNC:3760]	lncRNA
chr1	155563249	-	4.28e-56	1.23e-51	-0.0709474	1	1	1	-443	ENST00000548830	0	ASH1L	ASH1 like histone lysine methyltransferase [Source:HGNC Symbol;Acc:HGNC:19088]	protein_coding
chr19	2462160	+	2.07e-53	4.48e-49	-0.130538	1	1	0	26	ENST00000587826	0	LINC01775	long intergenic non-protein coding RNA 1775 [Source:HGNC Symbol;Acc:HGNC:52565]	lncRNA
chr2	176159212	-	2.13e-51	4.52e-47	0.0733028	0	0	1	-1679	ENST00000410016	0	HOXD3	homeobox D3 [Source:HGNC Symbol;Acc:HGNC:5137]	protein_coding
chr5	80408545	-	3.24e-45	8.17e-41	0.108447	1	0	1	432	ENST00000512442	0	ZFYVE16	zinc finger FYVE-type containing 16 [Source:HGNC Symbol;Acc:HGNC:20756]	protein_coding
chr13	95677744	-	5.95e-45	1.21e-40	-0.464396	1	0	1	588	ENST00000376795	0	DNAJC3	DnaJ heat shock protein family (Hsp40) member C3 [Source:HGNC Symbol;Acc:HGNC:9439]	protein_coding
chr12	121687331	-	8.55e-45	1.7e-40	-0.442478	0	0	0	-14701	ENST00000542364		MORN3	MORN repeat containing 3 [Source:HGNC Symbol;Acc:HGNC:29807]	protein_coding
chr7	38175445	-	1.18e-44	2.18e-40	-0.348837	0	0	0	-2777	ENST00000009041		STARD3NL	STARD3 N-terminal like [Source:HGNC Symbol;Acc:HGNC:19169]	protein_coding
chr12	38159105	-	8.55e-45	2.39e-40	-0.430416	0	0	0	2478	ENST00000362973		RNA5SP358	RNA, 5S ribosomal pseudogene 358 [Source:HGNC Symbol;Acc:HGNC:43258]	rRNA_pseudogene
chr12	57591841	-	1.31e-44	2.55e-40	-0.470958	1	0	1	569	ENST00000354947	0	PIP4K2C	phosphatidylinositol-5-phosphate 4-kinase type 2 gamma [Source:HGNC Symbol;Acc:HGNC:23786]	protein_coding
chr11	32730986	+	1.18e-44	3.22e-40	-0.290416	0	0	1	-27282	ENST00000466686			ribosomal protein L34 (RPL34) pseudogene	processed_pseudogene
chr6	153282695	-	1.89e-44	3.4e-40	-0.393701	1	1	1	39	ENST00000492974			60S ribosomal protein L27a (RPL27A) pseudogene	processed_pseudogene
chr3	50502697	-	1.99e-44	4.89e-40	-0.616016	1	0	1	727	ENST00000423994	0	CACNA2D2	calcium voltage-gated channel auxiliary subunit alpha2delta 2 [Source:HGNC Symbol;Acc:HGNC:1400]	protein_coding
chr11	1298476	-	1.93e-44	5.12e-40	-0.0120155	0	1	1	4315	ENST00000527886	0	TOLLIP	toll interacting protein [Source:HGNC Symbol;Acc:HGNC:16476]	protein_coding
chr6	99348935	+	3.1e-44	5.45e-40	-0.0596416	1	0	1	721	ENST00000389677	0	FAXC	failed axon connections homolog, metaxin like GST domain containing [Source:HGNC Symbol;Acc:HGNC:20742]	protein_coding
chr8	15237140	-	3.15e-44	5.45e-40	0.0151737	0	0	1	1200	ENST00000382080	0	SGCZ	sarcoglycan zeta [Source:HGNC Symbol;Acc:HGNC:14075]	protein_coding
chr11	46347981	+	2.25e-44	5.79e-40	-0.27027	1	0	1	395	ENST00000318201	0	DGKZ	diacylglycerol kinase zeta [Source:HGNC Symbol;Acc:HGNC:2857]	protein_coding
chr19	50328441	-	3.15e-44	6.49e-40	0.374281	1	1	1	806	ENST00000376959	0	KCNC3	potassium voltage-gated channel subfamily C member 3 [Source:HGNC Symbol;Acc:HGNC:6235]	protein_coding
chr2	31580687	-	3.19e-44	6.49e-40	-0.019328	1	1	0	381	ENST00000622030	0	SRD5A2	steroid 5 alpha-reductase 2 [Source:HGNC Symbol;Acc:HGNC:11285]	protein_coding
chr14	61321295	-	3.8e-44	7.17e-40	0.0160613	1	0	1	-422	ENST00000332981	0	PRKCH	protein kinase C eta [Source:HGNC Symbol;Acc:HGNC:9403]	protein_coding
chr16	2126946	+	3.82e-44	7.17e-40	-0.29615	0	0	1	-4905	ENST00000363189				misc_RNA
chr9	26947229	-	4.67e-44	7.91e-40	-0.2149	1	1	1	5	ENST00000520884	0	PLAA	phospholipase A2 activating protein [Source:HGNC Symbol;Acc:HGNC:9043]	protein_coding
chr2	1584305	-	4.06e-44	8.09e-40	0.0152737	0	0	1	-3995	ENST00000419028			novel transcript	lncRNA
chr11	82732483	+	3.44e-44	8.64e-40	0.365367	0	1	0	1382	ENST00000329203	0	FAM181B	family with sequence similarity 181 member B [Source:HGNC Symbol;Acc:HGNC:28512]	protein_coding
chr17	2023336	+	4.72e-44	8.7e-40	0.466173	1	0	1	329	ENST00000574483			novel transcript, sense intronic to RTN4RL1	lncRNA
chr3	194369966	-	4.96e-44	1.19e-39	0.0140963	1	0	0	-224	ENST00000347624	-223	LRRC15	leucine rich repeat containing 15 [Source:HGNC Symbol;Acc:HGNC:20818]	protein_coding
chr1	229407221	+	4.95e-44	1.21e-39	0.00604741	0	0	0	3547	ENST00000516242		RN7SKP276	RN7SK pseudogene 276 [Source:HGNC Symbol;Acc:HGNC:46000]	misc_RNA
chr7	85258693	+	7.86e-44	1.31e-39	0.454481	0	0	0	-71839	ENST00000444867	0	SEMA3D	semaphorin 3D [Source:HGNC Symbol;Acc:HGNC:10726]	protein_coding
chr8	29262672	-	8.04e-44	1.31e-39	0.331119	1	0	1	391	ENST00000523968		KIF13B	kinesin family member 13B [Source:HGNC Symbol;Acc:HGNC:14405]	protein_coding
chr2	290015	-	6.75e-44	1.32e-39	0.306927	0	0	1	-1165	ENST00000452023		ALKAL2	ALK and LTK ligand 2 [Source:HGNC Symbol;Acc:HGNC:27683]	protein_coding
chr1	203796051	+	5.62e-44	1.34e-39	-0.00553926	1	0	1	-258	ENST00000550078	0	ZBED6	zinc finger BED-type containing 6 [Source:HGNC Symbol;Acc:HGNC:33273]	protein_coding
chr6	72622212	-	8.35e-44	1.34e-39	-0.292398	1	1	0	42	ENST00000629977	0	KCNQ5	potassium voltage-gated channel subfamily Q member 5 [Source:HGNC Symbol;Acc:HGNC:6299]	protein_coding
chr15	80989888	+	7.53e-44	1.36e-39	-0.276243	1	0	0	-11	ENST00000261758	-60	MESD	mesoderm development LRP chaperone [Source:HGNC Symbol;Acc:HGNC:13520]	protein_coding
chr1	2611197	-	5.88e-44	1.37e-39	-0.289296	1	0	1	205	ENST00000509374	0	MMEL1	membrane metalloendopeptidase like 1 [Source:HGNC Symbol;Acc:HGNC:14668]	protein_coding
chr10	124675406	+	6.23e-44	1.42e-39	0.389854	0	0	1	-28219	ENST00000448422		FAM53B-AS1	FAM53B antisense RNA 1 [Source:HGNC Symbol;Acc:HGNC:49499]	lncRNA
chr12	45216806	-	6.71e-44	1.49e-39	0.0138195	1	0	1	688	ENST00000320560	0	ANO6	anoctamin 6 [Source:HGNC Symbol;Acc:HGNC:25240]	protein_coding
chr16	67562012	+	8.39e-44	1.49e-39	0.299726	1	1	1	298	ENST00000562846			novel transcript, antisense to CTCF	lncRNA
chr12	73367937	-	9.05e-44	1.58e-39	0.36193	0	0	0	-161103	ENST00000548029			novel transcript	lncRNA
chr19	12670029	-	8.91e-44	1.67e-39	0.331116	1	1	0	22	ENST00000425834	0	WDR83	WD repeat domain 83 [Source:HGNC Symbol;Acc:HGNC:32672]	protein_coding
chr20	30894095	-	8.91e-44	1.67e-39	0.296855	0	0	0	7727	ENST00000615662		NA	NA	NA
chr4	41257539	+	7.26e-44	1.7e-39	0.385612	1	1	1	595	ENST00000472501	0	UCHL1	ubiquitin C-terminal hydrolase L1 [Source:HGNC Symbol;Acc:HGNC:12513]	protein_coding
chr2	85889648	+	9.28e-44	1.71e-39	0.317444	1	1	0	370	ENST00000455121	0	ST3GAL5-AS1	ST3GAL5 antisense RNA 1 (head to head) [Source:HGNC Symbol;Acc:HGNC:51129]	lncRNA
chr1	8879484	+	8.01e-44	1.74e-39	0.537935	1	0	1	-236	ENST00000489867	0	ENO1	enolase 1 [Source:HGNC Symbol;Acc:HGNC:3350]	protein_coding
chr2	132669165	+	9.65e-44	1.75e-39	0.261742	0	0	1	1036	ENST00000449209	0	LYPD1	LY6/PLAUR domain containing 1 [Source:HGNC Symbol;Acc:HGNC:28431]	protein_coding
chrX	154527565	-	1.18e-43	1.85e-39	0.428805	0	0	0	5510	ENST00000490651	0	G6PD	glucose-6-phosphate dehydrogenase [Source:HGNC Symbol;Acc:HGNC:4057]	protein_coding
chr19	42256544	+	1.1e-43	1.93e-39	0.349147	0	0	0	-1388	ENST00000222329	0	ERF	ETS2 repressor factor [Source:HGNC Symbol;Acc:HGNC:3444]	protein_coding
chr19	35267349	-	1.1e-43	1.93e-39	-0.00070505	1	1	0	855	ENST00000597446		LSR	lipolysis stimulated lipoprotein receptor [Source:HGNC Symbol;Acc:HGNC:29572]	protein_coding
chr9	136328624	+	1.29e-43	1.98e-39	-0.027195	0	0	1	1150	ENST00000440944	0	GPSM1	G protein signaling modulator 1 [Source:HGNC Symbol;Acc:HGNC:17858]	protein_coding
chr1	206556835	-	9.44e-44	2.01e-39	-0.0019724	1	0	1	-330	ENST00000577571	0	RASSF5	Ras association domain family member 5 [Source:HGNC Symbol;Acc:HGNC:17609]	protein_coding
chr1	61077441	-	1.11e-43	2.32e-39	0.297608	1	1	1	169	ENST00000407417	0	NFIA	nuclear factor I A [Source:HGNC Symbol;Acc:HGNC:7784]	protein_coding
chr13	106534032	+	1.37e-43	2.35e-39	-0.015171	0	0	1	1083	ENST00000245323		NA	NA	NA
chr17	17591031	+	1.41e-43	2.37e-39	0.0499978	1	0	1	-397	ENST00000583662			novel transcript	lncRNA
chr4	41256812	+	1.1e-43	2.52e-39	-0.0291903	1	0	1	-21	ENST00000284440	0	UCHL1	ubiquitin C-terminal hydrolase L1 [Source:HGNC Symbol;Acc:HGNC:12513]	protein_coding
chr16	67530163	-	1.56e-43	2.54e-39	-0.0508816	1	0	1	374	ENST00000566920	0	RIPOR1	RHO family interacting cell polarization regulator 1 [Source:HGNC Symbol;Acc:HGNC:25836]	protein_coding
chr15	53978633	-	1.56e-43	2.54e-39	0.372786	0	0	0	-1726	ENST00000557976			novel transcript	lncRNA
chr16	2603533	-	1.7e-43	2.73e-39	-0.384123	1	1	0	61	ENST00000567242			potassium channel tetramerisation domain containing 5 (KCTD5) pseudogene	transcribed_unprocessed_pseudogene
chr9	122905425	-	1.93e-43	2.92e-39	-0.0111408	1	0	0	-85	ENST00000423239	-66	RC3H2	ring finger and CCCH-type domains 2 [Source:HGNC Symbol;Acc:HGNC:21461]	protein_coding
chr15	23803143	+	1.89e-43	2.98e-39	0.391288	0	0	0	-25601	ENST00000383889		RNU6-741P	RNA, U6 small nuclear 741, pseudogene [Source:HGNC Symbol;Acc:HGNC:47704]	snRNA
chr7	98878220	+	2.15e-43	3.19e-39	-0.00214608	1	1	0	-270	ENST00000359863	0	TRRAP	transformation/transcription domain associated protein [Source:HGNC Symbol;Acc:HGNC:12347]	protein_coding
chr16	73665935	+	2.08e-43	3.22e-39	0.399287	0	0	0	121996	ENST00000567227			novel transcript	lncRNA
chr9	133119624	+	2.26e-43	3.3e-39	-0.338219	0	0	1	1533	ENST00000493438	0	RALGDS	ral guanine nucleotide dissociation stimulator [Source:HGNC Symbol;Acc:HGNC:9842]	protein_coding
chr15	22257274	+	2.25e-43	3.43e-39	-0.30426	1	0	0	-864	ENST00000553429			zinc finger, CCHC domain containing 2 (ZCCHC2) pseudogene	processed_pseudogene
chr3	134375141	-	1.54e-43	3.45e-39	0.337166	1	0	1	-224	ENST00000506107	0	AMOTL2	angiomotin like 2 [Source:HGNC Symbol;Acc:HGNC:17812]	protein_coding
chr9	133148962	+	2.42e-43	3.45e-39	0.278234	1	0	1	373	ENST00000393160	0	RALGDS	ral guanine nucleotide dissociation stimulator [Source:HGNC Symbol;Acc:HGNC:9842]	protein_coding
chr9	21994682	-	2.44e-43	3.45e-39	-0.3517	1	0	1	-59	ENST00000579755	0	CDKN2A	cyclin dependent kinase inhibitor 2A [Source:HGNC Symbol;Acc:HGNC:1787]	protein_coding
chr9	98709356	+	2.52e-43	3.51e-39	0.239401	1	0	0	-160	ENST00000259455	-421	GABBR2	gamma-aminobutyric acid type B receptor subunit 2 [Source:HGNC Symbol;Acc:HGNC:4507]	protein_coding
chr2	236163296	-	2.07e-43	3.54e-39	0.356737	0	0	0	4034	ENST00000465889		GBX2	gastrulation brain homeobox 2 [Source:HGNC Symbol;Acc:HGNC:4186]	protein_coding
chr16	5071856	-	2.49e-43	3.74e-39	0.0092772	1	1	1	9	ENST00000591822	0	ALG1	ALG1 chitobiosyldiphosphodolichol beta-mannosyltransferase [Source:HGNC Symbol;Acc:HGNC:18294]	protein_coding
chr12	65169782	-	2.63e-43	3.88e-39	0.187626	1	1	0	201	ENST00000541171	0	LEMD3	LEM domain containing 3 [Source:HGNC Symbol;Acc:HGNC:28887]	protein_coding
chr2	168246641	-	2.41e-43	4.04e-39	0.295805	0	0	1	1501	ENST00000355999	0	STK39	serine/threonine kinase 39 [Source:HGNC Symbol;Acc:HGNC:17717]	protein_coding
chr19	12495367	-	2.44e-43	4.04e-39	-0.0457045	0	1	1	-7308	ENST00000436718		MTND2P40	MT-ND2 pseudogene 40 [Source:HGNC Symbol;Acc:HGNC:52084]	unprocessed_pseudogene
chr20	63536434	+	1.86e-43	4.07e-39	0.420866	1	0	1	921	ENST00000542869	0	PTK6	protein tyrosine kinase 6 [Source:HGNC Symbol;Acc:HGNC:9617]	protein_coding
chr19	14204949	-	2.51e-43	4.09e-39	-0.039489	0	0	1	1221	ENST00000361434	0	ADGRL1	adhesion G protein-coupled receptor L1 [Source:HGNC Symbol;Acc:HGNC:20973]	protein_coding
chr11	62842291	+	2.19e-43	4.17e-39	-0.0255922	1	0	0	-483	ENST00000410396	0	RNU2-2P	RNA, U2 small nuclear 2, pseudogene [Source:HGNC Symbol;Acc:HGNC:10152]	snRNA
chr10	132988115	+	2.19e-43	4.17e-39	0.395738	0	0	0	22583	ENST00000461291	0	LINC01168	long intergenic non-protein coding RNA 1168 [Source:HGNC Symbol;Acc:HGNC:49537]	lncRNA
chr1	40640551	-	2.2e-43	4.17e-39	0.308992	0	0	1	24895	ENST00000372683	0	RIMS3	regulating synaptic membrane exocytosis 3 [Source:HGNC Symbol;Acc:HGNC:21292]	protein_coding
chr10	62465110	-	2.25e-43	4.17e-39	0.446115	0	0	1	-55338	ENST00000395251	-482		zinc finger protein 365 [Source:NCBI gene;Acc:22891]	protein_coding
chr11	57311636	-	2.25e-43	4.17e-39	-0.0384057	1	0	1	-168	ENST00000530920		TNKS1BP1	tankyrase 1 binding protein 1 [Source:HGNC Symbol;Acc:HGNC:19081]	protein_coding
chr11	65084130	+	2.26e-43	4.17e-39	-0.039032	1	1	0	22	ENST00000275517		CDCA5	cell division cycle associated 5 [Source:HGNC Symbol;Acc:HGNC:14626]	protein_coding
chr10	69220093	+	2.31e-43	4.18e-39	0.342459	1	0	1	-210	ENST00000354624		HKDC1	hexokinase domain containing 1 [Source:HGNC Symbol;Acc:HGNC:23302]	protein_coding
chr1	39955105	-	2.4e-43	4.27e-39	-0.317797	1	0	0	-7	ENST00000420632	6	MFSD2A	major facilitator superfamily domain containing 2A [Source:HGNC Symbol;Acc:HGNC:25897]	protein_coding
chr2	127107483	-	2.67e-43	4.28e-39	-0.0141338	1	0	0	-129	ENST00000316724	-195	BIN1	bridging integrator 1 [Source:HGNC Symbol;Acc:HGNC:1052]	protein_coding
chr1	3856896	-	2.47e-43	4.31e-39	0.38478	1	1	0	299	ENST00000428079	0	CEP104	centrosomal protein 104 [Source:HGNC Symbol;Acc:HGNC:24866]	protein_coding
chr10	103855913	+	2.51e-43	4.31e-39	0.193144	1	0	0	-371	ENST00000369774	-329	SH3PXD2A	SH3 and PX domains 2A [Source:HGNC Symbol;Acc:HGNC:23664]	protein_coding
chr3	62371665	+	2.06e-43	4.39e-39	-0.0143594	0	1	0	1351	ENST00000475839	0	FEZF2	FEZ family zinc finger 2 [Source:HGNC Symbol;Acc:HGNC:13506]	protein_coding
chr4	75940408	+	2.23e-43	4.58e-39	-0.0139842	1	0	1	-149	ENST00000505594	0	NAAA	N-acylethanolamine acid amidase [Source:HGNC Symbol;Acc:HGNC:736]	protein_coding
chr6	21636370	-	2.24e-43	4.58e-39	0.0253292	0	0	0	-28402	ENST00000606336		CASC15	cancer susceptibility 15 [Source:HGNC Symbol;Acc:HGNC:28245]	lncRNA
chr11	65788107	+	2.78e-43	4.69e-39	0.38382	0	0	1	1087	ENST00000335987	0	OVOL1	ovo like transcriptional repressor 1 [Source:HGNC Symbol;Acc:HGNC:8525]	protein_coding
chr10	97179873	-	2.85e-43	4.72e-39	0.317678	0	0	1	5751	ENST00000314867	0	SLIT1	slit guidance ligand 1 [Source:HGNC Symbol;Acc:HGNC:11085]	protein_coding
chr5	180071437	+	2.37e-43	4.73e-39	0.0053413	1	0	1	285	ENST00000522208	0	RNF130	ring finger protein 130 [Source:HGNC Symbol;Acc:HGNC:18280]	protein_coding
chr3	33164018	+	2.41e-43	4.73e-39	0.388682	0	0	1	-16298	ENST00000607832			novel transcript	lncRNA
chr16	800084	-	3.44e-43	5.02e-39	-0.298211	1	0	1	650	ENST00000248150	0	GNG13	G protein subunit gamma 13 [Source:HGNC Symbol;Acc:HGNC:14131]	protein_coding
chr12	12726032	+	3.14e-43	5.13e-39	0.194923	1	1	0	8	ENST00000588943	0	APOLD1	apolipoprotein L domain containing 1 [Source:HGNC Symbol;Acc:HGNC:25268]	protein_coding
chr3	151461065	-	2.75e-43	5.3e-39	-0.364078	0	0	0	-2357	ENST00000282466	-4	IGSF10	immunoglobulin superfamily member 10 [Source:HGNC Symbol;Acc:HGNC:26384]	protein_coding
chr13	21075919	+	4e-43	5.74e-39	0.309118	0	0	0	-14373	ENST00000382592		LATS2	large tumor suppressor kinase 2 [Source:HGNC Symbol;Acc:HGNC:6515]	protein_coding
chr20	34710260	+	3.75e-43	5.91e-39	0.23338	0	1	1	4369	ENST00000434040	0	NCOA6	nuclear receptor coactivator 6 [Source:HGNC Symbol;Acc:HGNC:15936]	protein_coding
chr3	48717069	+	3.18e-43	6e-39	0.305132	1	1	1	98	ENST00000413654	0	IP6K2	inositol hexakisphosphate kinase 2 [Source:HGNC Symbol;Acc:HGNC:17313]	protein_coding
chr10	133529757	-	3.84e-43	6.17e-39	-0.00308875	0	0	1	1680	ENST00000480558	0	CYP2E1	cytochrome P450 family 2 subfamily E member 1 [Source:HGNC Symbol;Acc:HGNC:2631]	protein_coding
chr12	67104948	-	4.49e-43	6.35e-39	-0.32967	0	0	0	-8543	ENST00000535917			novel transcript	lncRNA
chr1	65066817	+	4.12e-43	6.45e-39	0.753769	1	0	1	921	ENST00000448344		NA	NA	NA
chr10	43305052	+	4.15e-43	6.45e-39	-0.000708117	0	0	0	-18613	ENST00000451438		LINC02633	long intergenic non-protein coding RNA 2633 [Source:HGNC Symbol;Acc:HGNC:54116]	lncRNA
chr10	79070651	-	4.3e-43	6.51e-39	0.20863	0	0	1	1618	ENST00000334512	0	ZMIZ1	zinc finger MIZ-type containing 1 [Source:HGNC Symbol;Acc:HGNC:16493]	protein_coding
chr1	2019480	+	4.32e-43	6.51e-39	-0.0187154	1	1	0	158	ENST00000378585	0	GABRD	gamma-aminobutyric acid type A receptor subunit delta [Source:HGNC Symbol;Acc:HGNC:4084]	protein_coding
chr19	11197858	-	4.23e-43	6.56e-39	0.433526	1	0	0	-68	ENST00000590400	-67	KANK2	KN motif and ankyrin repeat domains 2 [Source:HGNC Symbol;Acc:HGNC:29300]	protein_coding
chr17	4950050	-	4.9e-43	6.83e-39	0.0117822	1	0	1	-140	ENST00000522301	0	ENO3	enolase 3 [Source:HGNC Symbol;Acc:HGNC:3354]	protein_coding
chr17	45490936	-	5.03e-43	6.92e-39	-0.244698	1	0	0	-188	ENST00000586562	-178	PLEKHM1	pleckstrin homology and RUN domain containing M1 [Source:HGNC Symbol;Acc:HGNC:29017]	protein_coding
chr19	58059935	+	4.85e-43	7.41e-39	0.296149	1	1	1	203	ENST00000515535	0	ZNF135	zinc finger protein 135 [Source:HGNC Symbol;Acc:HGNC:12919]	protein_coding
chr8	101081121	+	5.54e-43	7.57e-39	0.325447	0	0	0	29069	ENST00000514926			novel transcript	lncRNA
chr4	38867689	+	4.17e-43	7.64e-39	-0.00286278	1	1	0	14	ENST00000510213	0	FAM114A1	family with sequence similarity 114 member A1 [Source:HGNC Symbol;Acc:HGNC:25087]	protein_coding
chr5	146878557	-	4.2e-43	7.64e-39	-0.0269397	1	1	1	25	ENST00000512639	0	PPP2R2B	protein phosphatase 2 regulatory subunit Bbeta [Source:HGNC Symbol;Acc:HGNC:9305]	protein_coding
chr11	31804667	+	5.21e-43	7.64e-39	0.30374	1	1	1	-49	ENST00000534353	0	PAX6	paired box 6 [Source:HGNC Symbol;Acc:HGNC:8620]	protein_coding
chr10	130136108	+	5.23e-43	7.64e-39	0.0299083	1	0	0	-291	ENST00000331244	282	GLRX3	glutaredoxin 3 [Source:HGNC Symbol;Acc:HGNC:15987]	protein_coding
chr3	49165930	-	4.54e-43	8.11e-39	0.0336673	1	0	1	392	ENST00000321895	0	CCDC71	coiled-coil domain containing 71 [Source:HGNC Symbol;Acc:HGNC:25760]	protein_coding
chr6	27146598	-	4.67e-43	8.19e-39	-0.0294989	1	1	0	201	ENST00000356950	0	H2BC12	H2B clustered histone 12 [Source:HGNC Symbol;Acc:HGNC:13954]	protein_coding
chr6	31776799	-	4.86e-43	8.38e-39	0.343318	1	1	1	121	ENST00000497645	0	VWA7	von Willebrand factor A domain containing 7 [Source:HGNC Symbol;Acc:HGNC:13939]	protein_coding
chr16	7304745	+	6.2e-43	8.4e-39	0.326737	0	0	1	-28005	ENST00000436368	0	RBFOX1	RNA binding fox-1 homolog 1 [Source:HGNC Symbol;Acc:HGNC:18222]	protein_coding
chr15	96352646	+	6.28e-43	8.4e-39	0.258609	0	0	0	-1591	ENST00000558382			novel transcript	lncRNA
chr19	38264862	-	5.7e-43	8.54e-39	0.261445	1	1	1	168	ENST00000590210	0	SPINT2	serine peptidase inhibitor, Kunitz type 2 [Source:HGNC Symbol;Acc:HGNC:11247]	protein_coding
chr19	9497436	-	5.77e-43	8.54e-39	-0.304878	0	0	1	1172	ENST00000301480	0	ZNF560	zinc finger protein 560 [Source:HGNC Symbol;Acc:HGNC:26484]	protein_coding
chr9	130846617	-	6.47e-43	8.7e-39	-0.00753935	0	0	1	11553	ENST00000318560	0	ABL1	ABL proto-oncogene 1, non-receptor tyrosine kinase [Source:HGNC Symbol;Acc:HGNC:76]	protein_coding
chr19	19406298	+	6e-43	8.74e-39	-0.019425	1	0	1	462	ENST00000448576	0	GATAD2A	GATA zinc finger domain containing 2A [Source:HGNC Symbol;Acc:HGNC:29989]	protein_coding
chr20	50794966	+	6.09e-43	8.74e-39	-0.277264	1	1	0	-28	ENST00000371608	0	BCAS4	breast carcinoma amplified sequence 4 [Source:HGNC Symbol;Acc:HGNC:14367]	protein_coding
chr20	30586298	+	6.28e-43	8.89e-39	-0.00386531	0	0	0	-40628	ENST00000616734		NA	NA	NA
chr1	234214482	+	6.24e-43	8.99e-39	0.652174	1	1	1	213	ENST00000366617	0	SLC35F3	solute carrier family 35 member F3 [Source:HGNC Symbol;Acc:HGNC:23616]	protein_coding
chr12	11500507	+	6.57e-43	9.33e-39	0.267938	1	1	1	10	ENST00000614709			IQ motif and Sec7 domain 3 (IQSEC3) pseudogene	processed_pseudogene
chr4	54891051	+	6.09e-43	1.03e-38	-0.0308255	0	0	0	45485	ENST00000514413	0	LINC02358	long intergenic non-protein coding RNA 2358 [Source:HGNC Symbol;Acc:HGNC:53281]	lncRNA
chr19	1605156	-	7.4e-43	1.03e-38	0.662252	1	0	1	281	ENST00000589880		UQCR11	ubiquinol-cytochrome c reductase, complex III subunit XI [Source:HGNC Symbol;Acc:HGNC:30862]	protein_coding
chr7	88219004	-	8.01e-43	1.06e-38	0.272999	1	1	1	-355	ENST00000594469			novel transcript, antisense to STEAP4	lncRNA
chr13	27621244	+	8.39e-43	1.11e-38	-0.0326797	1	0	1	-178	ENST00000302979	0	POLR1D	RNA polymerase I and III subunit D [Source:HGNC Symbol;Acc:HGNC:20422]	protein_coding
chr13	113110295	-	8.73e-43	1.14e-38	0.264064	1	0	1	-45	ENST00000479674	0	F7	coagulation factor VII [Source:HGNC Symbol;Acc:HGNC:3544]	protein_coding
chr19	12156738	-	8.64e-43	1.19e-38	0.254399	1	0	0	-8	ENST00000434822	-4	ZNF625-ZNF20	ZNF625-ZNF20 readthrough (NMD candidate) [Source:HGNC Symbol;Acc:HGNC:48368]	protein_coding
chr12	4321088	+	8.59e-43	1.2e-38	0.209215	1	0	1	-117	ENST00000179259	0	TIGAR	TP53 induced glycolysis regulatory phosphatase [Source:HGNC Symbol;Acc:HGNC:1185]	protein_coding
chrX	143634997	+	1.02e-42	1.33e-38	0.0246551	1	1	1	208	ENST00000338017	0	SLITRK4	SLIT and NTRK like family member 4 [Source:HGNC Symbol;Acc:HGNC:23502]	protein_coding
chr15	44427718	-	1.04e-42	1.33e-38	0.00483846	1	1	1	-75	ENST00000558966	0	CTDSPL2	CTD small phosphatase like 2 [Source:HGNC Symbol;Acc:HGNC:26936]	protein_coding
chr11	70824438	+	9.84e-43	1.36e-38	0.0208253	0	0	1	2066	ENST00000423696		NA	NA	NA
chr2	73071695	-	1.08e-42	1.46e-38	0.216991	1	1	1	15	ENST00000450185	0	SFXN5	sideroflexin 5 [Source:HGNC Symbol;Acc:HGNC:16073]	protein_coding
chr9	129611076	-	1.21e-42	1.55e-38	0.241473	0	0	1	2194	ENST00000372486	0	NTMT1	N-terminal Xaa-Pro-Lys N-methyltransferase 1 [Source:HGNC Symbol;Acc:HGNC:23373]	protein_coding
chr16	71845857	-	1.27e-42	1.61e-38	0.00548349	1	0	0	-134	ENST00000427980	0	ATXN1L	ataxin 1 like [Source:HGNC Symbol;Acc:HGNC:33279]	protein_coding
chr17	81438241	-	1.24e-42	1.65e-38	0.0124049	0	0	1	-5224	ENST00000585224	0	BAHCC1	BAH domain and coiled-coil containing 1 [Source:HGNC Symbol;Acc:HGNC:29279]	protein_coding
chr19	6424683	+	1.27e-42	1.68e-38	0.01281	1	1	0	93	ENST00000619396	0	KHSRP	KH-type splicing regulatory protein [Source:HGNC Symbol;Acc:HGNC:6316]	protein_coding
chr19	15011553	-	1.32e-42	1.71e-38	-0.0383324	1	0	1	811	ENST00000292574	0	CCDC105	coiled-coil domain containing 105 [Source:HGNC Symbol;Acc:HGNC:26866]	protein_coding
chr19	2097310	+	1.37e-42	1.75e-38	0.210275	1	1	0	225	ENST00000610800	0	IZUMO4	IZUMO family member 4 [Source:HGNC Symbol;Acc:HGNC:26950]	protein_coding
chr12	89352623	-	1.4e-42	1.75e-38	0.234013	1	1	0	-127	ENST00000548755		DUSP6	dual specificity phosphatase 6 [Source:HGNC Symbol;Acc:HGNC:3072]	protein_coding
chr2	74530490	-	1.54e-42	1.95e-38	-0.00472854	1	1	1	66	ENST00000465521	0	HTRA2	HtrA serine peptidase 2 [Source:HGNC Symbol;Acc:HGNC:14348]	protein_coding
chr20	46709995	+	1.83e-42	2.29e-38	-0.00279658	1	1	1	298	ENST00000486000	0	SLC2A10	solute carrier family 2 member 10 [Source:HGNC Symbol;Acc:HGNC:13444]	protein_coding
chr13	39038571	+	2.02e-42	2.5e-38	-0.0171597	1	1	1	182	ENST00000610563		NA	NA	NA
chr16	67191999	+	2.07e-42	2.52e-38	-0.00677082	1	0	0	-170	ENST00000379378	155	E2F4	E2F transcription factor 4 [Source:HGNC Symbol;Acc:HGNC:3118]	protein_coding
chr17	44947980	-	2.33e-42	2.81e-38	0.00433181	1	1	0	70	ENST00000591013			novel transcript	lncRNA
chr16	14301887	-	2.44e-42	2.9e-38	0.0080041	1	0	1	-401	ENST00000570945	0	MIR193BHG	MIR193B host gene [Source:HGNC Symbol;Acc:HGNC:51945]	lncRNA
chr9	136713247	+	2.37e-42	3e-38	0.00374014	1	0	1	679	ENST00000371692	0	DIPK1B	divergent protein kinase domain 1B [Source:HGNC Symbol;Acc:HGNC:28290]	protein_coding
chr6	52577086	+	3.12e-42	3.89e-38	0.00476443	1	0	0	-172	ENST00000182527	0	TRAM2	translocation associated membrane protein 2 [Source:HGNC Symbol;Acc:HGNC:16855]	protein_coding
chr6	33161728	-	2.38e-42	3.97e-38	0.00211523	0	0	0	16166	ENST00000477772	952	COL11A2	collagen type XI alpha 2 chain [Source:HGNC Symbol;Acc:HGNC:2187]	protein_coding
chr4	38663402	+	2.69e-42	4.41e-38	0.0189389	1	0	1	-794	ENST00000261438	0	KLF3	Kruppel like factor 3 [Source:HGNC Symbol;Acc:HGNC:16516]	protein_coding
chr21	15729746	-	3.79e-42	6.11e-38	0.000722632	1	0	0	-279	ENST00000285679	235	USP25	ubiquitin specific peptidase 25 [Source:HGNC Symbol;Acc:HGNC:12624]	protein_coding
chr21	43865770	+	4.37e-42	6.92e-38	0.00528782	1	0	1	586	ENST00000291572	0	AGPAT3	1-acylglycerol-3-phosphate O-acyltransferase 3 [Source:HGNC Symbol;Acc:HGNC:326]	protein_coding
chr1	84690501	+	5.23e-42	7.11e-38	-0.0071514	1	1	1	-34	ENST00000437941	0	SSX2IP	SSX family member 2 interacting protein [Source:HGNC Symbol;Acc:HGNC:16509]	protein_coding
chr11	1763177	-	1.49e-32	2e-28	0.118598	1	0	1	573	ENST00000446489			novel transcript	lncRNA
chr16	11586631	+	8.35e-31	9.82e-27	0.0765682	1	0	1	-259	ENST00000620789	0	LITAF	lipopolysaccharide induced TNF factor [Source:HGNC Symbol;Acc:HGNC:16841]	protein_coding
chr12	110380344	+	2.78e-30	3.23e-26	-0.262467	0	0	1	-1194	ENST00000481473	0	ANAPC7	anaphase promoting complex subunit 7 [Source:HGNC Symbol;Acc:HGNC:17380]	protein_coding
chr7	74453995	+	2.78e-30	3.42e-26	0.615385	1	1	0	27	ENST00000455841	0	GTF2IRD1	GTF2I repeat domain containing 1 [Source:HGNC Symbol;Acc:HGNC:4661]	protein_coding
chr20	833863	-	2.78e-30	3.44e-26	-0.341297	1	1	0	81	ENST00000381939	0	FAM110A	family with sequence similarity 110 member A [Source:HGNC Symbol;Acc:HGNC:16188]	protein_coding
chr7	18036458	+	3.05e-30	3.7e-26	-0.308642	0	0	0	-8596	ENST00000506618		PRPS1L1	phosphoribosyl pyrophosphate synthetase 1 like 1 [Source:HGNC Symbol;Acc:HGNC:9463]	protein_coding
chr22	12176913	+	2.78e-30	4.33e-26	0.367647	0	0	0	-425553	ENST00000634617		FRG1GP	FSHD region gene 1 family member G, pseudogene [Source:HGNC Symbol;Acc:HGNC:51766]	unprocessed_pseudogene
chr17	45974232	-	4.96e-30	5.7e-26	-0.290276	0	1	1	-1260	ENST00000572440	0	MAPT	microtubule associated protein tau [Source:HGNC Symbol;Acc:HGNC:6893]	protein_coding
chr7	65770503	+	4.96e-30	5.85e-26	-0.32	1	1	0	308	ENST00000633579			nuclear protein 2, transcriptional regulator (NUPR2) pseudogene	transcribed_unprocessed_pseudogene
chr7	50225058	-	4.96e-30	5.85e-26	-0.258398	0	0	0	-20741	ENST00000457592			novel transcript	lncRNA
chr1	155244140	+	4.61e-30	6.1e-26	-0.3125	1	1	1	467	ENST00000467918	0	GBA	glucosylceramidase beta [Source:HGNC Symbol;Acc:HGNC:4177]	protein_coding
chr1	155001329	-	4.96e-30	6.4e-26	0.183865	0	0	0	-1301	ENST00000535420	0	ZBTB7B	zinc finger and BTB domain containing 7B [Source:HGNC Symbol;Acc:HGNC:18668]	protein_coding
chr10	131982296	+	4.96e-30	6.4e-26	-0.30349	1	0	0	-284	ENST00000368636	-329	BNIP3	BCL2 interacting protein 3 [Source:HGNC Symbol;Acc:HGNC:1084]	protein_coding
chr17	2380344	-	5.71e-30	6.4e-26	0.56338	0	1	0	-1039	ENST00000574290			novel transcript, antisense to SGSM2	lncRNA
chr17	37407357	-	5.71e-30	6.4e-26	-0.226757	1	1	1	45	ENST00000615328		TADA2A	transcriptional adaptor 2A [Source:HGNC Symbol;Acc:HGNC:11531]	protein_coding
chr14	103540339	+	5.99e-30	6.65e-26	0.126714	0	0	0	-10006	ENST00000516660		RNU7-160P	RNA, U7 small nuclear 160 pseudogene [Source:HGNC Symbol;Acc:HGNC:45694]	snRNA
chr2	9950852	-	5.71e-30	6.97e-26	-0.266312	1	0	0	-841	ENST00000439493	840	GRHL1	grainyhead like transcription factor 1 [Source:HGNC Symbol;Acc:HGNC:17923]	protein_coding
chr9	76889980	+	6.09e-30	7.08e-26	-0.280112	0	0	1	16062	ENST00000443509	0	PRUNE2	prune homolog 2 with BCH domain [Source:HGNC Symbol;Acc:HGNC:25209]	protein_coding
chr3	20969389	+	4.62e-30	7.09e-26	0.571429	0	0	1	168953	ENST00000408732
chr8	22244750	+	6.49e-30	7.44e-26	0.156247	1	0	0	294	ENST00000385302	211	MIR320A	microRNA 320a [Source:HGNC Symbol;Acc:HGNC:31632]	miRNA
chr16	28823112	+	6.81e-30	7.47e-26	0.151253	1	1	0	19	ENST00000564304	0	ATXN2L	ataxin 2 like [Source:HGNC Symbol;Acc:HGNC:31326]	protein_coding
chr5	2749854	+	4.96e-30	7.5e-26	-0.408163	0	0	1	1802	ENST00000302057	0	IRX2	iroquois homeobox 2 [Source:HGNC Symbol;Acc:HGNC:14359]	protein_coding
chr13	110503985	-	6.91e-30	7.5e-26	0.573066	0	1	1	-2483	ENST00000480609	0	COL4A2	collagen type IV alpha 2 chain [Source:HGNC Symbol;Acc:HGNC:2203]	protein_coding
chr17	62652467	+	6.34e-30	7.64e-26	0.158198	0	0	1	9259	ENST00000384652				misc_RNA
chr20	37915594	+	6.5e-30	7.74e-26	0.668896	0	0	1	12454	ENST00000448944	0	VSTM2L	V-set and transmembrane domain containing 2 like [Source:HGNC Symbol;Acc:HGNC:16096]	protein_coding
chr2	179429361	-	6.91e-30	8.04e-26	-0.262812	0	0	0	-28487	ENST00000482222	0	RAD52P1	RAD52 pseudogene 1 [Source:HGNC Symbol;Acc:HGNC:54559]	processed_pseudogene
chr19	17873267	+	6.91e-30	8.04e-26	-0.286123	0	0	1	1296	ENST00000222248		SLC5A5	solute carrier family 5 member 5 [Source:HGNC Symbol;Acc:HGNC:11040]	protein_coding
chr20	36863866	-	7.07e-30	8.12e-26	-0.398406	1	0	0	-181	ENST00000237536	-328	SOGA1	suppressor of glucose, autophagy associated 1 [Source:HGNC Symbol;Acc:HGNC:16111]	protein_coding
chrX	23743035	+	7.34e-30	8.19e-26	0.516796	1	0	1	216	ENST00000492081	0	ACOT9	acyl-CoA thioesterase 9 [Source:HGNC Symbol;Acc:HGNC:17152]	protein_coding
chr6	91782058	+	7.34e-30	8.19e-26	0.506329	0	0	0	34371	ENST00000406314			ras homologue gene family pseudogene	processed_pseudogene
chr20	62875675	+	5.55e-30	8.24e-26	0.189105	0	0	0	-2600	ENST00000430209	8	ARF4P2	ADP ribosylation factor 4 pseudogene 2 [Source:HGNC Symbol;Acc:HGNC:16599]	processed_pseudogene
chr5	180590096	-	5.7e-30	8.24e-26	0.121642	0	0	0	1068	ENST00000512120		SCGB3A1	secretoglobin family 3A member 1 [Source:HGNC Symbol;Acc:HGNC:18384]	protein_coding
chr22	47558875	-	5.71e-30	8.24e-26	0.547945	0	0	0	71028	ENST00000609786		LINC00898	long intergenic non-protein coding RNA 898 [Source:HGNC Symbol;Acc:HGNC:48581]	lncRNA
chr2	176108140	-	7.34e-30	8.34e-26	0.561798	1	0	1	-650	ENST00000490088	0	HOXD10	homeobox D10 [Source:HGNC Symbol;Acc:HGNC:5133]	protein_coding
chr13	49936325	-	7.78e-30	8.35e-26	-0.226244	1	1	0	16	ENST00000361840	0	SPRYD7	SPRY domain containing 7 [Source:HGNC Symbol;Acc:HGNC:14297]	protein_coding
chr9	16133962	+	7.76e-30	8.46e-26	0.140857	0	0	0	81938	ENST00000433347	0	C9orf92	chromosome 9 open reading frame 92 [Source:HGNC Symbol;Acc:HGNC:19054]	protein_coding
chr9	129666617	-	7.78e-30	8.46e-26	0.498753	1	0	1	978	ENST00000372469		PRRX2	paired related homeobox 2 [Source:HGNC Symbol;Acc:HGNC:21338]	protein_coding
chr19	5720805	-	7.6e-30	8.54e-26	-0.389105	1	1	0	130	ENST00000381624	0	CATSPERD	cation channel sperm associated auxiliary subunit delta [Source:HGNC Symbol;Acc:HGNC:28598]	protein_coding
chr16	67530424	+	8.24e-30	8.65e-26	0.547945	1	0	1	635	ENST00000566920	0	RIPOR1	RHO family interacting cell polarization regulator 1 [Source:HGNC Symbol;Acc:HGNC:25836]	protein_coding
chr17	2024066	+	8.24e-30	8.65e-26	0.547945	1	0	1	-403	ENST00000574483			novel transcript, sense intronic to RTN4RL1	lncRNA
chr9	34023669	-	8.18e-30	8.78e-26	0.14716	0	0	1	25204	ENST00000480885	0	UBAP2	ubiquitin associated protein 2 [Source:HGNC Symbol;Acc:HGNC:14185]	protein_coding
chr13	110874884	+	8.6e-30	8.94e-26	0.203691	0	0	0	-4634	ENST00000538077		LINC00346	long intergenic non-protein coding RNA 346 [Source:HGNC Symbol;Acc:HGNC:27492]	lncRNA
chr9	63729508	+	8.6e-30	9e-26	0.129841	1	0	1	-194	ENST00000443910	0		novel pseudogene	processed_pseudogene
chr7	7567185	+	8.71e-30	9e-26	0.431965	1	1	1	134	ENST00000433056		MIOS	meiosis regulator for oocyte development [Source:HGNC Symbol;Acc:HGNC:21905]	protein_coding
chr9	125746635	+	8.71e-30	9e-26	0.498753	1	0	0	-84	ENST00000614664			novel transcript	lncRNA
chr12	949726	-	7.16e-30	9.1e-26	-0.424628	1	0	1	-5	ENST00000358495	0	RAD52	RAD52 homolog, DNA repair protein [Source:HGNC Symbol;Acc:HGNC:9824]	protein_coding
chr2	42834294	-	8.24e-30	9.15e-26	0.566572	0	0	0	-6678	ENST00000453565		CHORDC1P1	CHORDC1 pseudogene 1 [Source:HGNC Symbol;Acc:HGNC:54687]	processed_pseudogene
chrX	56564086	-	9.18e-30	9.25e-26	0.122848	1	1	0	449	ENST00000338222	0	UBQLN2	ubiquilin 2 [Source:HGNC Symbol;Acc:HGNC:12509]	protein_coding
chrX	132957711	+	9.19e-30	9.25e-26	-0.28777	1	0	1	892	ENST00000370833	0	HS6ST2	heparan sulfate 6-O-sulfotransferase 2 [Source:HGNC Symbol;Acc:HGNC:19133]	protein_coding
chr9	129203248	+	9.27e-30	9.25e-26	0.160409	0	0	1	1935	ENST00000451229			novel transcript	lncRNA
chr16	67649244	+	9.18e-30	9.44e-26	-0.30581	1	1	1	-681	ENST00000602633	0	CARMIL2	capping protein regulator and myosin 1 linker 2 [Source:HGNC Symbol;Acc:HGNC:27089]	protein_coding
chr7	97733435	-	9.68e-30	9.44e-26	0.422833	1	0	1	-519	ENST00000491437	0	TAC1	tachykinin precursor 1 [Source:HGNC Symbol;Acc:HGNC:11517]	protein_coding
chr9	99824670	-	9.68e-30	9.44e-26	0.373832	0	0	1	-2057	ENST00000330847	0	NR4A3	nuclear receptor subfamily 4 group A member 3 [Source:HGNC Symbol;Acc:HGNC:7982]	protein_coding
chrX	120630333	-	1.02e-29	9.71e-26	0.140248	1	0	0	-184	ENST00000304661	0	C1GALT1C1	C1GALT1 specific chaperone 1 [Source:HGNC Symbol;Acc:HGNC:24338]	protein_coding
chr7	54542346	+	1.02e-29	9.71e-26	0.428266	1	1	0	22	ENST00000495904	-279	VSTM2A	V-set and transmembrane domain containing 2A [Source:HGNC Symbol;Acc:HGNC:28499]	protein_coding
chr5	147453478	-	6.91e-30	9.84e-26	0.445434	1	0	1	188	ENST00000519672	0	DPYSL3	dihydropyrimidinase like 3 [Source:HGNC Symbol;Acc:HGNC:3015]	protein_coding
chr14	105723992	-	9.71e-30	9.87e-26	0.119866	0	0	0	-1466	ENST00000521393	-1465	IGHEP1	immunoglobulin heavy constant epsilon P1 (pseudogene) [Source:HGNC Symbol;Acc:HGNC:5523]	IG_C_pseudogene
chrX	153928550	+	1.07e-29	1.01e-25	0.470588	1	0	1	-132	ENST00000442262	0	ARHGAP4	Rho GTPase activating protein 4 [Source:HGNC Symbol;Acc:HGNC:674]	protein_coding
chrX	140504952	-	1.09e-29	1.01e-25	-0.321543	1	1	0	552	ENST00000370536	0	SOX3	SRY-box transcription factor 3 [Source:HGNC Symbol;Acc:HGNC:11199]	protein_coding
chr16	31361332	+	1.02e-29	1.02e-25	-0.280112	1	1	1	364	ENST00000561830	0		integrin, alpha X (complement component 3 receptor 4 subunit) (ITGAX) pseudogene	unprocessed_pseudogene
chr15	31215979	+	1.03e-29	1.02e-25	0.16088	1	0	0	-41	ENST00000559292	0	LINC02352	long intergenic non-protein coding RNA 2352 [Source:HGNC Symbol;Acc:HGNC:53274]	lncRNA
chr17	44779206	+	1.03e-29	1.02e-25	0.169238	0	0	1	3650	ENST00000588363	0	ADAM11	ADAM metallopeptidase domain 11 [Source:HGNC Symbol;Acc:HGNC:189]	protein_coding
chr14	73457800	+	1.05e-29	1.02e-25	-0.367647	1	1	1	139	ENST00000557031		NUMB	NUMB endocytic adaptor protein [Source:HGNC Symbol;Acc:HGNC:8060]	protein_coding
chr4	186555479	+	7.34e-30	1.03e-25	0.430108	1	1	0	89	ENST00000307161	0	MTNR1A	melatonin receptor 1A [Source:HGNC Symbol;Acc:HGNC:7463]	protein_coding
chr10	120979505	+	8.23e-30	1.03e-25	0.156359	0	0	1	1196	ENST00000414774			novel transcript	lncRNA
chr20	11890515	+	9.45e-30	1.04e-25	0.131448	1	0	0	-208	ENST00000254977	0	BTBD3	BTB domain containing 3 [Source:HGNC Symbol;Acc:HGNC:15854]	protein_coding
chr19	55407929	-	9.58e-30	1.04e-25	0.111152	1	0	0	-153	ENST00000264552	0	UBE2S	ubiquitin conjugating enzyme E2 S [Source:HGNC Symbol;Acc:HGNC:17895]	protein_coding
chr19	50639708	+	9.68e-30	1.04e-25	0.475059	1	0	1	111	ENST00000600079	-141	SYT3	synaptotagmin 3 [Source:HGNC Symbol;Acc:HGNC:11511]	protein_coding
chr17	49964227	+	1.07e-29	1.04e-25	0.43573	0	0	0	1950	ENST00000362622	207	RNU6-1313P	RNA, U6 small nuclear 1313, pseudogene [Source:HGNC Symbol;Acc:HGNC:48276]	snRNA
chr9	96777992	+	1.12e-29	1.04e-25	0.31746	1	1	1	55	ENST00000223428		ZNF510	zinc finger protein 510 [Source:HGNC Symbol;Acc:HGNC:29161]	protein_coding
chr14	92514446	-	1.09e-29	1.05e-25	0.165715	1	0	1	644	ENST00000557762	0	RIN3	Ras and Rab interactor 3 [Source:HGNC Symbol;Acc:HGNC:18751]	protein_coding
chr16	68245228	-	1.11e-29	1.06e-25	-0.224972	1	0	0	-76	ENST00000413021	75	PLA2G15	phospholipase A2 group XV [Source:HGNC Symbol;Acc:HGNC:17163]	protein_coding
chr7	98401274	+	1.16e-29	1.06e-25	0.0853321	1	0	0	-207	ENST00000462558	-184	BAIAP2L1	BAR/IMD domain containing adaptor protein 2 like 1 [Source:HGNC Symbol;Acc:HGNC:21649]	protein_coding
chr12	19440070	-	8.6e-30	1.07e-25	0.151142	1	1	1	373	ENST00000266508	0	AEBP2	AE binding protein 2 [Source:HGNC Symbol;Acc:HGNC:24051]	protein_coding
chr1	99004892	+	8.71e-30	1.07e-25	0.410678	1	1	1	0	ENST00000263177	0	PLPPR5	phospholipid phosphatase related 5 [Source:HGNC Symbol;Acc:HGNC:31703]	protein_coding
chr11	68003678	-	9.19e-30	1.08e-25	0.470588	1	1	0	-210	ENST00000528096	0	UNC93B1	unc-93 homolog B1, TLR signaling regulator [Source:HGNC Symbol;Acc:HGNC:13481]	protein_coding
chr1	1540105	-	9.19e-30	1.08e-25	0.49505	1	0	1	246	ENST00000624426	0	TMEM240	transmembrane protein 240 [Source:HGNC Symbol;Acc:HGNC:25186]	protein_coding
chr11	61294023	+	9.19e-30	1.08e-25	-0.243605	0	0	1	1004	ENST00000538579	0	VWCE	von Willebrand factor C and EGF domains [Source:HGNC Symbol;Acc:HGNC:26487]	protein_coding
chr20	3239643	+	1.02e-29	1.08e-25	0.449438	1	0	0	-62	ENST00000621919			novel transcript	lncRNA
chr10	7397792	+	9.45e-30	1.1e-25	0.17871	0	0	1	10954	ENST00000379711	0	SFMBT2	Scm like with four mbt domains 2 [Source:HGNC Symbol;Acc:HGNC:20256]	protein_coding
chr14	99246414	-	1.18e-29	1.1e-25	0.153476	0	0	1	-16534	ENST00000429450			novel transcript	lncRNA
chr21	42905196	-	8.07e-30	1.11e-25	0.192604	0	0	1	11877	ENST00000460740	0	NDUFV3	NADH:ubiquinone oxidoreductase subunit V3 [Source:HGNC Symbol;Acc:HGNC:7719]	protein_coding
chr5	123636120	+	8.18e-30	1.11e-25	0.137749	1	1	0	12	ENST00000510337	0	KRT18P16	keratin 18 pseudogene 16 [Source:HGNC Symbol;Acc:HGNC:33384]	processed_pseudogene
chr4	190022846	-	8.24e-30	1.11e-25	0.40568	1	0	0	-182	ENST00000449051	0	DUX4L9	double homeobox 4 like 9 (pseudogene) [Source:HGNC Symbol;Acc:HGNC:33855]	unprocessed_pseudogene
chr9	133376788	-	1.23e-29	1.11e-25	-0.417537	1	0	1	423	ENST00000371957	-181	STKLD1	serine/threonine kinase like domain containing 1 [Source:HGNC Symbol;Acc:HGNC:28669]	protein_coding
chr16	31418455	+	1.2e-29	1.12e-25	0.165352	0	0	1	-5487	ENST00000567308	0	ITGAD	integrin subunit alpha D [Source:HGNC Symbol;Acc:HGNC:6146]	protein_coding
chr19	40806975	+	1.09e-29	1.15e-25	0.0862689	1	1	1	58	ENST00000602166	0	EGLN2	egl-9 family hypoxia inducible factor 2 [Source:HGNC Symbol;Acc:HGNC:14660]	protein_coding
chr6	86129390	+	1.29e-29	1.15e-25	0.159551	0	0	0	41629	ENST00000401856		RAB1AP2	RAB1A pseudogene 2 [Source:HGNC Symbol;Acc:HGNC:54645]	processed_pseudogene
chr5	181216666	+	8.71e-30	1.16e-25	0.475059	0	0	0	-5833	ENST00000515499	-32	TRIM41	tripartite motif containing 41 [Source:HGNC Symbol;Acc:HGNC:19013]	protein_coding
chr10	23192090	-	1.01e-29	1.16e-25	-0.392157	1	0	0	-237	ENST00000376504	221	PTF1A	pancreas associated transcription factor 1a [Source:HGNC Symbol;Acc:HGNC:23734]	protein_coding
chr10	132786179	-	1.02e-29	1.16e-25	0.481928	1	0	0	-128	ENST00000368592		NKX6-2	NK6 homeobox 2 [Source:HGNC Symbol;Acc:HGNC:19321]	protein_coding
chr19	55340129	+	1.12e-29	1.17e-25	0.486618	1	0	1	213	ENST00000445196	0	KMT5C	lysine methyltransferase 5C [Source:HGNC Symbol;Acc:HGNC:28405]	protein_coding
chr17	38297354	-	1.27e-29	1.17e-25	0.134934	1	0	1	333	ENST00000619548	0	MRPL45	mitochondrial ribosomal protein L45 [Source:HGNC Symbol;Acc:HGNC:16651]	protein_coding
chr10	43606790	-	1.07e-29	1.18e-25	-0.210526	1	0	1	366	ENST00000374435	0	ZNF485	zinc finger protein 485 [Source:HGNC Symbol;Acc:HGNC:23440]	protein_coding
chr10	23695433	-	1.07e-29	1.18e-25	0.488998	1	0	1	653	ENST00000481700	0	KIAA1217	KIAA1217 [Source:HGNC Symbol;Acc:HGNC:25428]	protein_coding
chr1	84997721	+	1.07e-29	1.18e-25	0.442478	1	0	0	-609	ENST00000531874	0	MCOLN2	mucolipin 2 [Source:HGNC Symbol;Acc:HGNC:13357]	protein_coding
chr8	94949253	-	1.35e-29	1.18e-25	0.326264	1	1	1	114	ENST00000448464	-608	TP53INP1	tumor protein p53 inducible nuclear protein 1 [Source:HGNC Symbol;Acc:HGNC:18022]	protein_coding
chr9	129203455	-	1.35e-29	1.18e-25	0.408163	0	0	1	2142	ENST00000451229			novel transcript	lncRNA
chr9	137083437	+	1.36e-29	1.18e-25	-0.35461	0	1	0	3381	ENST00000596585		MAN1B1-DT	MAN1B1 divergent transcript [Source:HGNC Symbol;Acc:HGNC:48715]	lncRNA
chr12	3313173	+	1.12e-29	1.19e-25	0.392157	0	0	0	-5545	ENST00000432994	0	LINC02827	long intergenic non-protein coding RNA 2827 [Source:HGNC Symbol;Acc:HGNC:54358]	lncRNA
chr11	123358331	+	1.16e-29	1.19e-25	-0.270636	0	0	0	-17618	ENST00000528576	0	PHBP17	prohibitin pseudogene 17 [Source:HGNC Symbol;Acc:HGNC:51550]	processed_pseudogene
chr2	219223944	+	1.16e-29	1.19e-25	0.111975	1	1	0	21	ENST00000429920	0	ATG9A	autophagy related 9A [Source:HGNC Symbol;Acc:HGNC:22408]	protein_coding
chr1	6449113	-	1.17e-29	1.19e-25	0.136053	1	0	1	60	ENST00000633239	0	ESPN	espin [Source:HGNC Symbol;Acc:HGNC:13281]	protein_coding
chr12	30201432	-	1.18e-29	1.19e-25	0.108412	1	0	1	451	ENST00000549055	0		novel transcript	lncRNA
chr12	30201443	-	1.18e-29	1.19e-25	0.106306	1	0	1	462	ENST00000549055			novel transcript	lncRNA
chr1	25338914	-	1.18e-29	1.19e-25	0.091736	1	0	1	456	ENST00000468704		TMEM50A	transmembrane protein 50A [Source:HGNC Symbol;Acc:HGNC:30590]	protein_coding
chr11	73376661	+	1.18e-29	1.19e-25	0.471698	1	0	1	-7	ENST00000393580		RELT	RELT TNF receptor [Source:HGNC Symbol;Acc:HGNC:13764]	protein_coding
chr1	205457249	-	1.18e-29	1.19e-25	0.408163	1	0	1	-159	ENST00000629113		BLACAT1	bladder cancer associated transcript 1 [Source:HGNC Symbol;Acc:HGNC:48597]	protein_coding
chr9	83956592	+	1.39e-29	1.19e-25	0.109619	1	1	1	126	ENST00000376344		C9orf64	chromosome 9 open reading frame 64 [Source:HGNC Symbol;Acc:HGNC:28144]	protein_coding
chr2	97995555	+	1.18e-29	1.2e-25	0.39604	1	1	0	-5	ENST00000489507	0	TMEM131	transmembrane protein 131 [Source:HGNC Symbol;Acc:HGNC:30366]	protein_coding
chr2	85539530	+	1.19e-29	1.2e-25	-0.465116	1	0	1	-74	ENST00000481412	0	MAT2A	methionine adenosyltransferase 2A [Source:HGNC Symbol;Acc:HGNC:6904]	protein_coding
chr10	70440406	+	1.2e-29	1.2e-25	0.0951547	0	0	1	1262	ENST00000287139	0	NODAL	nodal growth differentiation factor [Source:HGNC Symbol;Acc:HGNC:7865]	protein_coding
chr1	17539869	-	1.22e-29	1.21e-25	0.118114	1	1	0	36	ENST00000361221	0	ARHGEF10L	Rho guanine nucleotide exchange factor 10 like [Source:HGNC Symbol;Acc:HGNC:25540]	protein_coding
chr10	129031678	-	1.23e-29	1.21e-25	0.350877	0	0	0	21375	ENST00000613581	0	NA	NA	NA
chr10	92420094	+	1.25e-29	1.21e-25	0.120586	0	1	0	1429	ENST00000430958		MARK2P9	microtubule affinity regulating kinase 2 pseudogene 9 [Source:HGNC Symbol;Acc:HGNC:39800]	processed_pseudogene
chr2	19868847	+	1.23e-29	1.22e-25	0.13457	1	0	0	-13	ENST00000607100	0	LINC00954	long intergenic non-protein coding RNA 954 [Source:HGNC Symbol;Acc:HGNC:48668]	lncRNA
chr2	25673494	+	1.23e-29	1.22e-25	0.443459	1	1	0	-7	ENST00000486826	12	DTNB	dystrobrevin beta [Source:HGNC Symbol;Acc:HGNC:3058]	protein_coding
chr17	7582310	-	1.34e-29	1.22e-25	0.149714	1	0	1	701	ENST00000572046			novel transcript, antisense to MPDU1 and CD68	lncRNA
chr14	97033495	-	1.35e-29	1.22e-25	0.469484	0	0	0	40633	ENST00000623920			TEC	TEC
chr11	46363838	-	1.29e-29	1.24e-25	0.130667	0	0	1	2233	ENST00000534215	0	DGKZ	diacylglycerol kinase zeta [Source:HGNC Symbol;Acc:HGNC:2857]	protein_coding
chr1	68232654	-	1.32e-29	1.24e-25	0.11377	1	0	1	-102	ENST00000262348	0	WLS	Wnt ligand secretion mediator [Source:HGNC Symbol;Acc:HGNC:30238]	protein_coding
chr1	156728584	-	1.32e-29	1.24e-25	-0.363636	1	1	0	111	ENST00000368216		RRNAD1	ribosomal RNA adenine dimethylase domain containing 1 [Source:HGNC Symbol;Acc:HGNC:24273]	protein_coding
chrX	119888157	-	1.47e-29	1.24e-25	0.122986	0	0	0	-7680	ENST00000371431		AKAP14	A-kinase anchoring protein 14 [Source:HGNC Symbol;Acc:HGNC:24061]	protein_coding
chr7	51389471	+	1.49e-29	1.24e-25	-0.304414	1	0	0	-358	ENST00000446669			novel pseudogene	processed_pseudogene
chr6	44003009	+	1.49e-29	1.24e-25	0.116522	1	1	1	641	ENST00000607590			novel transcript, antisense to C6orf223	lncRNA
chr8	102123877	+	1.53e-29	1.25e-25	0.387597	1	1	1	74	ENST00000517531	0	NCALD	neurocalcin delta [Source:HGNC Symbol;Acc:HGNC:7655]	protein_coding
chr7	43729786	-	1.53e-29	1.25e-25	0.374532	1	0	0	-70	ENST00000438444	-69	COA1	cytochrome c oxidase assembly factor 1 homolog [Source:HGNC Symbol;Acc:HGNC:21868]	protein_coding
chr3	38347409	-	9.78e-30	1.28e-25	0.13307	1	0	1	603	ENST00000424034	0	XYLB	xylulokinase [Source:HGNC Symbol;Acc:HGNC:12839]	protein_coding
chr19	13774806	-	1.32e-29	1.29e-25	0.17243	1	0	1	-18	ENST00000593274	0	C19orf53	chromosome 19 open reading frame 53 [Source:HGNC Symbol;Acc:HGNC:24991]	protein_coding
chrX	17377682	-	1.6e-29	1.29e-25	0.12038	0	0	1	2264	ENST00000380060	0	NHS	NHS actin remodeling regulator [Source:HGNC Symbol;Acc:HGNC:7820]	protein_coding
chr5	149731068	-	1.01e-29	1.3e-25	-0.268097	1	0	1	759	ENST00000309241	0	PPARGC1B	PPARG coactivator 1 beta [Source:HGNC Symbol;Acc:HGNC:30022]	protein_coding
chr5	123036466	+	1.05e-29	1.3e-25	0.119868	1	1	1	197	ENST00000506859	0	PPIC-AS1	PPIC antisense RNA 1 [Source:HGNC Symbol;Acc:HGNC:40464]	lncRNA
chr22	43891981	-	1.07e-29	1.3e-25	0.422833	1	1	0	15	ENST00000438734	0	PNPLA5	patatin like phospholipase domain containing 5 [Source:HGNC Symbol;Acc:HGNC:24888]	protein_coding
chr3	41199728	+	1.07e-29	1.3e-25	0.470588	1	0	1	225	ENST00000396185	0	CTNNB1	catenin beta 1 [Source:HGNC Symbol;Acc:HGNC:2514]	protein_coding
chr5	146343000	-	1.07e-29	1.3e-25	0.325733	0	0	1	3978	ENST00000230732	155	NA	NA	NA
chr3	170037839	+	1.07e-29	1.3e-25	-0.164069	1	0	0	-90	ENST00000355897		GPR160	G protein-coupled receptor 160 [Source:HGNC Symbol;Acc:HGNC:23693]	protein_coding
chr19	58380626	+	1.35e-29	1.31e-25	0.323102	1	0	1	397	ENST00000427624	0	ZNF837	zinc finger protein 837 [Source:HGNC Symbol;Acc:HGNC:25164]	protein_coding
chr12	58920047	+	1.47e-29	1.31e-25	0.128804	1	1	0	110	ENST00000548968	0	LRIG3	leucine rich repeats and immunoglobulin like domains 3 [Source:HGNC Symbol;Acc:HGNC:30991]	protein_coding
chr8	41578201	+	1.65e-29	1.32e-25	0.118238	1	1	1	3	ENST00000396987	0	GPAT4	glycerol-3-phosphate acyltransferase 4 [Source:HGNC Symbol;Acc:HGNC:20880]	protein_coding
chr2	156342194	-	1.41e-29	1.34e-25	0.172734	1	1	0	155	ENST00000409572	0	NR4A2	nuclear receptor subfamily 4 group A member 2 [Source:HGNC Symbol;Acc:HGNC:7981]	protein_coding
chr2	149945313	+	1.41e-29	1.34e-25	0.449438	0	0	0	-86123	ENST00000295052		LINC01931	long intergenic non-protein coding RNA 1931 [Source:HGNC Symbol;Acc:HGNC:52743]	lncRNA
chr13	83889378	+	1.54e-29	1.36e-25	0.11003	0	0	0	-6986	ENST00000377084		SLITRK1	SLIT and NTRK like family member 1 [Source:HGNC Symbol;Acc:HGNC:20297]	protein_coding
chr7	76393846	+	1.72e-29	1.37e-25	-0.310559	1	1	0	-357	ENST00000492979	0	SSC4D	scavenger receptor cysteine rich family member with 4 domains [Source:HGNC Symbol;Acc:HGNC:14461]	protein_coding
chr4	188702821	+	1.15e-29	1.38e-25	-0.259403	0	0	0	-10823	ENST00000621839			heat shock 70kDa protein 8 (HSPA8) pseudogene	processed_pseudogene
chr5	178114307	+	1.18e-29	1.39e-25	0.133996	1	0	1	866	ENST00000274605	0	N4BP3	NEDD4 binding protein 3 [Source:HGNC Symbol;Acc:HGNC:29852]	protein_coding
chr12	54378966	-	1.6e-29	1.39e-25	0.172833	1	0	1	224	ENST00000552382	0	ZNF385A	zinc finger protein 385A [Source:HGNC Symbol;Acc:HGNC:17521]	protein_coding
chr17	32876983	-	1.6e-29	1.39e-25	0.34662	1	1	1	162	ENST00000579584	0	MYO1D	myosin ID [Source:HGNC Symbol;Acc:HGNC:7598]	protein_coding
chrX	119574165	-	1.79e-29	1.4e-25	0.150812	1	0	0	-302	ENST00000371558	0	UBE2A	ubiquitin conjugating enzyme E2 A [Source:HGNC Symbol;Acc:HGNC:12472]	protein_coding
chr1	10941974	+	1.51e-29	1.41e-25	0.0801038	0	0	0	5897	ENST00000468348		C1orf127	chromosome 1 open reading frame 127 [Source:HGNC Symbol;Acc:HGNC:26730]	protein_coding
chr7	76393829	+	1.82e-29	1.42e-25	-0.310078	1	0	1	-340	ENST00000492979	0	SSC4D	scavenger receptor cysteine rich family member with 4 domains [Source:HGNC Symbol;Acc:HGNC:14461]	protein_coding
chr12	118376896	-	1.66e-29	1.43e-25	0.431965	1	0	1	518	ENST00000543473	0	SUDS3	SDS3 homolog, SIN3A corepressor complex component [Source:HGNC Symbol;Acc:HGNC:29545]	protein_coding
chr13	20721537	+	1.67e-29	1.43e-25	0.625	0	0	1	9108	ENST00000625156	0		TEC	TEC
chrX	132489644	-	1.86e-29	1.43e-25	0.118067	1	0	1	223	ENST00000436215		MBNL3	muscleblind like splicing regulator 3 [Source:HGNC Symbol;Acc:HGNC:20564]	protein_coding
chr17	55238367	-	1.53e-29	1.44e-25	0.358423	0	0	0	-26645	ENST00000226067		HLF	HLF transcription factor, PAR bZIP family member [Source:HGNC Symbol;Acc:HGNC:4977]	protein_coding
chr1	1600264	-	1.59e-29	1.45e-25	0.116043	1	0	0	-169	ENST00000422725	0	FNDC10	fibronectin type III domain containing 10 [Source:HGNC Symbol;Acc:HGNC:42951]	protein_coding
chr1	153963787	-	1.6e-29	1.45e-25	0.111346	1	0	1	-147	ENST00000537590	0	SLC39A1	solute carrier family 39 member 1 [Source:HGNC Symbol;Acc:HGNC:12876]	protein_coding
chr11	62831770	-	1.6e-29	1.45e-25	0.137641	1	0	1	262	ENST00000492066	0	STX5	syntaxin 5 [Source:HGNC Symbol;Acc:HGNC:11440]	protein_coding
chr8	19940136	-	1.89e-29	1.45e-25	0.11426	1	0	1	766	ENST00000523696	-129	LPL	lipoprotein lipase [Source:HGNC Symbol;Acc:HGNC:6677]	protein_coding
chr5	171312079	+	1.25e-29	1.46e-25	-0.33389	0	1	0	2797	ENST00000296921	0	TLX3	T cell leukemia homeobox 3 [Source:HGNC Symbol;Acc:HGNC:13532]	protein_coding
chr19	40218376	+	1.57e-29	1.46e-25	0.0973664	1	1	0	7	ENST00000593586	0	TTC9B	tetratricopeptide repeat domain 9B [Source:HGNC Symbol;Acc:HGNC:26395]	protein_coding
chr17	54968439	-	1.58e-29	1.46e-25	-0.266667	1	1	0	215	ENST00000576370	0	COX11	cytochrome c oxidase copper chaperone COX11 [Source:HGNC Symbol;Acc:HGNC:2261]	protein_coding
chr1	150974993	+	1.64e-29	1.47e-25	-0.225225	1	1	1	11	ENST00000271688	0	CERS2	ceramide synthase 2 [Source:HGNC Symbol;Acc:HGNC:14076]	protein_coding
chr10	129959970	-	1.66e-29	1.48e-25	0.105279	0	0	1	3872	ENST00000368648	0	EBF3	EBF transcription factor 3 [Source:HGNC Symbol;Acc:HGNC:19087]	protein_coding
chr20	37384438	+	1.64e-29	1.5e-25	0.156831	1	0	1	117	ENST00000472968	0	SRC	SRC proto-oncogene, non-receptor tyrosine kinase [Source:HGNC Symbol;Acc:HGNC:11283]	protein_coding
chr18	12308561	-	1.66e-29	1.5e-25	0.396825	1	1	1	300	ENST00000591463	0	TUBB6	tubulin beta 6 class V [Source:HGNC Symbol;Acc:HGNC:20776]	protein_coding
chr19	45252250	+	1.68e-29	1.51e-25	0.11634	1	0	1	865	ENST00000620044	0	MARK4	microtubule affinity regulating kinase 4 [Source:HGNC Symbol;Acc:HGNC:13538]	protein_coding
chr11	62842286	+	1.71e-29	1.51e-25	0.111394	1	0	0	-478	ENST00000410396	-477	RNU2-2P	RNA, U2 small nuclear 2, pseudogene [Source:HGNC Symbol;Acc:HGNC:10152]	snRNA
chr8	144444196	+	2.01e-29	1.52e-25	0.402414	1	1	0	249	ENST00000409379	0	TONSL	tonsoku like, DNA repair protein [Source:HGNC Symbol;Acc:HGNC:7801]	protein_coding
chr17	48025412	+	1.8e-29	1.53e-25	0.344234	0	0	0	3149	ENST00000585182	754	COPZ2	COPI coat complex subunit zeta 2 [Source:HGNC Symbol;Acc:HGNC:19356]	protein_coding
chr2	118859509	-	1.73e-29	1.54e-25	-0.36036	0	0	0	-11832	ENST00000295206	0	EN1	engrailed homeobox 1 [Source:HGNC Symbol;Acc:HGNC:3342]	protein_coding
chr13	94710610	+	1.83e-29	1.54e-25	-0.280112	0	1	0	1790	ENST00000376945		SOX21	SRY-box transcription factor 21 [Source:HGNC Symbol;Acc:HGNC:11197]	protein_coding
chr10	101224428	+	1.77e-29	1.55e-25	0.123198	0	0	0	-5166	ENST00000547077	0	LBX1-AS1	LBX1 antisense RNA 1 [Source:HGNC Symbol;Acc:HGNC:48678]	lncRNA
chr16	89167572	-	1.86e-29	1.55e-25	0.0938277	0	0	1	1191	ENST00000378340		LINC02138	long intergenic non-protein coding RNA 2138 [Source:HGNC Symbol;Acc:HGNC:52998]	lncRNA
chr19	37594949	+	1.79e-29	1.56e-25	0.142904	1	1	1	-24	ENST00000586792	0	ZNF540	zinc finger protein 540 [Source:HGNC Symbol;Acc:HGNC:25331]	protein_coding
chr2	219435383	-	1.79e-29	1.56e-25	0.103806	1	0	1	539	ENST00000312358	0	SPEG	striated muscle enriched protein kinase [Source:HGNC Symbol;Acc:HGNC:16901]	protein_coding
chr3	26094916	-	1.39e-29	1.57e-25	0.140283	0	0	0	79249	ENST00000432149	0	RPEP2	ribulose-5-phosphate-3-epimerase pseudogene 2 [Source:HGNC Symbol;Acc:HGNC:44521]	processed_pseudogene
chr4	15778404	+	1.41e-29	1.57e-25	0.516796	1	1	0	94	ENST00000511430	892	CD38	CD38 molecule [Source:HGNC Symbol;Acc:HGNC:1667]	protein_coding
chr3	10738961	+	1.41e-29	1.57e-25	0.307692	0	0	0	25221	ENST00000436060		LINC00606	long intergenic non-protein coding RNA 606 [Source:HGNC Symbol;Acc:HGNC:43931]	lncRNA
chr22	50169838	+	1.41e-29	1.57e-25	0.392927	1	0	0	-893	ENST00000159647		PANX2	pannexin 2 [Source:HGNC Symbol;Acc:HGNC:8600]	protein_coding
chr17	6069737	-	1.91e-29	1.58e-25	0.114538	1	0	1	622	ENST00000573634	0	WSCD1	WSC domain containing 1 [Source:HGNC Symbol;Acc:HGNC:29060]	protein_coding
chr17	80261342	+	1.83e-29	1.59e-25	0.0723721	1	0	1	474	ENST00000319921	0	RNF213	ring finger protein 213 [Source:HGNC Symbol;Acc:HGNC:14539]	protein_coding
chr10	107131629	-	1.87e-29	1.61e-25	0.125512	0	0	1	32906	ENST00000263054	0	SORCS1	sortilin related VPS10 domain containing receptor 1 [Source:HGNC Symbol;Acc:HGNC:16697]	protein_coding
chr11	65848429	-	1.87e-29	1.61e-25	-0.421053	0	0	1	8045	ENST00000530413	0	CFL1	cofilin 1 [Source:HGNC Symbol;Acc:HGNC:1874]	protein_coding
chr6	1384405	-	1.47e-29	1.62e-25	0.407332	1	1	0	662	ENST00000568244	0		novel transcript, antisense to FOXF2	lncRNA
chr19	32676731	-	1.91e-29	1.62e-25	-0.314465	1	1	0	-135	ENST00000590519	0	ANKRD27	ankyrin repeat domain 27 [Source:HGNC Symbol;Acc:HGNC:25310]	protein_coding
chr19	29942406	-	1.92e-29	1.62e-25	-0.30349	1	1	1	97	ENST00000574666	0	URI1	URI1 prefoldin like chaperone [Source:HGNC Symbol;Acc:HGNC:13236]	protein_coding
chr17	67993250	+	1.93e-29	1.62e-25	0.121224	1	1	1	275	ENST00000449250	0	C17orf58	chromosome 17 open reading frame 58 [Source:HGNC Symbol;Acc:HGNC:27568]	protein_coding
chr14	74303366	+	1.97e-29	1.62e-25	0.153907	1	0	1	299	ENST00000557177		VRTN	vertebrae development associated [Source:HGNC Symbol;Acc:HGNC:20223]	protein_coding
chr9	124770909	-	2.18e-29	1.63e-25	-0.255754	1	0	1	369	ENST00000487099	0	NR6A1	nuclear receptor subfamily 6 group A member 1 [Source:HGNC Symbol;Acc:HGNC:7985]	protein_coding
chr2	64859772	-	1.98e-29	1.65e-25	0.11061	0	0	1	3855	ENST00000445865	0	LINC01800	long intergenic non-protein coding RNA 1800 [Source:HGNC Symbol;Acc:HGNC:52590]	lncRNA
chr17	81711933	-	2e-29	1.65e-25	0.0790334	1	0	1	-303	ENST00000545862	0	SLC25A10	solute carrier family 25 member 10 [Source:HGNC Symbol;Acc:HGNC:10980]	protein_coding
chr20	21703233	-	2.02e-29	1.65e-25	0.106675	1	0	1	353	ENST00000624692	-849	LINC01726	long intergenic non-protein coding RNA 1726 [Source:HGNC Symbol;Acc:HGNC:52514]	lncRNA
chr2	240468925	+	2.02e-29	1.65e-25	-0.316456	0	0	0	3400	ENST00000466624		GPC1	glypican 1 [Source:HGNC Symbol;Acc:HGNC:4449]	protein_coding
chr2	176189392	+	2.04e-29	1.65e-25	-0.306748	1	1	0	-435	ENST00000413969		HAGLR	HOXD antisense growth-associated long non-coding RNA [Source:HGNC Symbol;Acc:HGNC:43755]	lncRNA
chr6	166862287	-	2.23e-29	1.66e-25	0.416667	1	1	1	225	ENST00000510118	0	RPS6KA2	ribosomal protein S6 kinase A2 [Source:HGNC Symbol;Acc:HGNC:10431]	protein_coding
chr6	35468240	-	1.53e-29	1.67e-25	0.399202	1	0	0	-168	ENST00000322203	160	RPL10A	ribosomal protein L10a [Source:HGNC Symbol;Acc:HGNC:10299]	protein_coding
chr20	47357224	+	2.08e-29	1.67e-25	0.365631	1	0	0	-336	ENST00000372023	-335	ZMYND8	zinc finger MYND-type containing 8 [Source:HGNC Symbol;Acc:HGNC:9397]	protein_coding
chr14	73237493	-	2.07e-29	1.68e-25	0.121141	1	0	0	-4	ENST00000340738	3	PAPLN	papilin, proteoglycan like sulfated glycoprotein [Source:HGNC Symbol;Acc:HGNC:19262]	protein_coding
chr3	30606910	-	1.58e-29	1.69e-25	-0.248756	1	1	0	311	ENST00000359013	0	TGFBR2	transforming growth factor beta receptor 2 [Source:HGNC Symbol;Acc:HGNC:11773]	protein_coding
chr3	151085454	-	1.59e-29	1.69e-25	0.101803	1	0	0	-243	ENST00000469768	0	MED12L	mediator complex subunit 12L [Source:HGNC Symbol;Acc:HGNC:16050]	protein_coding
chr22	42662522	-	1.6e-29	1.69e-25	0.338409	0	0	0	-12955	ENST00000352397	0	CYB5R3	cytochrome b5 reductase 3 [Source:HGNC Symbol;Acc:HGNC:2873]	protein_coding
chr7	151087542	+	2.31e-29	1.7e-25	0.266312	1	0	1	477	ENST00000469901	0	AGAP3	ArfGAP with GTPase domain, ankyrin repeat and PH domain 3 [Source:HGNC Symbol;Acc:HGNC:16923]	protein_coding
chr9	137441895	-	2.34e-29	1.71e-25	0.116206	1	0	0	-80	ENST00000461823	-79	ENTPD8	ectonucleoside triphosphate diphosphohydrolase 8 [Source:HGNC Symbol;Acc:HGNC:24860]	protein_coding
chr16	30053386	+	2.15e-29	1.72e-25	0.0890784	1	1	1	50	ENST00000566280	0		uncharaterized LOC112694756 [Source:NCBI gene;Acc:112694756]	protein_coding
chr12	120368640	+	2.15e-29	1.72e-25	0.35461	1	0	1	541	ENST00000257552		MSI1	musashi RNA binding protein 1 [Source:HGNC Symbol;Acc:HGNC:7330]	protein_coding
chr19	1753688	-	2.18e-29	1.73e-25	-0.164609	0	1	0	1317	ENST00000382349	0	ONECUT3	one cut homeobox 3 [Source:HGNC Symbol;Acc:HGNC:13399]	protein_coding
chr7	155455148	+	2.39e-29	1.73e-25	0.314465	0	0	1	1952	ENST00000419225			novel transcript	lncRNA
chr1	168136655	+	2.08e-29	1.76e-25	0.337268	1	1	1	53	ENST00000539777	0	GPR161	G protein-coupled receptor 161 [Source:HGNC Symbol;Acc:HGNC:23694]	protein_coding
chr10	102065891	-	2.08e-29	1.76e-25	0.34662	1	1	0	503	ENST00000299238	0	HPS6	HPS6 biogenesis of lysosomal organelles complex 2 subunit 3 [Source:HGNC Symbol;Acc:HGNC:18817]	protein_coding
chr15	60006087	+	2.22e-29	1.76e-25	0.0884354	0	1	1	1855	ENST00000560857	0	FOXB1	forkhead box B1 [Source:HGNC Symbol;Acc:HGNC:3799]	protein_coding
chr2	29529030	+	2.23e-29	1.76e-25	0.0936695	0	0	1	152073	ENST00000626470		NA	NA	NA
chr15	43123216	-	2.29e-29	1.77e-25	0.122003	1	0	1	-63	ENST00000564698	0	TMEM62	transmembrane protein 62 [Source:HGNC Symbol;Acc:HGNC:26269]	protein_coding
chr15	74996260	-	2.3e-29	1.77e-25	0.0876732	1	1	1	239	ENST00000565989	0	SCAMP5	secretory carrier membrane protein 5 [Source:HGNC Symbol;Acc:HGNC:30386]	protein_coding
chr12	133037513	-	2.3e-29	1.77e-25	0.0793394	1	1	0	12	ENST00000539098	0	ZNF84	zinc finger protein 84 [Source:HGNC Symbol;Acc:HGNC:13159]	protein_coding
chr14	55129461	-	2.31e-29	1.77e-25	0.340136	1	0	1	203	ENST00000554715	0	LGALS3	galectin 3 [Source:HGNC Symbol;Acc:HGNC:6563]	protein_coding
chr7	66741309	-	2.46e-29	1.77e-25	0.361664	1	0	1	578	ENST00000284957		RABGEF1	RAB guanine nucleotide exchange factor 1 [Source:HGNC Symbol;Acc:HGNC:17676]	protein_coding
chr8	143815436	-	2.5e-29	1.78e-25	0.0763641	1	0	0	-58	ENST00000320476	0	SCRIB	scribble planar cell polarity protein [Source:HGNC Symbol;Acc:HGNC:30377]	protein_coding
chr5	134004746	-	1.71e-29	1.79e-25	-0.31746	1	1	1	-5	ENST00000395044	0	VDAC1	voltage dependent anion channel 1 [Source:HGNC Symbol;Acc:HGNC:12669]	protein_coding
chr5	159311362	-	1.73e-29	1.79e-25	-0.203252	1	1	0	431	ENST00000521472	-90		novel transcript	lncRNA
chr9	113401380	+	2.54e-29	1.79e-25	0.115432	1	0	0	-48	ENST00000409155		ALAD	aminolevulinate dehydratase [Source:HGNC Symbol;Acc:HGNC:395]	protein_coding
chr22	41381146	-	1.77e-29	1.8e-25	0.144996	1	0	1	-783	ENST00000266304	0	TEF	TEF transcription factor, PAR bZIP family member [Source:HGNC Symbol;Acc:HGNC:11722]	protein_coding
chr4	42397594	-	1.77e-29	1.8e-25	-0.30303	1	0	0	-245	ENST00000319234	0	SHISA3	shisa family member 3 [Source:HGNC Symbol;Acc:HGNC:25159]	protein_coding
chr19	19668445	+	2.31e-29	1.8e-25	0.292398	1	0	0	-351	ENST00000541458	-96	ZNF101	zinc finger protein 101 [Source:HGNC Symbol;Acc:HGNC:12881]	protein_coding
chr6	150025628	+	2.56e-29	1.8e-25	-0.243013	1	0	0	-97	ENST00000286380	350	RAET1L	retinoic acid early transcript 1L [Source:HGNC Symbol;Acc:HGNC:16798]	protein_coding
chr19	3786545	-	2.34e-29	1.81e-25	-0.236128	1	0	1	-130	ENST00000310132	0	MATK	megakaryocyte-associated tyrosine kinase [Source:HGNC Symbol;Acc:HGNC:6906]	protein_coding
chr19	18161255	+	2.38e-29	1.81e-25	0.0984444	1	0	1	390	ENST00000474310	0	PIK3R2	phosphoinositide-3-kinase regulatory subunit 2 [Source:HGNC Symbol;Acc:HGNC:8980]	protein_coding
chr17	61400990	+	2.38e-29	1.81e-25	0.0848625	1	0	1	627	ENST00000477081	0	TBX2	T-box transcription factor 2 [Source:HGNC Symbol;Acc:HGNC:11597]	protein_coding
chr19	3480569	+	2.39e-29	1.81e-25	0.159282	1	0	0	-28	ENST00000215531	-44	SMIM24	small integral membrane protein 24 [Source:HGNC Symbol;Acc:HGNC:37244]	protein_coding
chr17	50130116	-	2.43e-29	1.82e-25	0.100803	1	0	0	-235	ENST00000503131	0	SAMD14	sterile alpha motif domain containing 14 [Source:HGNC Symbol;Acc:HGNC:27312]	protein_coding
chr18	21729593	-	2.45e-29	1.82e-25	0.135684	0	0	1	5476	ENST00000363880	0			misc_RNA
chr17	77247569	-	2.45e-29	1.82e-25	-0.273973	0	0	0	10821	ENST00000582422		SEPTIN9-DT	SEPTIN9 divergent transcript [Source:HGNC Symbol;Acc:HGNC:52818]	lncRNA
chrX	150364194	+	2.62e-29	1.82e-25	0.119318	1	0	1	777	ENST00000432680		MAMLD1	mastermind like domain containing 1 [Source:HGNC Symbol;Acc:HGNC:2568]	protein_coding
chr6	29633436	-	1.86e-29	1.85e-25	0.121768	1	0	1	-252	ENST00000377034	0	GABBR1	gamma-aminobutyric acid type B receptor subunit 1 [Source:HGNC Symbol;Acc:HGNC:4070]	protein_coding
chr20	63831589	-	1.87e-29	1.85e-25	-0.29985	1	0	0	-346	ENST00000302995	0	ZBTB46	zinc finger and BTB domain containing 46 [Source:HGNC Symbol;Acc:HGNC:16094]	protein_coding
chr11	32438863	+	2.21e-29	1.85e-25	0.0895447	1	1	1	-223	ENST00000614919	0			misc_RNA
chr1	181104955	+	2.23e-29	1.85e-25	0.269542	0	0	0	16245	ENST00000367577		IER5	immediate early response 5 [Source:HGNC Symbol;Acc:HGNC:5393]	protein_coding
chr12	124498428	+	2.44e-29	1.85e-25	-0.307692	0	0	1	-3177	ENST00000405201		NCOR2	nuclear receptor corepressor 2 [Source:HGNC Symbol;Acc:HGNC:7673]	protein_coding
chr14	106634603	+	2.45e-29	1.85e-25	0.113254	0	0	1	-2069	ENST00000362610		RNA5SP389	RNA, 5S ribosomal pseudogene 389 [Source:HGNC Symbol;Acc:HGNC:43289]	rRNA_pseudogene
chr2	222293752	+	2.52e-29	1.85e-25	0.144058	0	1	1	-4395	ENST00000295226		CCDC140	CCDC140 lncRNA [Source:HGNC Symbol;Acc:HGNC:26514]	protein_coding
chr5	74685435	+	1.94e-29	1.9e-25	0.341297	1	1	1	231	ENST00000515528	0	HEXB	hexosaminidase subunit beta [Source:HGNC Symbol;Acc:HGNC:4879]	protein_coding
chr13	94702603	+	2.54e-29	1.9e-25	0.079097	1	1	0	260	ENST00000433569	0	LINC00391	long intergenic non-protein coding RNA 391 [Source:HGNC Symbol;Acc:HGNC:42719]	lncRNA
chr13	63505486	-	2.54e-29	1.9e-25	0.0979662	0	0	0	-177393	ENST00000439454		LINC00376	long intergenic non-protein coding RNA 376 [Source:HGNC Symbol;Acc:HGNC:42701]	lncRNA
chr21	43865025	+	1.99e-29	1.91e-25	-0.2574	1	0	0	-161	ENST00000291572	0	AGPAT3	1-acylglycerol-3-phosphate O-acyltransferase 3 [Source:HGNC Symbol;Acc:HGNC:326]	protein_coding
chr4	3445734	-	2.01e-29	1.91e-25	-0.336134	1	1	1	-166	ENST00000506132	197	HGFAC	HGF activator [Source:HGNC Symbol;Acc:HGNC:4894]	protein_coding
chr3	19148296	+	2.01e-29	1.91e-25	0.292398	1	0	0	-158	ENST00000328405	213	KCNH8	potassium voltage-gated channel subfamily H member 8 [Source:HGNC Symbol;Acc:HGNC:18864]	protein_coding
chr2	65056193	-	2.65e-29	1.93e-25	-0.173913	1	0	0	-173	ENST00000475851	0	CEP68	centrosomal protein 68 [Source:HGNC Symbol;Acc:HGNC:29076]	protein_coding
chr19	55141596	-	2.67e-29	1.93e-25	0.0745211	1	0	1	296	ENST00000593194	-75	TNNT1	troponin T1, slow skeletal type [Source:HGNC Symbol;Acc:HGNC:11948]	protein_coding
chr6	42890896	-	2.8e-29	1.93e-25	0.140291	1	0	0	-81	ENST00000408925		C6orf226	chromosome 6 open reading frame 226 [Source:HGNC Symbol;Acc:HGNC:34431]	protein_coding
chr7	151083370	-	2.84e-29	1.94e-25	0.0784615	1	1	1	31	ENST00000482202	0	TMUB1	transmembrane and ubiquitin like domain containing 1 [Source:HGNC Symbol;Acc:HGNC:21709]	protein_coding
chr6	1620105	-	2.07e-29	1.96e-25	-0.29985	0	0	0	4636	ENST00000476972		GMDS	GDP-mannose 4,6-dehydratase [Source:HGNC Symbol;Acc:HGNC:4369]	protein_coding
chr11	67401229	-	2.41e-29	1.97e-25	0.0923689	1	1	1	349	ENST00000532446	0	PPP1CA	protein phosphatase 1 catalytic subunit alpha [Source:HGNC Symbol;Acc:HGNC:9281]	protein_coding
chr12	10613398	+	2.41e-29	1.97e-25	0.13678	1	0	1	176	ENST00000546173	0	MAGOHB	mago homolog B, exon junction complex subunit [Source:HGNC Symbol;Acc:HGNC:25504]	protein_coding
chr10	1297768	+	2.43e-29	1.97e-25	-0.245399	0	0	1	-4767	ENST00000632982			novel transcript, sense intronic to ADARB2	lncRNA
chr16	48385831	-	2.69e-29	1.99e-25	0.0913516	1	0	1	-382	ENST00000394725	0	SIAH1	siah E3 ubiquitin protein ligase 1 [Source:HGNC Symbol;Acc:HGNC:10857]	protein_coding
chr4	127880980	-	2.14e-29	2e-25	0.11516	1	1	0	53	ENST00000507249	0	PLK4	polo like kinase 4 [Source:HGNC Symbol;Acc:HGNC:11397]	protein_coding
chr4	139279976	-	2.15e-29	2e-25	0.251572	1	0	1	363	ENST00000398955	0	MGARP	mitochondria localized glutamic acid rich protein [Source:HGNC Symbol;Acc:HGNC:29969]	protein_coding
chr2	203015013	-	2.8e-29	2.01e-25	0.117446	1	0	1	90	ENST00000478884	0	NBEAL1	neurobeachin like 1 [Source:HGNC Symbol;Acc:HGNC:20681]	protein_coding
chr6	33428306	-	2.23e-29	2.05e-25	-0.316456	0	0	1	-3425	ENST00000428982	0	SYNGAP1	synaptic Ras GTPase activating protein 1 [Source:HGNC Symbol;Acc:HGNC:11497]	protein_coding
chr8	54454916	+	3.02e-29	2.05e-25	0.116399	0	0	0	-3019	ENST00000297316		SOX17	SRY-box transcription factor 17 [Source:HGNC Symbol;Acc:HGNC:18122]	protein_coding
chr17	1649700	+	2.82e-29	2.07e-25	0.465116	1	1	0	378	ENST00000301336	0	RILP	Rab interacting lysosomal protein [Source:HGNC Symbol;Acc:HGNC:30266]	protein_coding
chr14	63641976	-	2.84e-29	2.07e-25	-0.253485	1	0	0	-116	ENST00000394942	0	WDR89	WD repeat domain 89 [Source:HGNC Symbol;Acc:HGNC:20489]	protein_coding
chr6	89146013	-	3.11e-29	2.07e-25	0.100604	1	0	0	-37	ENST00000275072	-105	PM20D2	peptidase M20 domain containing 2 [Source:HGNC Symbol;Acc:HGNC:21408]	protein_coding
chr6	42048613	-	3.12e-29	2.07e-25	0.0832944	1	1	1	64	ENST00000505672	41	CCND3	cyclin D3 [Source:HGNC Symbol;Acc:HGNC:1585]	protein_coding
chr9	114398242	+	3.13e-29	2.07e-25	0.10786	1	0	1	262	ENST00000448674			novel transcript	lncRNA
chr6	139698182	+	3.15e-29	2.07e-25	-0.316456	0	0	0	38256	ENST00000381279			thyroid hormone receptor interactor 4 (TRIP4) pseudogene	processed_pseudogene
chr17	78352850	+	2.92e-29	2.08e-25	-0.307692	0	0	0	7225	ENST00000587578		SOCS3	suppressor of cytokine signaling 3 [Source:HGNC Symbol;Acc:HGNC:19391]	protein_coding
chr11	7483309	+	2.6e-29	2.09e-25	-0.270636	0	0	1	-2079	ENST00000530135		OLFML1	olfactomedin like 1 [Source:HGNC Symbol;Acc:HGNC:24473]	protein_coding
chr19	14149590	-	2.96e-29	2.1e-25	-0.291971	0	1	1	3250	ENST00000593005	0	ADGRL1	adhesion G protein-coupled receptor L1 [Source:HGNC Symbol;Acc:HGNC:20973]	protein_coding
chr12	26938328	+	2.65e-29	2.11e-25	-0.189753	1	0	0	-3	ENST00000537336	-2	INTS13	integrator complex subunit 13 [Source:HGNC Symbol;Acc:HGNC:20174]	protein_coding
chr2	216412238	+	3.02e-29	2.12e-25	0.07419	1	0	1	-176	ENST00000430374	0	SMARCAL1	SWI/SNF related, matrix associated, actin dependent regulator of chromatin, subfamily a like 1 [Source:HGNC Symbol;Acc:HGNC:11102]	protein_coding
chr17	15999415	-	2.96e-29	2.13e-25	-0.260417	1	1	1	37	ENST00000261647	0	TTC19	tetratricopeptide repeat domain 19 [Source:HGNC Symbol;Acc:HGNC:26006]	protein_coding
chr17	3636531	-	2.97e-29	2.13e-25	0.27248	1	1	0	54	ENST00000381870		CTNS	cystinosin, lysosomal cystine transporter [Source:HGNC Symbol;Acc:HGNC:2518]	protein_coding
chr11	10540541	+	2.72e-29	2.15e-25	0.095804	1	0	1	366	ENST00000533412	0	RNF141	ring finger protein 141 [Source:HGNC Symbol;Acc:HGNC:21159]	protein_coding
chr10	101817984	+	2.79e-29	2.17e-25	0.0810616	1	1	0	-119	ENST00000429860	0	OGA	O-GlcNAcase [Source:HGNC Symbol;Acc:HGNC:7056]	protein_coding
chr11	133934802	+	2.82e-29	2.17e-25	0.107587	0	0	1	3299	ENST00000527648	0	IGSF9B	immunoglobulin superfamily member 9B [Source:HGNC Symbol;Acc:HGNC:32326]	protein_coding
chr11	33376930	-	2.84e-29	2.17e-25	0.0804232	0	0	0	22467	ENST00000411202	0	NA	NA	NA
chr11	118531315	+	2.86e-29	2.17e-25	0.0921845	1	1	1	-43	ENST00000527267	0	TMEM25	transmembrane protein 25 [Source:HGNC Symbol;Acc:HGNC:25890]	protein_coding
chr1	21622398	-	2.86e-29	2.17e-25	0.664452	1	1	1	171	ENST00000374761	0	RAP1GAP	RAP1 GTPase activating protein [Source:HGNC Symbol;Acc:HGNC:9858]	protein_coding
chr2	153872134	-	3.12e-29	2.17e-25	0.0802395	1	1	0	183	ENST00000434213		GALNT13	polypeptide N-acetylgalactosaminyltransferase 13 [Source:HGNC Symbol;Acc:HGNC:23242]	protein_coding
chr17	35089090	+	3.08e-29	2.2e-25	-0.1657	1	0	1	105	ENST00000581265	0	RFFL	ring finger and FYVE like domain containing E3 ubiquitin protein ligase [Source:HGNC Symbol;Acc:HGNC:24821]	protein_coding
chr5	132228318	+	2.46e-29	2.21e-25	0.125896	1	0	1	-61	ENST00000428841	0	P4HA2	prolyl 4-hydroxylase subunit alpha 2 [Source:HGNC Symbol;Acc:HGNC:8547]	protein_coding
chr5	154190280	-	2.46e-29	2.21e-25	0.340716	1	0	1	-450	ENST00000425427	0	GALNT10	polypeptide N-acetylgalactosaminyltransferase 10 [Source:HGNC Symbol;Acc:HGNC:19873]	protein_coding
chr5	72816148	+	2.48e-29	2.21e-25	0.107318	1	0	1	-164	ENST00000337273	0	TNPO1	transportin 1 [Source:HGNC Symbol;Acc:HGNC:6401]	protein_coding
chr20	63215797	-	2.52e-29	2.21e-25	0.143984	1	0	1	343	ENST00000370334	0	YTHDF1	YTH N6-methyladenosine RNA binding protein 1 [Source:HGNC Symbol;Acc:HGNC:15867]	protein_coding
chr6	28923825	+	2.52e-29	2.21e-25	0.109516	1	1	0	89	ENST00000481474	0	TRIM27	tripartite motif containing 27 [Source:HGNC Symbol;Acc:HGNC:9975]	protein_coding
chr4	113979449	+	2.54e-29	2.21e-25	0.101095	1	1	1	199	ENST00000509829		ARSJ	arylsulfatase family member J [Source:HGNC Symbol;Acc:HGNC:26286]	protein_coding
chr15	44536538	-	3.14e-29	2.23e-25	0.0913875	1	1	1	103	ENST00000560750	0	EIF3J-DT	EIF3J divergent transcript [Source:HGNC Symbol;Acc:HGNC:48616]	lncRNA
chr10	43606818	-	2.97e-29	2.24e-25	0.102959	1	0	1	394	ENST00000374435	0	ZNF485	zinc finger protein 485 [Source:HGNC Symbol;Acc:HGNC:23440]	protein_coding
chr18	5629055	-	3.24e-29	2.24e-25	-0.177462	1	0	1	-65	ENST00000545076	0	EPB41L3	erythrocyte membrane protein band 4.1 like 3 [Source:HGNC Symbol;Acc:HGNC:3380]	protein_coding
chr12	113966187	+	3.22e-29	2.25e-25	-0.286944	1	1	1	23	ENST00000546876	0	RBM19	RNA binding motif protein 19 [Source:HGNC Symbol;Acc:HGNC:29098]	protein_coding
chr12	131830322	+	3.23e-29	2.25e-25	0.0796017	0	0	1	1784	ENST00000545790	0	MMP17	matrix metallopeptidase 17 [Source:HGNC Symbol;Acc:HGNC:7163]	protein_coding
chr8	63038864	-	3.44e-29	2.25e-25	0.0795895	1	1	0	-63	ENST00000523788	0	GGH	gamma-glutamyl hydrolase [Source:HGNC Symbol;Acc:HGNC:4248]	protein_coding
chr4	38021922	+	2.63e-29	2.26e-25	0.088286	0	0	1	1247	ENST00000510573	0	TBC1D1	TBC1 domain family member 1 [Source:HGNC Symbol;Acc:HGNC:11578]	protein_coding
chr2	213434012	+	3.33e-29	2.29e-25	-0.241838	0	0	1	-55951	ENST00000451561	0	SPAG16	sperm associated antigen 16 [Source:HGNC Symbol;Acc:HGNC:23225]	protein_coding
chr7	66506921	-	3.54e-29	2.29e-25	-0.240385	1	0	0	-699	ENST00000474858			guanine nucleotide binding protein (G protein), alpha 11 (Gq class) (GNA11) pseudogene	processed_pseudogene
chr5	159972638	+	2.71e-29	2.3e-25	0.100347	0	0	0	-21141	ENST00000505218	0	GAPDHP40	glyceraldehyde 3 phosphate dehydrogenase pseudogene 40 [Source:HGNC Symbol;Acc:HGNC:37797]	processed_pseudogene
chr22	23750902	-	2.71e-29	2.3e-25	0.108477	1	1	0	191	ENST00000341976		ZNF70	zinc finger protein 70 [Source:HGNC Symbol;Acc:HGNC:13140]	protein_coding
chr19	20923261	+	3.41e-29	2.33e-25	-0.190295	1	1	0	10	ENST00000601924	0	ZNF85	zinc finger protein 85 [Source:HGNC Symbol;Acc:HGNC:13160]	protein_coding
chr11	20605282	+	3.14e-29	2.35e-25	0.0710241	0	0	1	5690	ENST00000298923	0	SLC6A5	solute carrier family 6 member 5 [Source:HGNC Symbol;Acc:HGNC:11051]	protein_coding
chr12	121800043	+	3.41e-29	2.35e-25	-0.260078	1	1	1	635	ENST00000546227	0	RHOF	ras homolog family member F, filopodia associated [Source:HGNC Symbol;Acc:HGNC:15703]	protein_coding
chr17	19867734	-	3.42e-29	2.35e-25	0.0807865	1	1	0	184	ENST00000395544	0	ULK2	unc-51 like autophagy activating kinase 2 [Source:HGNC Symbol;Acc:HGNC:13480]	protein_coding
chr13	114211680	+	3.45e-29	2.36e-25	-0.276243	0	0	0	-23207	ENST00000360383		CDC16	cell division cycle 16 [Source:HGNC Symbol;Acc:HGNC:1720]	protein_coding
chr18	23088605	+	3.5e-29	2.37e-25	-0.229621	0	0	0	-45959	ENST00000400473		CABLES1	Cdk5 and Abl enzyme substrate 1 [Source:HGNC Symbol;Acc:HGNC:25097]	protein_coding
chr10	27504790	-	3.24e-29	2.39e-25	0.11057	1	0	1	173	ENST00000423465	0	RAB18	RAB18, member RAS oncogene family [Source:HGNC Symbol;Acc:HGNC:14244]	protein_coding
chr10	98030909	+	3.24e-29	2.39e-25	0.0746347	1	0	0	-82	ENST00000370591	-81	CRTAC1	cartilage acidic protein 1 [Source:HGNC Symbol;Acc:HGNC:14882]	protein_coding
chr19	2950547	+	3.56e-29	2.4e-25	-0.161812	0	1	0	1514	ENST00000624348			TEC	TEC
chr7	129189414	+	3.75e-29	2.41e-25	0.0816851	1	1	0	544	ENST00000249373	0	SMO	smoothened, frizzled class receptor [Source:HGNC Symbol;Acc:HGNC:11119]	protein_coding
chr2	45014110	-	3.65e-29	2.44e-25	-0.221976	1	0	0	-443	ENST00000423433			novel transcript	lncRNA
chr5	81750863	+	2.96e-29	2.47e-25	0.0964394	1	1	1	39	ENST00000504174	0	SSBP2	single stranded DNA binding protein 2 [Source:HGNC Symbol;Acc:HGNC:15831]	protein_coding
chr20	63472058	+	2.97e-29	2.47e-25	0.0949585	1	0	1	448	ENST00000360480	0	KCNQ2	potassium voltage-gated channel subfamily Q member 2 [Source:HGNC Symbol;Acc:HGNC:6296]	protein_coding
chr3	52154613	+	3.02e-29	2.48e-25	0.0859161	1	1	0	78	ENST00000394970	0	POC1A	POC1 centriolar protein A [Source:HGNC Symbol;Acc:HGNC:24488]	protein_coding
chr3	183698096	+	3.06e-29	2.48e-25	0.0923425	1	0	1	280	ENST00000305135	0	YEATS2	YEATS domain containing 2 [Source:HGNC Symbol;Acc:HGNC:25489]	protein_coding
chr5	146340300	+	3.06e-29	2.48e-25	-0.262123	0	1	1	1278	ENST00000230732		NA	NA	NA
chr10	133088983	-	3.4e-29	2.49e-25	0.0823719	1	1	1	-493	ENST00000366099	0	ADGRA1-AS1	ADGRA1 antisense RNA 1 [Source:HGNC Symbol;Acc:HGNC:49543]	lncRNA
chr2	232927752	-	3.79e-29	2.5e-25	0.11791	1	0	1	403	ENST00000373552	0	NGEF	neuronal guanine nucleotide exchange factor [Source:HGNC Symbol;Acc:HGNC:7807]	protein_coding
chr18	32771616	-	3.79e-29	2.5e-25	0.123418	1	0	1	552	ENST00000583263	0	KLHL14	kelch like family member 14 [Source:HGNC Symbol;Acc:HGNC:29266]	protein_coding
chr22	37934153	-	3.12e-29	2.51e-25	0.111	0	0	1	1560	ENST00000424008	0	MICALL1	MICAL like 1 [Source:HGNC Symbol;Acc:HGNC:29804]	protein_coding
chr8	22440810	-	3.93e-29	2.51e-25	0.099405	1	0	0	-9	ENST00000518852	8	PPP3CC	protein phosphatase 3 catalytic subunit gamma [Source:HGNC Symbol;Acc:HGNC:9316]	protein_coding
chr2	11023990	-	3.85e-29	2.53e-25	-0.26738	0	0	0	-78152	ENST00000437876	0	RPL6P4	ribosomal protein L6 pseudogene 4 [Source:HGNC Symbol;Acc:HGNC:36344]	processed_pseudogene
chr9	93954760	+	3.99e-29	2.53e-25	0.0781648	1	0	1	613	ENST00000253968		BARX1	BARX homeobox 1 [Source:HGNC Symbol;Acc:HGNC:955]	protein_coding
chr11	118910578	+	3.51e-29	2.55e-25	-0.231481	1	1	1	-130	ENST00000581627	0	MIR4492	microRNA 4492 [Source:HGNC Symbol;Acc:HGNC:41563]	miRNA
chr20	35092661	-	3.91e-29	2.55e-25	0.108812	1	1	0	147	ENST00000451813		TRPC4AP	transient receptor potential cation channel subfamily C member 4 associated protein [Source:HGNC Symbol;Acc:HGNC:16181]	protein_coding
chr18	28176041	-	3.99e-29	2.56e-25	0.555556	0	0	1	1406	ENST00000269141	0	CDH2	cadherin 2 [Source:HGNC Symbol;Acc:HGNC:1759]	protein_coding
chr17	78128661	-	3.99e-29	2.56e-25	-0.22805	1	1	1	-32	ENST00000306591	0	TMC6	transmembrane channel like 6 [Source:HGNC Symbol;Acc:HGNC:18021]	protein_coding
chr1	165540158	+	3.58e-29	2.57e-25	-0.20141	1	0	1	-547	ENST00000452283	0	LRRC52-AS1	LRRC52 antisense RNA 1 [Source:HGNC Symbol;Acc:HGNC:54044]	lncRNA
chr11	118436968	-	3.59e-29	2.57e-25	0.0935854	1	0	1	208	ENST00000533790	0	KMT2A	lysine methyltransferase 2A [Source:HGNC Symbol;Acc:HGNC:7132]	protein_coding
chr10	132787822	-	3.62e-29	2.57e-25	0.0895613	0	0	0	-1771	ENST00000368592		NKX6-2	NK6 homeobox 2 [Source:HGNC Symbol;Acc:HGNC:19321]	protein_coding
chr3	168852438	+	3.24e-29	2.58e-25	0.106026	0	0	0	6693	ENST00000425440		RPL21P43	ribosomal protein L21 pseudogene 43 [Source:HGNC Symbol;Acc:HGNC:36008]	processed_pseudogene
chr10	32958261	-	3.7e-29	2.61e-25	-0.181159	1	0	1	-30	ENST00000474568	0	ITGB1	integrin subunit beta 1 [Source:HGNC Symbol;Acc:HGNC:6153]	protein_coding
chr2	102619201	-	4.1e-29	2.62e-25	0.0740984	1	0	0	-506	ENST00000233969	351	SLC9A2	solute carrier family 9 member A2 [Source:HGNC Symbol;Acc:HGNC:11072]	protein_coding
chr15	45187309	-	3.92e-29	2.64e-25	-0.225479	1	0	1	151	ENST00000561091	0	SHF	Src homology 2 domain containing F [Source:HGNC Symbol;Acc:HGNC:25116]	protein_coding
chr13	30872301	-	3.92e-29	2.64e-25	0.0841101	0	0	0	-10250	ENST00000440633	0	LINC00545	long intergenic non-protein coding RNA 545 [Source:HGNC Symbol;Acc:HGNC:43680]	lncRNA
chr7	5144651	+	4.21e-29	2.65e-25	0.089123	1	0	0	-106	ENST00000422060	-105	ZNF890P	zinc finger protein 890, pseudogene [Source:HGNC Symbol;Acc:HGNC:38691]	transcribed_unprocessed_pseudogene
chr14	76377222	+	4e-29	2.67e-25	0.531915	1	0	1	867	ENST00000507951		NA	NA	NA
chr22	46052785	-	3.42e-29	2.7e-25	0.113077	1	0	1	-308	ENST00000608644	0		novel transcript, antisense to C22orf26	lncRNA
chr3	128483573	-	3.43e-29	2.7e-25	-0.228833	0	0	1	-1496	ENST00000489987	0	GATA2	GATA binding protein 2 [Source:HGNC Symbol;Acc:HGNC:4171]	protein_coding
chr14	88791894	+	4.06e-29	2.7e-25	0.0900882	1	0	1	610	ENST00000380664		EML5	EMAP like 5 [Source:HGNC Symbol;Acc:HGNC:18197]	protein_coding
chr5	51389813	-	3.55e-29	2.77e-25	0.0738151	0	1	0	3611	ENST00000505475	0	ISL1	ISL LIM homeobox 1 [Source:HGNC Symbol;Acc:HGNC:6132]	protein_coding
chr3	32238738	+	3.58e-29	2.77e-25	-0.240096	1	1	0	61	ENST00000307526	0	CMTM8	CKLF like MARVEL transmembrane domain containing 8 [Source:HGNC Symbol;Acc:HGNC:19179]	protein_coding
chr2	96816189	-	4.44e-29	2.8e-25	0.0786701	1	0	0	-56	ENST00000377060	55	CNNM3	cyclin and CBS domain divalent metal cation transport mediator 3 [Source:HGNC Symbol;Acc:HGNC:104]	protein_coding
chr19	47515851	-	4.45e-29	2.8e-25	-0.239808	1	0	0	-612	ENST00000263354	-760	NAPA	NSF attachment protein alpha [Source:HGNC Symbol;Acc:HGNC:7641]	protein_coding
chr7	100015786	-	4.54e-29	2.81e-25	0.0728052	1	0	1	189	ENST00000426572	0	ZKSCAN1	zinc finger with KRAB and SCAN domains 1 [Source:HGNC Symbol;Acc:HGNC:13101]	protein_coding
chr6	138773526	-	4.55e-29	2.81e-25	0.0691457	1	1	0	8	ENST00000332797	0	CCDC28A	coiled-coil domain containing 28A [Source:HGNC Symbol;Acc:HGNC:21098]	protein_coding
chr16	60323697	-	4.28e-29	2.83e-25	-0.247525	0	0	0	-33517	ENST00000563482	0		serine palmitoyltransferase, long chain base subunit 1 (SPTLC1) pseudogene	processed_pseudogene
chr17	4639473	-	4.32e-29	2.83e-25	0.390625	1	1	0	-310	ENST00000576572		ALOX15	arachidonate 15-lipoxygenase [Source:HGNC Symbol;Acc:HGNC:433]	protein_coding
chr8	143840941	-	4.61e-29	2.84e-25	0.0897488	1	1	0	11	ENST00000533093	0	NRBP2	nuclear receptor binding protein 2 [Source:HGNC Symbol;Acc:HGNC:19339]	protein_coding
chr12	19130562	+	4.07e-29	2.85e-25	0.0781174	1	0	1	-148	ENST00000538034	0	PLEKHA5	pleckstrin homology domain containing A5 [Source:HGNC Symbol;Acc:HGNC:30036]	protein_coding
chr19	38647896	+	4.59e-29	2.86e-25	-0.219539	1	1	0	152	ENST00000424234	0	ACTN4	actinin alpha 4 [Source:HGNC Symbol;Acc:HGNC:166]	protein_coding
chr2	148644862	-	4.6e-29	2.86e-25	-0.204082	1	0	1	-122	ENST00000258484	0	EPC2	enhancer of polycomb homolog 2 [Source:HGNC Symbol;Acc:HGNC:24543]	protein_coding
chr20	62066514	+	3.77e-29	2.89e-25	0.0950879	1	0	0	-316	ENST00000635124			novel transcript	lncRNA
chr7	27114136	-	4.79e-29	2.92e-25	-0.237248	1	0	1	202	ENST00000522193	0	HOXA-AS2	HOXA cluster antisense RNA 2 [Source:HGNC Symbol;Acc:HGNC:43745]	lncRNA
chr2	27134292	+	4.75e-29	2.94e-25	-0.209424	1	1	0	321	ENST00000406567	0	PREB	prolactin regulatory element binding [Source:HGNC Symbol;Acc:HGNC:9356]	protein_coding
chr5	43121452	-	3.91e-29	2.96e-25	0.0855139	1	0	1	-56	ENST00000509156	0	ZNF131	zinc finger protein 131 [Source:HGNC Symbol;Acc:HGNC:12915]	protein_coding
chr5	179622475	+	3.92e-29	2.96e-25	0.0794198	1	0	1	659	ENST00000630639	0	HNRNPH1	heterogeneous nuclear ribonucleoprotein H1 [Source:HGNC Symbol;Acc:HGNC:5041]	protein_coding
chr10	14825089	-	4.27e-29	2.96e-25	-0.243902	0	0	1	3117	ENST00000467405	0	CDNF	cerebral dopamine neurotrophic factor [Source:HGNC Symbol;Acc:HGNC:24913]	protein_coding
chr5	64690971	-	3.97e-29	2.97e-25	-0.277393	1	0	1	-270	ENST00000512767	0	SHISAL2B	shisa like 2B [Source:HGNC Symbol;Acc:HGNC:34236]	protein_coding
chr4	105473524	-	3.99e-29	2.97e-25	0.10805	1	1	1	186	ENST00000502596	0	PPA2	inorganic pyrophosphatase 2 [Source:HGNC Symbol;Acc:HGNC:28883]	protein_coding
chr2	107986646	+	4.85e-29	2.98e-25	-0.209864	1	1	0	109	ENST00000264047	0	SLC5A7	solute carrier family 5 member 7 [Source:HGNC Symbol;Acc:HGNC:14025]	protein_coding
chr2	91589719	+	4.88e-29	2.98e-25	0.0489607	1	1	0	227	ENST00000612102			otopetrin 1 (OTOP1) pseudogene	unprocessed_pseudogene
chr8	83653637	+	4.97e-29	2.99e-25	-0.217391	0	0	0	249881	ENST00000522365	0	LINC01419	long intergenic non-protein coding RNA 1419 [Source:HGNC Symbol;Acc:HGNC:50712]	lncRNA
chr6	53544928	+	4.98e-29	2.99e-25	0.0755355	1	1	1	106	ENST00000514004		GCLC	glutamate-cysteine ligase catalytic subunit [Source:HGNC Symbol;Acc:HGNC:4311]	protein_coding
chr11	59102497	-	4.43e-29	3.05e-25	0.0888658	0	0	0	-4688	ENST00000411426		FAM111B	family with sequence similarity 111 member B [Source:HGNC Symbol;Acc:HGNC:24200]	protein_coding
chr8	42153448	-	5.16e-29	3.08e-25	0.464037	1	1	1	290	ENST00000521235	0	AP3M2	adaptor related protein complex 3 subunit mu 2 [Source:HGNC Symbol;Acc:HGNC:570]	protein_coding
chr10	103553458	-	4.53e-29	3.1e-25	0.52356	0	0	1	-1774	ENST00000437579	0	NEURL1	neuralized E3 ubiquitin protein ligase 1 [Source:HGNC Symbol;Acc:HGNC:7761]	protein_coding
chr12	89708423	-	4.76e-29	3.1e-25	0.0827482	1	0	1	409	ENST00000428670	0	ATP2B1	ATPase plasma membrane Ca2+ transporting 1 [Source:HGNC Symbol;Acc:HGNC:814]	protein_coding
chr17	48542497	+	4.82e-29	3.12e-25	-0.220751	1	0	1	650	ENST00000504772	0	HOXB2	homeobox B2 [Source:HGNC Symbol;Acc:HGNC:5113]	protein_coding
chr6	43687566	-	5.32e-29	3.15e-25	-0.22805	1	0	1	226	ENST00000372133	0	MRPS18A	mitochondrial ribosomal protein S18A [Source:HGNC Symbol;Acc:HGNC:14515]	protein_coding
chr15	90955140	+	4.96e-29	3.19e-25	0.0833963	1	1	1	86	ENST00000553321			novel transcript, antisense to UNC45A and RCCD1	lncRNA
chr3	54191862	+	4.36e-29	3.2e-25	-0.203459	0	0	1	-5509	ENST00000468658	0	CACNA2D3	calcium voltage-gated channel auxiliary subunit alpha2delta 3 [Source:HGNC Symbol;Acc:HGNC:15460]	protein_coding
chr5	180127221	-	4.4e-29	3.2e-25	0.557103	0	0	1	8092	ENST00000519883	0	RASGEF1C	RasGEF domain family member 1C [Source:HGNC Symbol;Acc:HGNC:27400]	protein_coding
chr3	46882764	+	4.4e-29	3.2e-25	-0.179051	1	0	1	517	ENST00000430002	0	PTH1R	parathyroid hormone 1 receptor [Source:HGNC Symbol;Acc:HGNC:9608]	protein_coding
chr14	37172378	-	5.05e-29	3.23e-25	-0.206398	1	1	0	-33	ENST00000557611	0	SLC25A21	solute carrier family 25 member 21 [Source:HGNC Symbol;Acc:HGNC:14411]	protein_coding
chr19	48443071	-	5.32e-29	3.23e-25	-0.207039	0	1	0	-2702	ENST00000253237		GRWD1	glutamate rich WD repeat containing 1 [Source:HGNC Symbol;Acc:HGNC:21270]	protein_coding
chr14	52791247	+	5.12e-29	3.25e-25	-0.197433	1	0	1	264	ENST00000554230	0	GNPNAT1	glucosamine-phosphate N-acetyltransferase 1 [Source:HGNC Symbol;Acc:HGNC:19980]	protein_coding
chr8	24912808	+	5.63e-29	3.31e-25	0.505051	1	1	0	-204	ENST00000221166		NEFM	neurofilament medium [Source:HGNC Symbol;Acc:HGNC:7734]	protein_coding
chr7	44320820	+	5.7e-29	3.33e-25	0.436681	0	0	1	3143	ENST00000415369	0	CAMK2B	calcium/calmodulin dependent protein kinase II beta [Source:HGNC Symbol;Acc:HGNC:1461]	protein_coding
chr7	43729807	-	5.82e-29	3.35e-25	0.0936269	1	0	0	-91	ENST00000438444	-90	COA1	cytochrome c oxidase assembly factor 1 homolog [Source:HGNC Symbol;Acc:HGNC:21868]	protein_coding
chr9	6646001	-	5.82e-29	3.35e-25	0.0633245	1	1	0	47	ENST00000413145			novel transcript	lncRNA
chr6	5084537	-	4.75e-29	3.43e-25	-0.208768	1	0	0	-44	ENST00000405617	803	PPP1R3G	protein phosphatase 1 regulatory subunit 3G [Source:HGNC Symbol;Acc:HGNC:14945]	protein_coding
chr18	47263924	-	5.71e-29	3.44e-25	-0.19861	0	0	0	-14742	ENST00000400404		SKOR2	SKI family transcriptional corepressor 2 [Source:HGNC Symbol;Acc:HGNC:32695]	protein_coding
chr17	82037081	+	5.8e-29	3.48e-25	0.0541699	1	1	1	-87	ENST00000577532	0	DCXR	dicarbonyl and L-xylulose reductase [Source:HGNC Symbol;Acc:HGNC:18985]	protein_coding
chr7	5528608	+	6.12e-29	3.51e-25	0.0636011	1	1	0	-423	ENST00000579427		NA	NA	NA
chr7	802272	+	6.28e-29	3.57e-25	-0.189394	0	0	0	-14343	ENST00000457378		SUN1	Sad1 and UNC84 domain containing 1 [Source:HGNC Symbol;Acc:HGNC:18587]	protein_coding
chr9	100427567	+	6.44e-29	3.64e-25	0.473934	1	1	1	132	ENST00000374886	0	MSANTD3	Myb/SANT DNA binding domain containing 3 [Source:HGNC Symbol;Acc:HGNC:23370]	protein_coding
chr13	80343091	-	5.82e-29	3.66e-25	0.0851688	0	0	0	-2141	ENST00000377104		SPRY2	sprouty RTK signaling antagonist 2 [Source:HGNC Symbol;Acc:HGNC:11270]	protein_coding
chr2	130182232	-	6.19e-29	3.69e-25	0.0781109	1	1	1	-25	ENST00000409255	0	MZT2B	mitotic spindle organizing protein 2B [Source:HGNC Symbol;Acc:HGNC:25886]	protein_coding
chr5	75053721	-	5.24e-29	3.74e-25	-0.192864	1	0	0	-879	ENST00000506086	0	NA	NA	NA
chr4	2417964	-	5.3e-29	3.74e-25	-0.213675	1	0	1	646	ENST00000503000	0	ZFYVE28	zinc finger FYVE-type containing 28 [Source:HGNC Symbol;Acc:HGNC:29334]	protein_coding
chr3	193593367	+	5.32e-29	3.74e-25	0.365631	1	1	0	17	ENST00000392436		OPA1	OPA1 mitochondrial dynamin like GTPase [Source:HGNC Symbol;Acc:HGNC:8140]	protein_coding
chr4	77820200	-	5.33e-29	3.74e-25	-0.192123	1	0	0	-586	ENST00000512485	-585	CNOT6L	CCR4-NOT transcription complex subunit 6 like [Source:HGNC Symbol;Acc:HGNC:18042]	protein_coding
chr1	44813572	+	5.58e-29	3.79e-25	0.104082	1	0	1	76	ENST00000464114	0	BTBD19	BTB domain containing 19 [Source:HGNC Symbol;Acc:HGNC:27145]	protein_coding
chr1	182390130	-	5.61e-29	3.79e-25	-0.1998	1	1	1	175	ENST00000491322	0	GLUL	glutamate-ammonia ligase [Source:HGNC Symbol;Acc:HGNC:4341]	protein_coding
chr10	35641661	-	5.66e-29	3.8e-25	0.438596	1	1	0	-410	ENST00000579659	0	MIR4683	microRNA 4683 [Source:HGNC Symbol;Acc:HGNC:41883]	miRNA
chr1	42846940	+	5.7e-29	3.8e-25	-0.171086	1	0	1	305	ENST00000372504	0	ZNF691	zinc finger protein 691 [Source:HGNC Symbol;Acc:HGNC:28028]	protein_coding
chr8	42271462	-	6.81e-29	3.8e-25	-0.19084	1	1	0	0	ENST00000520655	-493	IKBKB	inhibitor of nuclear factor kappa B kinase subunit beta [Source:HGNC Symbol;Acc:HGNC:5960]	protein_coding
chr7	73770763	+	6.82e-29	3.8e-25	-0.172265	1	0	0	-494	ENST00000395145		CLDN3	claudin 3 [Source:HGNC Symbol;Acc:HGNC:2045]	protein_coding
chr11	65041764	-	5.8e-29	3.84e-25	0.066435	1	1	1	521	ENST00000529996		NA	NA	NA
chr17	4950088	-	6.16e-29	3.86e-25	0.477327	1	0	1	-102	ENST00000522301	0	ENO3	enolase 3 [Source:HGNC Symbol;Acc:HGNC:3354]	protein_coding
chr11	61161212	-	5.89e-29	3.87e-25	-0.18622	1	0	1	-77	ENST00000538036	0	VPS37C	VPS37C subunit of ESCRT-I [Source:HGNC Symbol;Acc:HGNC:26097]	protein_coding
chr9	132410191	+	7.06e-29	3.91e-25	0.062383	1	1	0	-33	ENST00000343036	0	CFAP77	cilia and flagella associated protein 77 [Source:HGNC Symbol;Acc:HGNC:33776]	protein_coding
chr12	121793369	+	6.31e-29	3.92e-25	0.465116	1	0	1	-10	ENST00000537265	0	RHOF	ras homolog family member F, filopodia associated [Source:HGNC Symbol;Acc:HGNC:15703]	protein_coding
chr8	143761243	-	7.12e-29	3.92e-25	0.440529	0	0	1	10580	ENST00000529743			novel transcript	lncRNA
chr14	34629731	+	6.44e-29	3.98e-25	0.0751997	1	0	1	-60	ENST00000555648	0	SNX6	sorting nexin 6 [Source:HGNC Symbol;Acc:HGNC:14970]	protein_coding
chr17	82450409	+	6.79e-29	4.02e-25	0.0732418	1	0	1	262	ENST00000582456	0	CYBC1	cytochrome b-245 chaperone 1 [Source:HGNC Symbol;Acc:HGNC:28672]	protein_coding
chr2	60554096	+	6.84e-29	4.03e-25	0.443459	1	0	0	-530	ENST00000359629	0	BCL11A	BAF chromatin remodeling complex subunit BCL11A [Source:HGNC Symbol;Acc:HGNC:13221]	protein_coding
chr17	59220850	-	6.96e-29	4.07e-25	0.408163	1	0	1	170	ENST00000583543	0	GDPD1	glycerophosphodiester phosphodiesterase domain containing 1 [Source:HGNC Symbol;Acc:HGNC:20883]	protein_coding
chr17	39165793	+	6.69e-29	4.11e-25	0.386847	1	1	0	-34	ENST00000269586	0	ARL5C	ADP ribosylation factor like GTPase 5C [Source:HGNC Symbol;Acc:HGNC:31111]	protein_coding
chr8	22066946	-	7.72e-29	4.19e-25	-0.174672	1	0	1	432	ENST00000519333	0	DMTN	dematin actin binding protein [Source:HGNC Symbol;Acc:HGNC:3382]	protein_coding
chr7	151248364	+	7.72e-29	4.19e-25	0.424628	1	0	1	283	ENST00000485610	0	SMARCD3	SWI/SNF related, matrix associated, actin dependent regulator of chromatin, subfamily d, member 3 [Source:HGNC Symbol;Acc:HGNC:11108]	protein_coding
chr20	63254265	-	6.05e-29	4.22e-25	0.486618	1	1	1	276	ENST00000370316	0	NKAIN4	sodium/potassium transporting ATPase interacting 4 [Source:HGNC Symbol;Acc:HGNC:16191]	protein_coding
chr11	1389390	+	6.54e-29	4.27e-25	-0.174672	1	0	0	-509	ENST00000308219	508	BRSK2	BR serine/threonine kinase 2 [Source:HGNC Symbol;Acc:HGNC:11405]	protein_coding
chr4	177066242	+	6.22e-29	4.3e-25	0.4329	0	0	0	-115200	ENST00000410927		RN7SKP136	RN7SK pseudogene 136 [Source:HGNC Symbol;Acc:HGNC:45860]	misc_RNA
chr5	177087370	+	6.27e-29	4.31e-25	-0.176367	1	0	1	-49	ENST00000513166	0	FGFR4	fibroblast growth factor receptor 4 [Source:HGNC Symbol;Acc:HGNC:3691]	protein_coding
chr7	37448867	-	8.1e-29	4.35e-25	0.058866	1	1	0	-12	ENST00000463390	0	ELMO1	engulfment and cell motility 1 [Source:HGNC Symbol;Acc:HGNC:16286]	protein_coding
chr9	127754810	+	8.11e-29	4.35e-25	-0.158353	1	0	1	221	ENST00000414380	0	SH2D3C	SH2 domain containing 3C [Source:HGNC Symbol;Acc:HGNC:16884]	protein_coding
chr20	62387068	-	6.56e-29	4.47e-25	0.458716	1	0	0	-48	ENST00000343986	34	RPS21	ribosomal protein S21 [Source:HGNC Symbol;Acc:HGNC:10409]	protein_coding
chr19	1675820	-	7.72e-29	4.49e-25	0.384615	0	0	0	-23216	ENST00000587235		TCF3	transcription factor 3 [Source:HGNC Symbol;Acc:HGNC:11633]	protein_coding
chr5	65624331	-	6.8e-29	4.61e-25	-0.169492	1	1	0	-12	ENST00000506400	0	TRIM23	tripartite motif containing 23 [Source:HGNC Symbol;Acc:HGNC:660]	protein_coding
chr3	123449806	+	7.07e-29	4.75e-25	0.461894	1	0	0	-49	ENST00000462833	0	ADCY5	adenylate cyclase 5 [Source:HGNC Symbol;Acc:HGNC:236]	protein_coding
chr16	79287373	+	7.79e-29	4.75e-25	0.49505	0	0	0	22921	ENST00000410312	-716	RNA5SP431	RNA, 5S ribosomal pseudogene 431 [Source:HGNC Symbol;Acc:HGNC:43331]	rRNA_pseudogene
chr20	13222083	-	8.22e-29	4.75e-25	-0.175285	1	0	1	314	ENST00000262487		ISM1	isthmin 1 [Source:HGNC Symbol;Acc:HGNC:16213]	protein_coding
chr1	109384263	+	7.4e-29	4.8e-25	0.0841951	0	0	1	5637	ENST00000493736	0	SORT1	sortilin 1 [Source:HGNC Symbol;Acc:HGNC:11186]	protein_coding
chr1	85048202	-	7.54e-29	4.85e-25	0.0556763	1	0	1	245	ENST00000370589	0	MCOLN3	mucolipin 3 [Source:HGNC Symbol;Acc:HGNC:13358]	protein_coding
chr1	99004483	+	7.58e-29	4.85e-25	0.446429	1	1	0	0	ENST00000534652	0	PLPPR5	phospholipid phosphatase related 5 [Source:HGNC Symbol;Acc:HGNC:31703]	protein_coding
chr16	2514283	+	8.02e-29	4.87e-25	0.451467	1	0	1	-11	ENST00000565223	0	ATP6V0C	ATPase H+ transporting V0 subunit c [Source:HGNC Symbol;Acc:HGNC:855]	protein_coding
chr1	37032774	-	7.72e-29	4.88e-25	-0.162602	0	0	1	1352	ENST00000373091	0	GRIK3	glutamate ionotropic receptor kainate type subunit 3 [Source:HGNC Symbol;Acc:HGNC:4581]	protein_coding
chr10	68231184	-	7.72e-29	4.88e-25	0.4158	1	1	0	920	ENST00000373673	0	ATOH7	atonal bHLH transcription factor 7 [Source:HGNC Symbol;Acc:HGNC:13907]	protein_coding
chr11	2513993	-	7.83e-29	4.91e-25	0.42735	0	0	1	52108	ENST00000380776	0	KCNQ1	potassium voltage-gated channel subfamily Q member 1 [Source:HGNC Symbol;Acc:HGNC:6294]	protein_coding
chr17	46818990	-	8.18e-29	4.93e-25	0.0742827	1	0	1	-231	ENST00000225512	0	WNT3	Wnt family member 3 [Source:HGNC Symbol;Acc:HGNC:12782]	protein_coding
chr5	123086747	+	7.51e-29	5.02e-25	-0.174216	0	0	0	-2374	ENST00000407847	500	PRDM6	PR/SET domain 6 [Source:HGNC Symbol;Acc:HGNC:9350]	protein_coding
chr7	129189191	+	9.58e-29	5.11e-25	0.473934	1	1	0	321	ENST00000249373	0	SMO	smoothened, frizzled class receptor [Source:HGNC Symbol;Acc:HGNC:11119]	protein_coding
chr12	67069041	+	8.59e-29	5.12e-25	0.337268	1	0	1	122	ENST00000535721	0	GRIP1	glutamate receptor interacting protein 1 [Source:HGNC Symbol;Acc:HGNC:18708]	protein_coding
chr13	25468610	+	8.63e-29	5.12e-25	-0.143781	1	0	1	-367	ENST00000381648	0	ATP8A2	ATPase phospholipid transporting 8A2 [Source:HGNC Symbol;Acc:HGNC:13533]	protein_coding
chr16	527043	+	8.65e-29	5.12e-25	0.399202	1	1	0	365	ENST00000622160	0	LINC00235	long intergenic non-protein coding RNA 235 [Source:HGNC Symbol;Acc:HGNC:14138]	lncRNA
chr19	34255197	-	8.97e-29	5.16e-25	0.411523	1	0	1	602	ENST00000588338		KIAA0355	KIAA0355 [Source:HGNC Symbol;Acc:HGNC:29016]	protein_coding
chr4	159103984	-	7.81e-29	5.18e-25	0.410678	1	0	0	-194	ENST00000505478	0	RAPGEF2	Rap guanine nucleotide exchange factor 2 [Source:HGNC Symbol;Acc:HGNC:16854]	protein_coding
chr15	80695046	+	8.94e-29	5.23e-25	0.4	1	0	1	-257	ENST00000258884	0	ABHD17C	abhydrolase domain containing 17C [Source:HGNC Symbol;Acc:HGNC:26925]	protein_coding
chr17	48430239	+	8.94e-29	5.23e-25	0.424628	1	1	0	-21	ENST00000584924	0	SKAP1	src kinase associated phosphoprotein 1 [Source:HGNC Symbol;Acc:HGNC:15605]	protein_coding
chr1	156767643	-	8.47e-29	5.28e-25	-0.148368	1	1	1	92	ENST00000473387	0	PRCC	proline rich mitotic checkpoint control factor [Source:HGNC Symbol;Acc:HGNC:9343]	protein_coding
chr5	80488134	+	8.13e-29	5.36e-25	-0.157853	1	1	0	12	ENST00000507084	0	FAM151B	family with sequence similarity 151 member B [Source:HGNC Symbol;Acc:HGNC:33716]	protein_coding
chr14	105491791	+	9.49e-29	5.49e-25	0.353357	1	0	1	399	ENST00000450383	0	TEDC1	tubulin epsilon and delta complex 1 [Source:HGNC Symbol;Acc:HGNC:20127]	protein_coding
chr16	27204274	+	9.5e-29	5.49e-25	0.421053	1	0	1	198	ENST00000563881	0	KDM8	lysine demethylase 8 [Source:HGNC Symbol;Acc:HGNC:25840]	protein_coding
chr1	53326906	+	8.89e-29	5.5e-25	-0.15083	1	1	0	494	ENST00000465675	0	LRP8	LDL receptor related protein 8 [Source:HGNC Symbol;Acc:HGNC:6700]	protein_coding
chr10	129964844	+	8.94e-29	5.5e-25	0.413223	0	0	0	-1004	ENST00000355311	0	EBF3	EBF transcription factor 3 [Source:HGNC Symbol;Acc:HGNC:19087]	protein_coding
chr13	33016755	-	9.63e-29	5.53e-25	0.393701	1	1	0	324	ENST00000380099	0	KL	klotho [Source:HGNC Symbol;Acc:HGNC:6344]	protein_coding
chr17	39605493	+	9.68e-29	5.53e-25	0.38835	0	1	0	2451	ENST00000302584	0	NEUROD2	neuronal differentiation 2 [Source:HGNC Symbol;Acc:HGNC:7763]	protein_coding
chr15	50354894	-	9.82e-29	5.57e-25	0.401606	1	1	1	-65	ENST00000619314	0	GABPB1-AS1	GABPB1 antisense RNA 1 [Source:HGNC Symbol;Acc:HGNC:44157]	lncRNA
chr5	171311088	+	8.52e-29	5.58e-25	0.0682605	0	0	1	1806	ENST00000296921	0	TLX3	T cell leukemia homeobox 3 [Source:HGNC Symbol;Acc:HGNC:13532]	protein_coding
chr4	82798802	-	8.6e-29	5.58e-25	0.431965	1	1	0	-31	ENST00000273908	0	SCD5	stearoyl-CoA desaturase 5 [Source:HGNC Symbol;Acc:HGNC:21088]	protein_coding
chr5	177363379	+	8.64e-29	5.58e-25	0.31348	0	0	1	-3049	ENST00000504631	-6	RGS14	regulator of G protein signaling 14 [Source:HGNC Symbol;Acc:HGNC:9996]	protein_coding
chr4	56655752	-	8.76e-29	5.6e-25	-0.175131	1	0	1	553	ENST00000503639	0	HOPX	HOP homeobox [Source:HGNC Symbol;Acc:HGNC:24961]	protein_coding
chr5	56910468	-	8.78e-29	5.6e-25	0.400802	1	1	1	247	ENST00000453721			novel transcript	lncRNA
chr3	181712886	-	8.96e-29	5.68e-25	0.0706411	1	1	1	964	ENST00000325404	0	SOX2	SRY-box transcription factor 2 [Source:HGNC Symbol;Acc:HGNC:11195]	protein_coding
chr9	136992382	+	1.08e-28	5.7e-25	0.376648	1	0	0	-36	ENST00000371620	39	PAXX	PAXX non-homologous end joining factor [Source:HGNC Symbol;Acc:HGNC:27849]	protein_coding
chr12	89351711	+	1.01e-28	5.73e-25	-0.13947	1	1	0	-130	ENST00000547140	0	DUSP6	dual specificity phosphatase 6 [Source:HGNC Symbol;Acc:HGNC:3072]	protein_coding
chr9	104927771	-	1.09e-28	5.75e-25	0.0589951	1	1	1	220	ENST00000435915			novel transcript	lncRNA
chr14	55051469	+	1.03e-28	5.77e-25	0.34904	1	0	0	-162	ENST00000395468	0	MAPK1IP1L	mitogen-activated protein kinase 1 interacting protein 1 like [Source:HGNC Symbol;Acc:HGNC:19840]	protein_coding
chr14	96040283	+	1.03e-28	5.77e-25	0.0606752	1	1	1	901	ENST00000553782	177	C14orf132	chromosome 14 open reading frame 132 [Source:HGNC Symbol;Acc:HGNC:20346]	protein_coding
chr5	132656576	-	9.2e-29	5.79e-25	0.442478	1	1	1	42	ENST00000487267	0	IL13	interleukin 13 [Source:HGNC Symbol;Acc:HGNC:5973]	protein_coding
chr11	112290124	-	9.49e-29	5.81e-25	0.375235	1	0	1	-77	ENST00000419895	0	LINC02762	long intergenic non-protein coding RNA 2762 [Source:HGNC Symbol;Acc:HGNC:27443]	lncRNA
chr19	18340491	-	1.03e-28	5.89e-25	0.399202	1	0	0	-96	ENST00000269919	106	PGPEP1	pyroglutamyl-peptidase I [Source:HGNC Symbol;Acc:HGNC:13568]	protein_coding
chr5	177134235	+	9.46e-29	5.92e-25	0.321543	1	1	1	8	ENST00000347982	0	NSD1	nuclear receptor binding SET domain protein 1 [Source:HGNC Symbol;Acc:HGNC:14234]	protein_coding
chr18	34493824	-	1.04e-28	5.93e-25	0.346021	1	0	1	-79	ENST00000590412	0	DTNA	dystrobrevin alpha [Source:HGNC Symbol;Acc:HGNC:3057]	protein_coding
chr18	33578875	-	1.06e-28	5.96e-25	0.395257	1	1	1	-7	ENST00000586948	0	ASXL3	ASXL transcriptional regulator 3 [Source:HGNC Symbol;Acc:HGNC:29357]	protein_coding
chr1	226308791	+	9.82e-29	5.97e-25	-0.160772	1	1	1	281	ENST00000359525	0	LIN9	lin-9 DREAM MuvB core complex component [Source:HGNC Symbol;Acc:HGNC:30830]	protein_coding
chr22	31123052	-	9.67e-29	6.01e-25	0.445434	1	1	0	60	ENST00000404390	0	INPP5J	inositol polyphosphate-5-phosphatase J [Source:HGNC Symbol;Acc:HGNC:8956]	protein_coding
chr12	122226366	-	1.09e-28	6.04e-25	-0.141044	1	1	1	203	ENST00000413918		NA	NA	NA
chr5	140175215	+	9.87e-29	6.09e-25	0.392927	1	1	0	29	ENST00000509789	0	CYSTM1	cysteine rich transmembrane module containing 1 [Source:HGNC Symbol;Acc:HGNC:30239]	protein_coding
chr6	31834289	-	9.92e-29	6.09e-25	0.421941	1	0	0	-319	ENST00000375640		SNHG32	small nucleolar RNA host gene 32 [Source:HGNC Symbol;Acc:HGNC:19078]	lncRNA
chr3	53494435	+	1.04e-28	6.35e-25	-0.149701	1	0	0	-221	ENST00000350061	0	CACNA1D	calcium voltage-gated channel subunit alpha1 D [Source:HGNC Symbol;Acc:HGNC:1391]	protein_coding
chr5	157575584	+	1.05e-28	6.37e-25	0.324149	1	0	1	158	ENST00000517905	0	ADAM19	ADAM metallopeptidase domain 19 [Source:HGNC Symbol;Acc:HGNC:197]	protein_coding
chr19	9435394	-	1.14e-28	6.38e-25	0.321543	1	1	0	-91	ENST00000588933	0	ZNF266	zinc finger protein 266 [Source:HGNC Symbol;Acc:HGNC:13059]	protein_coding
chr1	228735831	-	1.06e-28	6.43e-25	0.35524	1	1	0	756	ENST00000366691	0	RHOU	ras homolog family member U [Source:HGNC Symbol;Acc:HGNC:17794]	protein_coding
chr10	122954022	+	1.08e-28	6.49e-25	0.362319	1	1	0	290	ENST00000368891	0	C10orf88	chromosome 10 open reading frame 88 [Source:HGNC Symbol;Acc:HGNC:25822]	protein_coding
chr1	112707028	-	1.09e-28	6.5e-25	0.368324	1	1	1	29	ENST00000369633	0	RHOC	ras homolog family member C [Source:HGNC Symbol;Acc:HGNC:669]	protein_coding
chr16	71845851	+	1.21e-28	6.68e-25	0.278164	1	0	0	-140	ENST00000427980	0	ATXN1L	ataxin 1 like [Source:HGNC Symbol;Acc:HGNC:33279]	protein_coding
chr22	39519609	+	1.12e-28	6.77e-25	0.359712	1	0	0	-86	ENST00000404241	0	ATF4	activating transcription factor 4 [Source:HGNC Symbol;Acc:HGNC:786]	protein_coding
chr14	67515026	+	1.23e-28	6.77e-25	0.320513	1	0	1	157	ENST00000555994	85	TMEM229B	transmembrane protein 229B [Source:HGNC Symbol;Acc:HGNC:20130]	protein_coding
chr1	9652822	+	1.15e-28	6.84e-25	0.294118	0	1	1	1079	ENST00000377346	0	PIK3CD	phosphatidylinositol-4,5-bisphosphate 3-kinase catalytic subunit delta [Source:HGNC Symbol;Acc:HGNC:8977]	protein_coding
chr1	54764720	-	1.16e-28	6.84e-25	0.306748	1	0	0	-207	ENST00000371279	-197	PARS2	prolyl-tRNA synthetase 2, mitochondrial [Source:HGNC Symbol;Acc:HGNC:30563]	protein_coding
chr19	42070066	-	1.23e-28	6.86e-25	0.348432	1	0	1	-300	ENST00000600245	0	ZNF574	zinc finger protein 574 [Source:HGNC Symbol;Acc:HGNC:26166]	protein_coding
chr7	71733347	+	1.38e-28	7.25e-25	0.0606032	0	0	0	-47601	ENST00000363070		RN7SKP75	RN7SK pseudogene 75 [Source:HGNC Symbol;Acc:HGNC:45799]	misc_RNA
chr1	202194165	+	1.25e-28	7.31e-25	0.269906	1	1	0	266	ENST00000367278	0	LGR6	leucine rich repeat containing G protein-coupled receptor 6 [Source:HGNC Symbol;Acc:HGNC:19719]	protein_coding
chr9	128068250	+	1.58e-28	8.22e-25	0.326264	1	1	0	-43	ENST00000373069	0	SLC25A25	solute carrier family 25 member 25 [Source:HGNC Symbol;Acc:HGNC:20663]	protein_coding
chr6	26027091	+	1.38e-28	8.29e-25	0.301659	1	1	0	162	ENST00000377745	0	H4C2	H4 clustered histone 2 [Source:HGNC Symbol;Acc:HGNC:4789]	protein_coding
chr5	56952118	-	1.48e-28	8.79e-25	0.295421	1	1	1	0	ENST00000381226	0	MIER3	MIER family member 3 [Source:HGNC Symbol;Acc:HGNC:26678]	protein_coding
chr2	222424944	+	1.67e-28	9.27e-25	-0.124456	1	0	1	429	ENST00000321276	0	SGPP2	sphingosine-1-phosphate phosphatase 2 [Source:HGNC Symbol;Acc:HGNC:19953]	protein_coding
chr16	71883676	+	2.09e-28	1.14e-24	0.282486	1	0	1	-92	ENST00000565843	0	ZNF821	zinc finger protein 821 [Source:HGNC Symbol;Acc:HGNC:28043]	protein_coding
chr11	97076770	-	3.64e-28	2.12e-24	0.351494	0	0	0	9913	ENST00000604675			phosphoribosyl pyrophosphate synthetase 1-like 1, pseudogene	processed_pseudogene
chr19	56966447	+	9.65e-27	5.33e-23	0.490196	0	0	0	44431	ENST00000593294			NADH dehydrogenase pseudogene	processed_pseudogene
chr16	29995546	-	2.02e-26	1.1e-22	0.12579	1	1	0	47	ENST00000563680	0	HIRIP3	HIRA interacting protein 3 [Source:HGNC Symbol;Acc:HGNC:4917]	protein_coding
chr12	112419506	-	2.34e-26	1.26e-22	-0.068053	1	0	1	396	ENST00000635625	0	PTPN11	protein tyrosine phosphatase non-receptor type 11 [Source:HGNC Symbol;Acc:HGNC:9644]	protein_coding
chr19	925455	+	2.01e-20	1.1e-16	0.0719378	1	0	0	-326	ENST00000585895	325	ARID3A	AT-rich interaction domain 3A [Source:HGNC Symbol;Acc:HGNC:3031]	protein_coding
chr7	149239811	-	5.56e-16	2.88e-12	-0.183486	1	1	1	119	ENST00000462724	0	ZNF212	zinc finger protein 212 [Source:HGNC Symbol;Acc:HGNC:13004]	protein_coding
chr17	32487089	-	5.56e-16	2.99e-12	-0.169205	1	1	0	472	ENST00000313401	0	CDK5R1	cyclin dependent kinase 5 regulatory subunit 1 [Source:HGNC Symbol;Acc:HGNC:1775]	protein_coding
chr17	78324680	-	5.56e-16	3.02e-12	-0.220264	0	0	1	8953	ENST00000586321	0		novel transcript	lncRNA
chr17	81093462	-	5.56e-16	3.02e-12	-0.201613	0	0	1	-4117	ENST00000576756		BAIAP2	BAR/IMD domain containing adaptor protein 2 [Source:HGNC Symbol;Acc:HGNC:947]	protein_coding
chr11	45881055	-	5.56e-16	3.22e-12	-0.204082	0	1	0	-4596	ENST00000241014		MAPK8IP1	mitogen-activated protein kinase 8 interacting protein 1 [Source:HGNC Symbol;Acc:HGNC:6882]	protein_coding
chr4	143700859	-	5.56e-16	3.27e-12	-0.171821	1	0	1	-185	ENST00000329798	0	FREM3	FRAS1 related extracellular matrix 3 [Source:HGNC Symbol;Acc:HGNC:25172]	protein_coding
chr4	2934548	+	5.56e-16	3.27e-12	-0.143885	1	0	1	-91	ENST00000329687		MFSD10	major facilitator superfamily domain containing 10 [Source:HGNC Symbol;Acc:HGNC:16894]	protein_coding
chr2	30231670	+	6.16e-16	3.31e-12	-0.201613	1	1	0	135	ENST00000404397	0	LBH	LBH regulator of WNT signaling pathway [Source:HGNC Symbol;Acc:HGNC:29532]	protein_coding
chr2	46298866	+	6.16e-16	3.31e-12	-0.199203	0	0	1	1104	ENST00000467888	0	EPAS1	endothelial PAS domain protein 1 [Source:HGNC Symbol;Acc:HGNC:3374]	protein_coding
chr7	127536954	-	6.76e-16	3.47e-12	-0.16835	0	0	0	48654	ENST00000321407		GCC1	GRIP and coiled-coil domain containing 1 [Source:HGNC Symbol;Acc:HGNC:19095]	protein_coding
chr10	103559133	+	6.16e-16	3.53e-12	-0.169205	0	0	1	1050	ENST00000455386	0	NEURL1	neuralized E3 ubiquitin protein ligase 1 [Source:HGNC Symbol;Acc:HGNC:7761]	protein_coding
chr10	103559115	+	6.16e-16	3.53e-12	-0.169492	0	0	1	1032	ENST00000455386	0	NEURL1	neuralized E3 ubiquitin protein ligase 1 [Source:HGNC Symbol;Acc:HGNC:7761]	protein_coding
chr16	1334183	+	6.76e-16	3.57e-12	-0.222222	1	0	1	-321	ENST00000567825	0	BAIAP3	BAI1 associated protein 3 [Source:HGNC Symbol;Acc:HGNC:948]	protein_coding
chr15	78640814	+	6.76e-16	3.57e-12	-0.165017	1	0	1	432	ENST00000261751	0	CHRNB4	cholinergic receptor nicotinic beta 4 subunit [Source:HGNC Symbol;Acc:HGNC:1964]	protein_coding
chr16	31010147	+	6.76e-16	3.57e-12	-0.12285	1	0	1	250	ENST00000565419	0	STX1B	syntaxin 1B [Source:HGNC Symbol;Acc:HGNC:18539]	protein_coding
chr2	62505535	-	6.76e-16	3.59e-12	-0.206612	1	0	1	807	ENST00000335390	0	TMEM17	transmembrane protein 17 [Source:HGNC Symbol;Acc:HGNC:26623]	protein_coding
chr19	2477034	+	6.76e-16	3.59e-12	-0.186916	1	1	0	680	ENST00000593043	0	GADD45B	growth arrest and DNA damage inducible beta [Source:HGNC Symbol;Acc:HGNC:4096]	protein_coding
chr7	127251726	+	7.35e-16	3.73e-12	-0.189753	1	0	1	-508	ENST00000457830	0	GRM8	glutamate metabotropic receptor 8 [Source:HGNC Symbol;Acc:HGNC:4600]	protein_coding
chrX	69221629	+	7.35e-16	3.73e-12	-0.19084	0	0	0	42074	ENST00000399711		LINC00269	long intergenic non-protein coding RNA 269 [Source:HGNC Symbol;Acc:HGNC:26586]	lncRNA
chr1	46301965	+	6.76e-16	3.78e-12	-0.178571	0	0	1	-1186	ENST00000469150	0	LRRC41	leucine rich repeat containing 41 [Source:HGNC Symbol;Acc:HGNC:16917]	protein_coding
chr1	154272793	+	6.76e-16	3.78e-12	-0.184162	1	0	1	-75	ENST00000471326	0	HAX1	HCLS1 associated protein X-1 [Source:HGNC Symbol;Acc:HGNC:16915]	protein_coding
chr1	110674252	-	6.76e-16	3.78e-12	-0.146628	1	1	0	782	ENST00000369769	0	KCNA3	potassium voltage-gated channel subfamily A member 3 [Source:HGNC Symbol;Acc:HGNC:6221]	protein_coding
chr1	41361269	-	6.76e-16	3.78e-12	-0.242131	1	0	0	-653	ENST00000372591	652	FOXO6	forkhead box O6 [Source:HGNC Symbol;Acc:HGNC:24814]	protein_coding
chr15	31223638	-	7.35e-16	3.8e-12	-0.168634	0	1	1	5747	ENST00000560812	0		uncharacterized LOC283710 [Source:NCBI gene;Acc:283710]	lncRNA
chr15	96330389	+	7.35e-16	3.8e-12	-0.120048	1	0	1	-328	ENST00000394166	0	NR2F2	nuclear receptor subfamily 2 group F member 2 [Source:HGNC Symbol;Acc:HGNC:7976]	protein_coding
chr14	105723993	-	7.35e-16	3.8e-12	-0.166667	0	0	0	-1467	ENST00000521393	-1466	IGHEP1	immunoglobulin heavy constant epsilon P1 (pseudogene) [Source:HGNC Symbol;Acc:HGNC:5523]	IG_C_pseudogene
chr12	118372246	+	7.35e-16	3.8e-12	-0.18018	1	0	1	644	ENST00000542532		TAOK3	TAO kinase 3 [Source:HGNC Symbol;Acc:HGNC:18133]	protein_coding
chr2	121650168	+	7.35e-16	3.86e-12	-0.187266	1	1	1	70	ENST00000419902	0	NIFK-AS1	NIFK antisense RNA 1 [Source:HGNC Symbol;Acc:HGNC:27385]	lncRNA
chr19	57103903	+	7.35e-16	3.86e-12	-0.172117	0	0	0	8125	ENST00000615802			novel zinc finger protein pseudogene	unprocessed_pseudogene
chr3	71685741	+	6.76e-16	3.93e-12	-0.193798	0	0	1	39635	ENST00000425534	0	EIF4E3	eukaryotic translation initiation factor 4E family member 3 [Source:HGNC Symbol;Acc:HGNC:31837]	protein_coding
chr3	74985411	+	6.76e-16	3.93e-12	-0.168634	0	0	0	-98744	ENST00000496376		NIPA2P2	NIPA2 pseudogene 2 [Source:HGNC Symbol;Acc:HGNC:42042]	processed_pseudogene
chr7	100381850	-	7.95e-16	4.01e-12	-0.189753	0	0	1	7808	ENST00000474013	0	PILRA	paired immunoglobin like type 2 receptor alpha [Source:HGNC Symbol;Acc:HGNC:20396]	protein_coding
chr14	36661369	+	7.95e-16	4.02e-12	-0.206186	1	0	1	-496	ENST00000361487	0	PAX9	paired box 9 [Source:HGNC Symbol;Acc:HGNC:8623]	protein_coding
chr13	49496547	+	7.95e-16	4.02e-12	-0.199203	1	1	1	149	ENST00000442195	0	PHF11	PHD finger protein 11 [Source:HGNC Symbol;Acc:HGNC:17024]	protein_coding
chr16	21953611	-	7.95e-16	4.02e-12	-0.183486	1	0	1	210	ENST00000564095	0	UQCRC2	ubiquinol-cytochrome c reductase core protein 2 [Source:HGNC Symbol;Acc:HGNC:12586]	protein_coding
chr17	1252714	-	7.95e-16	4.02e-12	-0.18315	0	0	1	1287	ENST00000575911			novel transcript	lncRNA
chr12	34335876	-	7.35e-16	4.04e-12	-0.160772	0	0	0	86397	ENST00000540219	0	AK6P1	adenylate kinase 6 pseudogene 1 [Source:HGNC Symbol;Acc:HGNC:51678]	processed_pseudogene
chr10	80205121	+	7.35e-16	4.04e-12	-0.21322	1	0	1	-203	ENST00000474545	0	ANXA11	annexin A11 [Source:HGNC Symbol;Acc:HGNC:535]	protein_coding
chr11	60926172	-	7.35e-16	4.04e-12	-0.240385	1	0	1	470	ENST00000537110		TMEM132A	transmembrane protein 132A [Source:HGNC Symbol;Acc:HGNC:31092]	protein_coding
chr2	240983714	-	7.95e-16	4.13e-12	-0.15873	0	0	1	2359	ENST00000425110	0		novel transcript	lncRNA
chr20	36574492	+	7.95e-16	4.13e-12	-0.168634	1	0	1	-61	ENST00000558530		TGIF2-RAB5IF	TGIF2-RAB5IF readthrough [Source:HGNC Symbol;Acc:HGNC:44664]	protein_coding
chr7	106672651	+	8.55e-16	4.24e-12	-0.15528	0	0	1	-11656	ENST00000523505	-295	CCDC71L	coiled-coil domain containing 71 like [Source:HGNC Symbol;Acc:HGNC:26685]	protein_coding
chr8	105001697	+	8.55e-16	4.24e-12	-0.154799	0	0	1	-9410	ENST00000465776			ribosomal protein L29 (RPL29) pseudogene	processed_pseudogene
chr8	26045708	-	8.55e-16	4.24e-12	-0.167504	1	0	0	-312	ENST00000520164		EBF2	EBF transcription factor 2 [Source:HGNC Symbol;Acc:HGNC:19090]	protein_coding
chr4	141637183	+	7.35e-16	4.25e-12	-0.178571	1	1	1	238	ENST00000529613	0	IL15	interleukin 15 [Source:HGNC Symbol;Acc:HGNC:5977]	protein_coding
chr17	45171951	-	8.55e-16	4.28e-12	-0.182149	1	0	0	-368	ENST00000589451			novel transcript, antisense to HEXIM2	lncRNA
chr15	56782221	-	8.55e-16	4.28e-12	-0.143472	0	0	1	-13161	ENST00000625170			novel transcript	TEC
chr1	29123238	+	7.95e-16	4.35e-12	-0.141243	1	0	1	698	ENST00000521452	0	TMEM200B	transmembrane protein 200B [Source:HGNC Symbol;Acc:HGNC:33785]	protein_coding
chr19	30228080	-	8.55e-16	4.37e-12	-0.165563	1	0	1	-210	ENST00000590564	0	ZNF536	zinc finger protein 536 [Source:HGNC Symbol;Acc:HGNC:29025]	protein_coding
chr19	719037	+	8.55e-16	4.37e-12	-0.180505	1	0	1	-63	ENST00000586055	0	PALM	paralemmin [Source:HGNC Symbol;Acc:HGNC:8594]	protein_coding
chr17	81902048	+	8.55e-16	4.37e-12	-0.15625	1	1	0	-61	ENST00000333383		NPB	neuropeptide B [Source:HGNC Symbol;Acc:HGNC:30099]	protein_coding
chr6	83708883	-	9.15e-16	4.38e-12	-0.186567	1	1	1	-5	ENST00000522248	0	SNAP91	synaptosome associated protein 91 [Source:HGNC Symbol;Acc:HGNC:14986]	protein_coding
chrX	132957587	+	9.15e-16	4.38e-12	-0.171821	0	0	1	1016	ENST00000370833	0	HS6ST2	heparan sulfate 6-O-sulfotransferase 2 [Source:HGNC Symbol;Acc:HGNC:19133]	protein_coding
chr6	100447939	+	9.15e-16	4.38e-12	-0.134771	0	0	1	15739	ENST00000262901	0	SIM1	SIM bHLH transcription factor 1 [Source:HGNC Symbol;Acc:HGNC:10882]	protein_coding
chr7	104329718	-	9.15e-16	4.38e-12	-0.194175	0	0	1	1020	ENST00000401970	0	LHFPL3	LHFPL tetraspan subfamily member 3 [Source:HGNC Symbol;Acc:HGNC:6589]	protein_coding
chr8	143569841	+	9.15e-16	4.38e-12	-0.167785	1	0	1	-92	ENST00000533679	0	MROH6	maestro heat like repeat family member 6 [Source:HGNC Symbol;Acc:HGNC:27814]	protein_coding
chr7	73770272	-	9.15e-16	4.38e-12	-0.155039	1	0	0	-3	ENST00000395145	-2	CLDN3	claudin 3 [Source:HGNC Symbol;Acc:HGNC:2045]	protein_coding
chr14	96741499	+	9.15e-16	4.47e-12	-0.18315	1	0	1	310	ENST00000556669	0	LINC02299	long intergenic non-protein coding RNA 2299 [Source:HGNC Symbol;Acc:HGNC:53218]	lncRNA
chr15	55742418	-	9.15e-16	4.47e-12	-0.17094	1	1	1	117	ENST00000558349	0	PRTG	protogenin [Source:HGNC Symbol;Acc:HGNC:26373]	protein_coding
chr16	46973279	-	9.15e-16	4.47e-12	-0.15361	1	0	1	-337	ENST00000617000	0	DNAJA2	DnaJ heat shock protein family (Hsp40) member A2 [Source:HGNC Symbol;Acc:HGNC:14884]	protein_coding
chr14	72892060	-	9.15e-16	4.47e-12	-0.151057	1	0	1	590	ENST00000610283	0	DPF3	double PHD fingers 3 [Source:HGNC Symbol;Acc:HGNC:17427]	protein_coding
chr12	51821503	+	9.15e-16	4.47e-12	-0.170648	1	1	0	913	ENST00000564840	0	FIGNL2	fidgetin like 2 [Source:HGNC Symbol;Acc:HGNC:13287]	protein_coding
chr17	68205400	+	9.15e-16	4.56e-12	-0.185185	1	0	0	-89	ENST00000614046	0		novel transcript	lncRNA
chr19	38221169	+	9.15e-16	4.56e-12	-0.167504	0	0	1	-1231	ENST00000473716	0	DPF1	double PHD fingers 1 [Source:HGNC Symbol;Acc:HGNC:20225]	protein_coding
chr2	43101289	+	9.15e-16	4.56e-12	-0.145985	0	0	1	1403	ENST00000434020	0	LINC02580	long intergenic non-protein coding RNA 2580 [Source:HGNC Symbol;Acc:HGNC:53751]	lncRNA
chr19	43984163	-	9.15e-16	4.56e-12	-0.172712	1	0	1	-7	ENST00000611002		ZNF155	zinc finger protein 155 [Source:HGNC Symbol;Acc:HGNC:12940]	protein_coding
chr19	23250505	+	9.15e-16	4.56e-12	-0.159236	1	0	0	-116	ENST00000597037		ZNF724	zinc finger protein 724 [Source:HGNC Symbol;Acc:HGNC:32460]	protein_coding
chr22	19724161	+	7.95e-16	4.57e-12	-0.19084	0	1	0	1218	ENST00000366425	0	GP1BB	glycoprotein Ib platelet subunit beta [Source:HGNC Symbol;Acc:HGNC:4440]	protein_coding
chr1	36693254	+	8.55e-16	4.57e-12	-0.209644	0	0	0	-62370	ENST00000630673	0	NA	NA	NA
chr1	18109223	-	8.55e-16	4.57e-12	-0.186916	1	0	1	-166	ENST00000624418	0		TEC	TEC
chr11	112226733	-	8.55e-16	4.57e-12	-0.167224	1	0	1	303	ENST00000525803	0	PTS	6-pyruvoyltetrahydropterin synthase [Source:HGNC Symbol;Acc:HGNC:9689]	protein_coding
chr11	112226768	-	8.55e-16	4.57e-12	-0.167504	1	0	1	338	ENST00000525803	0	PTS	6-pyruvoyltetrahydropterin synthase [Source:HGNC Symbol;Acc:HGNC:9689]	protein_coding
chrX	40005754	+	9.75e-16	4.57e-12	-0.134048	0	0	0	-3522	ENST00000447651	0		novel transcript	lncRNA
chrX	119758711	+	9.75e-16	4.57e-12	-0.15674	1	1	0	100	ENST00000343905		SOWAHD	sosondowah ankyrin repeat domain family member D [Source:HGNC Symbol;Acc:HGNC:32960]	protein_coding
chr9	97307646	+	9.75e-16	4.57e-12	-0.162602	1	0	1	-13	ENST00000529487		CCDC180	coiled-coil domain containing 180 [Source:HGNC Symbol;Acc:HGNC:29303]	protein_coding
chr9	128216039	+	9.75e-16	4.57e-12	-0.191205	0	0	1	-2230	ENST00000441149		DNM1	dynamin 1 [Source:HGNC Symbol;Acc:HGNC:2972]	protein_coding
chrX	16719950	+	1.03e-15	4.71e-12	-0.182815	1	0	1	181	ENST00000495743	0	SYAP1	synapse associated protein 1 [Source:HGNC Symbol;Acc:HGNC:16273]	protein_coding
chrX	17737850	-	1.03e-15	4.71e-12	-0.167224	1	1	1	127	ENST00000419185	0	SCML1	Scm polycomb group protein like 1 [Source:HGNC Symbol;Acc:HGNC:10580]	protein_coding
chrX	149631368	-	1.03e-15	4.71e-12	-0.184162	1	0	1	315	ENST00000511776	0	TMEM185A	transmembrane protein 185A [Source:HGNC Symbol;Acc:HGNC:17125]	protein_coding
chr7	834076	-	1.03e-15	4.71e-12	-0.171527	0	0	1	1123	ENST00000469755	0	SUN1	Sad1 and UNC84 domain containing 1 [Source:HGNC Symbol;Acc:HGNC:18587]	protein_coding
chr6	138291979	+	1.03e-15	4.71e-12	-0.133511	0	1	0	-73489	ENST00000527246	0	PBOV1	prostate and breast cancer overexpressed 1 [Source:HGNC Symbol;Acc:HGNC:21079]	protein_coding
chrX	137563669	-	1.09e-15	4.71e-12	-0.183824	1	0	1	257	ENST00000456631	0		novel transcript	lncRNA
chrX	25012908	+	1.09e-15	4.71e-12	-0.15083	0	0	1	3041	ENST00000379044	0	ARX	aristaless related homeobox [Source:HGNC Symbol;Acc:HGNC:18060]	protein_coding
chr7	146116065	+	1.09e-15	4.71e-12	-0.145349	1	1	0	65	ENST00000625365	0	CNTNAP2	contactin associated protein 2 [Source:HGNC Symbol;Acc:HGNC:13830]	protein_coding
chr7	130491636	+	1.09e-15	4.71e-12	-0.123762	1	0	1	305	ENST00000421001	0	MEST	mesoderm specific transcript [Source:HGNC Symbol;Acc:HGNC:7028]	protein_coding
chr6	57222335	-	1.09e-15	4.71e-12	-0.120048	1	0	0	-22	ENST00000468148	0	RAB23	RAB23, member RAS oncogene family [Source:HGNC Symbol;Acc:HGNC:14263]	protein_coding
chr9	125746253	+	1.09e-15	4.71e-12	-0.180832	1	1	0	300	ENST00000606827	0		novel transcript	lncRNA
chr6	130366639	+	1.09e-15	4.71e-12	-0.146628	1	0	1	360	ENST00000617887	0	TMEM200A	transmembrane protein 200A [Source:HGNC Symbol;Acc:HGNC:21075]	protein_coding
chr6	130366664	+	1.09e-15	4.71e-12	-0.146628	1	0	1	385	ENST00000617887	-28	TMEM200A	transmembrane protein 200A [Source:HGNC Symbol;Acc:HGNC:21075]	protein_coding
chr8	142475956	-	1.09e-15	4.71e-12	-0.143678	0	0	1	-3164	ENST00000518820		ADGRB1	adhesion G protein-coupled receptor B1 [Source:HGNC Symbol;Acc:HGNC:943]	protein_coding
chr8	105319726	-	1.09e-15	4.71e-12	-0.124688	1	1	1	185	ENST00000520492		ZFPM2	zinc finger protein, FOG family member 2 [Source:HGNC Symbol;Acc:HGNC:16700]	protein_coding
chr8	141128734	-	1.09e-15	4.71e-12	-0.123001	1	1	1	-45	ENST00000518668		DENND3	DENN domain containing 3 [Source:HGNC Symbol;Acc:HGNC:29134]	protein_coding
chr2	179861804	+	9.75e-16	4.72e-12	-0.202429	1	0	0	-300	ENST00000410066	0	ZNF385B	zinc finger protein 385B [Source:HGNC Symbol;Acc:HGNC:26332]	protein_coding
chr2	130229300	-	9.75e-16	4.72e-12	-0.187266	1	0	0	-79	ENST00000452600	0	NOC2LP1	NOC2 like nucleolar associated transcriptional repressor pseudogene 1 [Source:HGNC Symbol;Acc:HGNC:52285]	transcribed_processed_pseudogene
chr2	170816129	+	9.75e-16	4.72e-12	-0.15015	1	1	1	17	ENST00000445006	78	GAD1	glutamate decarboxylase 1 [Source:HGNC Symbol;Acc:HGNC:4092]	protein_coding
chr19	11355683	-	9.75e-16	4.72e-12	-0.137931	1	0	1	187	ENST00000591608	-192	PLPPR2	phospholipid phosphatase related 2 [Source:HGNC Symbol;Acc:HGNC:29566]	protein_coding
chr17	66302136	-	9.75e-16	4.72e-12	-0.1221	1	0	0	-500	ENST00000578063	476	PRKCA	protein kinase C alpha [Source:HGNC Symbol;Acc:HGNC:9393]	protein_coding
chr17	81346584	-	9.75e-16	4.72e-12	-0.128041	1	0	0	-619	ENST00000617652		NA	NA	NA
chr16	48810662	-	9.75e-16	4.74e-12	-0.158228	0	0	0	39354	ENST00000569247			general transcription factor IIA, 1-like (GTF2A1L) pseudogene	processed_pseudogene
chr1	3531649	+	9.15e-16	4.76e-12	-0.132275	1	0	1	-202	ENST00000294599	0	MEGF6	multiple EGF like domains 6 [Source:HGNC Symbol;Acc:HGNC:3232]	protein_coding
chr1	3531653	+	9.15e-16	4.76e-12	-0.1321	1	0	1	-206	ENST00000294599	0	MEGF6	multiple EGF like domains 6 [Source:HGNC Symbol;Acc:HGNC:3232]	protein_coding
chr1	10942035	-	9.15e-16	4.76e-12	-0.146628	0	0	0	5836	ENST00000468348	0	C1orf127	chromosome 1 open reading frame 127 [Source:HGNC Symbol;Acc:HGNC:26730]	protein_coding
chr11	111937432	-	9.15e-16	4.76e-12	-0.184502	1	1	1	14	ENST00000528399	0	DIXDC1	DIX domain containing 1 [Source:HGNC Symbol;Acc:HGNC:23695]	protein_coding
chr1	28260618	+	9.15e-16	4.76e-12	-0.16129	0	0	1	1093	ENST00000253063		SESN2	sestrin 2 [Source:HGNC Symbol;Acc:HGNC:20746]	protein_coding
chr4	13534769	+	8.55e-16	4.88e-12	-0.218818	1	0	0	-435	ENST00000627575	-434	LINC01097	long intergenic non-protein coding RNA 1097 [Source:HGNC Symbol;Acc:HGNC:27738]	lncRNA
chr10	101139988	-	9.75e-16	4.92e-12	-0.192308	0	0	0	5676	ENST00000525019	0	TLX1	T cell leukemia homeobox 1 [Source:HGNC Symbol;Acc:HGNC:5056]	protein_coding
chr11	111927076	-	9.75e-16	4.92e-12	-0.17331	1	0	0	-68	ENST00000529225	0	DIXDC1	DIX domain containing 1 [Source:HGNC Symbol;Acc:HGNC:23695]	protein_coding
chr1	242890687	+	9.75e-16	4.92e-12	-0.161812	1	1	0	442	ENST00000620291	0		chromosome 2 open reading frame 27B (C2orf27B) pseudogene	processed_pseudogene
chr1	83860595	+	9.75e-16	4.92e-12	-0.138313	1	0	1	-50	ENST00000457273	0	LINC01725	long intergenic non-protein coding RNA 1725 [Source:HGNC Symbol;Acc:HGNC:52513]	lncRNA
chr1	224434745	+	9.75e-16	4.92e-12	-0.142653	1	1	1	87	ENST00000471578	67	CNIH3	cornichon family AMPA receptor auxiliary protein 3 [Source:HGNC Symbol;Acc:HGNC:26802]	protein_coding
chr11	125625371	+	9.75e-16	4.92e-12	-0.19305	1	1	0	237	ENST00000438015		CHEK1	checkpoint kinase 1 [Source:HGNC Symbol;Acc:HGNC:1925]	protein_coding
chr9	129437004	-	1.15e-15	4.92e-12	-0.20202	0	0	1	-1212	ENST00000439014			novel transcript	lncRNA
chr8	21920491	-	1.15e-15	4.92e-12	-0.132275	1	0	1	733	ENST00000519769		XPO7	exportin 7 [Source:HGNC Symbol;Acc:HGNC:14108]	protein_coding
chr20	653531	+	1.03e-15	4.93e-12	-0.16129	1	0	1	-162	ENST00000381962	0	SRXN1	sulfiredoxin 1 [Source:HGNC Symbol;Acc:HGNC:16132]	protein_coding
chr20	43514697	-	1.03e-15	4.93e-12	-0.20284	1	1	0	-11	ENST00000473981	0	L3MBTL1	L3MBTL histone methyl-lysine binding protein 1 [Source:HGNC Symbol;Acc:HGNC:15905]	protein_coding
chr2	47369937	+	1.03e-15	4.93e-12	-0.0944287	1	0	1	444	ENST00000419334		EPCAM	epithelial cell adhesion molecule [Source:HGNC Symbol;Acc:HGNC:11529]	protein_coding
chr16	31477112	-	1.03e-15	4.98e-12	-0.134409	0	0	1	3674	ENST00000564804	0	TGFB1I1	transforming growth factor beta 1 induced transcript 1 [Source:HGNC Symbol;Acc:HGNC:11767]	protein_coding
chr13	27252049	-	1.03e-15	4.98e-12	-0.165017	1	0	1	454	ENST00000326092	0	RPL21	ribosomal protein L21 [Source:HGNC Symbol;Acc:HGNC:10313]	protein_coding
chr4	786512	-	9.15e-16	5.08e-12	-0.194553	0	1	0	-4664	ENST00000503405	0		novel transcript, antisense to PCGF3	lncRNA
chr22	20131482	-	9.15e-16	5.08e-12	-0.171527	1	0	1	-325	ENST00000334554	0	ZDHHC8	zinc finger DHHC-type palmitoyltransferase 8 [Source:HGNC Symbol;Acc:HGNC:18474]	protein_coding
chr4	128812260	+	9.15e-16	5.08e-12	-0.186567	1	0	1	418	ENST00000611140	0	JADE1	jade family PHD finger 1 [Source:HGNC Symbol;Acc:HGNC:30027]	protein_coding
chr5	113488687	-	9.15e-16	5.08e-12	-0.175131	1	1	0	137	ENST00000511242	0	MCC	MCC regulator of WNT signaling pathway [Source:HGNC Symbol;Acc:HGNC:6935]	protein_coding
chr22	28801020	-	9.15e-16	5.08e-12	-0.141643	1	1	1	313	ENST00000585003	0		novel transcript	lncRNA
chr8	103371877	-	1.22e-15	5.08e-12	-0.13459	1	0	1	329	ENST00000415886	0	CTHRC1	collagen triple helix repeat containing 1 [Source:HGNC Symbol;Acc:HGNC:18831]	protein_coding
chrX	46573641	-	1.22e-15	5.08e-12	-0.1321	1	0	0	-143	ENST00000276055	123	CHST7	carbohydrate sulfotransferase 7 [Source:HGNC Symbol;Acc:HGNC:13817]	protein_coding
chr9	86945753	-	1.22e-15	5.08e-12	-0.117096	0	1	0	1437	ENST00000298743		GAS1	growth arrest specific 1 [Source:HGNC Symbol;Acc:HGNC:4165]	protein_coding
chr6	42960914	-	1.22e-15	5.08e-12	-0.128535	1	1	0	158	ENST00000372808		GNMT	glycine N-methyltransferase [Source:HGNC Symbol;Acc:HGNC:4415]	protein_coding
chr2	64454666	-	1.09e-15	5.12e-12	-0.115741	1	0	1	126	ENST00000409537	0	LGALSL	galectin like [Source:HGNC Symbol;Acc:HGNC:25012]	protein_coding
chr19	45506863	+	1.09e-15	5.12e-12	-0.109409	1	1	0	286	ENST00000589627	0	VASP	vasodilator stimulated phosphoprotein [Source:HGNC Symbol;Acc:HGNC:12652]	protein_coding
chr20	4950010	+	1.09e-15	5.12e-12	-0.153139	0	0	1	-50364	ENST00000423430	0	SLC23A2	solute carrier family 23 member 2 [Source:HGNC Symbol;Acc:HGNC:10973]	protein_coding
chr19	11197950	+	1.09e-15	5.12e-12	-0.157978	1	0	0	-160	ENST00000590400	-159	KANK2	KN motif and ankyrin repeat domains 2 [Source:HGNC Symbol;Acc:HGNC:29300]	protein_coding
chrX	25013640	+	1.28e-15	5.15e-12	-0.149925	0	1	0	2309	ENST00000379044	0	ARX	aristaless related homeobox [Source:HGNC Symbol;Acc:HGNC:18060]	protein_coding
chrX	118116335	+	1.28e-15	5.15e-12	-0.178253	1	1	1	464	ENST00000371882	0	KLHL13	kelch like family member 13 [Source:HGNC Symbol;Acc:HGNC:22931]	protein_coding
chrX	51395895	-	1.28e-15	5.15e-12	-0.144928	1	0	1	568	ENST00000425150	0		novel transcript	lncRNA
chr6	169752016	-	1.28e-15	5.15e-12	-0.146199	1	0	1	221	ENST00000588451	0	ERMARD	ER membrane associated RNA degradation [Source:HGNC Symbol;Acc:HGNC:21056]	protein_coding
chr9	134067692	-	1.28e-15	5.15e-12	-0.200803	1	0	1	326	ENST00000303407	0	BRD3	bromodomain containing 3 [Source:HGNC Symbol;Acc:HGNC:1104]	protein_coding
chr7	877585	+	1.28e-15	5.15e-12	-0.146413	1	0	1	-320	ENST00000412734	0	GET4	guided entry of tail-anchored proteins factor 4 [Source:HGNC Symbol;Acc:HGNC:21690]	protein_coding
chrX	48476618	-	1.28e-15	5.15e-12	-0.154321	1	1	1	360	ENST00000487353		FTSJ1	FtsJ RNA 2'-O-methyltransferase 1 [Source:HGNC Symbol;Acc:HGNC:13254]	protein_coding
chr1	2472377	+	1.03e-15	5.2e-12	-0.180832	0	0	1	-3938	ENST00000419816	0	PLCH2	phospholipase C eta 2 [Source:HGNC Symbol;Acc:HGNC:29037]	protein_coding
chr5	168744080	-	9.75e-16	5.26e-12	-0.165017	0	0	1	24176	ENST00000385006	0	MIR218-2	microRNA 218-2 [Source:HGNC Symbol;Acc:HGNC:31596]	miRNA
chr4	13627739	-	9.75e-16	5.26e-12	-0.167504	1	0	0	-17	ENST00000040738	-14	BOD1L1	biorientation of chromosomes in cell division 1 like 1 [Source:HGNC Symbol;Acc:HGNC:31792]	protein_coding
chr5	173238614	-	9.75e-16	5.26e-12	-0.160514	0	0	0	-3258	ENST00000329198	-1008	NKX2-5	NK2 homeobox 5 [Source:HGNC Symbol;Acc:HGNC:2488]	protein_coding
chr5	173236319	-	9.75e-16	5.26e-12	-0.176056	1	0	0	-963	ENST00000329198		NKX2-5	NK2 homeobox 5 [Source:HGNC Symbol;Acc:HGNC:2488]	protein_coding
chr3	3799845	+	9.75e-16	5.26e-12	-0.132275	1	1	1	52	ENST00000469888		SUMF1	sulfatase modifying factor 1 [Source:HGNC Symbol;Acc:HGNC:20376]	protein_coding
chr19	50639880	+	1.15e-15	5.32e-12	-0.179856	1	0	1	-54	ENST00000593901	0	SYT3	synaptotagmin 3 [Source:HGNC Symbol;Acc:HGNC:11511]	protein_coding
chr2	161237886	+	1.15e-15	5.32e-12	-0.147275	0	0	1	6702	ENST00000439442		TANK	TRAF family member associated NFKB activator [Source:HGNC Symbol;Acc:HGNC:11562]	protein_coding
chr19	17246772	-	1.15e-15	5.32e-12	-0.13089	1	0	1	-833	ENST00000291442		NR2F6	nuclear receptor subfamily 2 group F member 6 [Source:HGNC Symbol;Acc:HGNC:7977]	protein_coding
chrX	101191717	+	1.34e-15	5.34e-12	-0.16835	1	0	0	-309	ENST00000490943	0		tyrosine 3-monooxygenase/tryptophan 5-monooxygenase activation protein, theta polypeptide (YWHAQ) pseudogene	processed_pseudogene
chr6	41239624	-	1.34e-15	5.34e-12	-0.127877	1	1	0	3	ENST00000390874		RNA5SP207	RNA, 5S ribosomal pseudogene 207 [Source:HGNC Symbol;Acc:HGNC:43107]	rRNA_pseudogene
chr8	59119462	-	1.36e-15	5.41e-12	-0.232019	1	0	1	246	ENST00000518993	0		novel transcript	lncRNA
chr7	1369362	+	1.4e-15	5.41e-12	-0.103842	0	0	0	68250	ENST00000493998	0	MICALL2	MICAL like 2 [Source:HGNC Symbol;Acc:HGNC:29672]	protein_coding
chrY	26602194	+	1.4e-15	5.41e-12	-0.138313	0	0	1	-10594	ENST00000456738	0	SLC25A15P1	solute carrier family 25 member 15 pseudogene 1 [Source:HGNC Symbol;Acc:HGNC:18497]	unprocessed_pseudogene
chr8	143276075	+	1.4e-15	5.41e-12	-0.0918274	0	1	0	1478	ENST00000523812	421	GLI4	GLI family zinc finger 4 [Source:HGNC Symbol;Acc:HGNC:4320]	protein_coding
chrX	100408759	-	1.4e-15	5.41e-12	-0.14771	1	1	0	-163	ENST00000255531		PCDH19	protocadherin 19 [Source:HGNC Symbol;Acc:HGNC:14270]	protein_coding
chr7	150801202	-	1.4e-15	5.41e-12	-0.107066	1	1	1	159	ENST00000447204		TMEM176B	transmembrane protein 176B [Source:HGNC Symbol;Acc:HGNC:29596]	protein_coding
chrX	85003455	-	1.4e-15	5.41e-12	-0.15528	1	0	0	-371	ENST00000373173		APOOL	apolipoprotein O like [Source:HGNC Symbol;Acc:HGNC:24009]	protein_coding
chr1	2472316	+	1.09e-15	5.44e-12	-0.175439	0	0	1	-3999	ENST00000419816	0	PLCH2	phospholipase C eta 2 [Source:HGNC Symbol;Acc:HGNC:29037]	protein_coding
chr11	45886345	-	1.09e-15	5.44e-12	-0.155521	1	0	1	696	ENST00000241014	0	MAPK8IP1	mitogen-activated protein kinase 8 interacting protein 1 [Source:HGNC Symbol;Acc:HGNC:6882]	protein_coding
chr17	4950451	-	1.15e-15	5.45e-12	-0.15015	1	1	1	263	ENST00000522301	0	ENO3	enolase 3 [Source:HGNC Symbol;Acc:HGNC:3354]	protein_coding
chr15	70100630	-	1.15e-15	5.45e-12	-0.107643	0	0	0	-2455	ENST00000558939	0	TLE3	TLE family member 3, transcriptional corepressor [Source:HGNC Symbol;Acc:HGNC:11839]	protein_coding
chr15	45116957	-	1.15e-15	5.45e-12	-0.140845	0	1	1	2485	ENST00000491993	0	DUOXA2	dual oxidase maturation factor 2 [Source:HGNC Symbol;Acc:HGNC:32698]	protein_coding
chr14	64704671	-	1.15e-15	5.45e-12	-0.183486	1	1	1	76	ENST00000247226		PLEKHG3	pleckstrin homology and RhoGEF domain containing G3 [Source:HGNC Symbol;Acc:HGNC:20364]	protein_coding
chr8	46254825	+	1.46e-15	5.49e-12	-0.15456	0	0	0	-225934	ENST00000618609	0			misc_RNA
chr9	126615377	+	1.46e-15	5.49e-12	-0.138889	1	0	1	910	ENST00000561065	0	NA	NA	NA
chr6	52362593	-	1.46e-15	5.49e-12	-0.137363	1	0	1	149	ENST00000360726	0	PAQR8	progestin and adipoQ receptor family member 8 [Source:HGNC Symbol;Acc:HGNC:15708]	protein_coding
chr8	144271005	+	1.46e-15	5.49e-12	-0.129702	0	0	1	4447	ENST00000567180		SCX	scleraxis bHLH transcription factor [Source:HGNC Symbol;Acc:HGNC:32322]	protein_coding
chr7	139035630	+	1.46e-15	5.49e-12	-0.0838223	1	0	1	400	ENST00000275766		ZC3HAV1L	zinc finger CCCH-type containing, antiviral 1 like [Source:HGNC Symbol;Acc:HGNC:22423]	protein_coding
chr8	73746316	+	1.46e-15	5.49e-12	-0.156986	1	0	1	503	ENST00000522962		STAU2	staufen double-stranded RNA binding protein 2 [Source:HGNC Symbol;Acc:HGNC:11371]	protein_coding
chr5	179167379	+	1.03e-15	5.52e-12	-0.15083	0	0	1	-44541	ENST00000523450	0	ADAMTS2	ADAM metallopeptidase with thrombospondin type 1 motif 2 [Source:HGNC Symbol;Acc:HGNC:218]	protein_coding
chr3	170419949	-	1.03e-15	5.52e-12	-0.167504	0	0	1	1076	ENST00000486429	0	CLDN11	claudin 11 [Source:HGNC Symbol;Acc:HGNC:8514]	protein_coding
chr19	44747878	+	1.22e-15	5.52e-12	-0.15528	1	1	0	44	ENST00000487394	0	BCL3	BCL3 transcription coactivator [Source:HGNC Symbol;Acc:HGNC:998]	protein_coding
chr2	176152860	+	1.22e-15	5.52e-12	-0.223714	0	1	1	1640	ENST00000306324	0	HOXD4	homeobox D4 [Source:HGNC Symbol;Acc:HGNC:5138]	protein_coding
chr2	159286710	+	1.22e-15	5.52e-12	-0.0993049	1	1	0	-8	ENST00000358147	0	WDSUB1	WD repeat, sterile alpha motif and U-box domain containing 1 [Source:HGNC Symbol;Acc:HGNC:26697]	protein_coding
chr7	75419917	+	1.52e-15	5.52e-12	0.323625	0	1	1	1369	ENST00000614583	0	POM121C	POM121 transmembrane nucleoporin C [Source:HGNC Symbol;Acc:HGNC:34005]	protein_coding
chrX	48891200	+	1.52e-15	5.52e-12	-0.142653	0	0	0	6029	ENST00000472645	0	TIMM17B	translocase of inner mitochondrial membrane 17B [Source:HGNC Symbol;Acc:HGNC:17310]	protein_coding
chr9	135076238	+	1.52e-15	5.52e-12	-0.124378	1	1	1	574	ENST00000371801	0	OLFM1	olfactomedin 1 [Source:HGNC Symbol;Acc:HGNC:17187]	protein_coding
chr7	16198672	-	1.52e-15	5.52e-12	-0.114679	0	0	1	-10273	ENST00000415878	0	RPL36AP29	ribosomal protein L36a pseudogene 29 [Source:HGNC Symbol;Acc:HGNC:36897]	processed_pseudogene
chrX	130121061	+	1.52e-15	5.52e-12	-0.128205	0	0	0	-10346	ENST00000335997	-7	ELF4	E74 like ETS transcription factor 4 [Source:HGNC Symbol;Acc:HGNC:3319]	protein_coding
chr9	4666436	+	1.52e-15	5.52e-12	-0.107181	1	1	0	0	ENST00000485981		SPATA6L	spermatogenesis associated 6 like [Source:HGNC Symbol;Acc:HGNC:25472]	protein_coding
chr7	76303081	-	1.52e-15	5.52e-12	-0.118906	1	1	1	395	ENST00000447574		HSPB1	heat shock protein family B (small) member 1 [Source:HGNC Symbol;Acc:HGNC:5246]	protein_coding
chr9	12776333	+	1.52e-15	5.52e-12	-0.126422	1	0	1	667	ENST00000489107		LURAP1L	leucine rich adaptor protein 1 like [Source:HGNC Symbol;Acc:HGNC:31452]	protein_coding
chr4	177495875	+	1.09e-15	5.57e-12	-0.134409	0	0	1	-38648	ENST00000365061	0	RNA5SP172	RNA, 5S ribosomal pseudogene 172 [Source:HGNC Symbol;Acc:HGNC:43072]	rRNA
chr3	13420345	-	1.09e-15	5.57e-12	-0.121212	1	0	0	-37	ENST00000420141	0	NUP210	nucleoporin 210 [Source:HGNC Symbol;Acc:HGNC:30052]	protein_coding
chr3	45689487	+	1.09e-15	5.57e-12	-0.123457	1	1	1	30	ENST00000445499	0	SACM1L	SAC1 like phosphatidylinositide phosphatase [Source:HGNC Symbol;Acc:HGNC:17059]	protein_coding
chr5	178086476	+	1.09e-15	5.57e-12	-0.163399	0	0	0	-26967	ENST00000274605	0	N4BP3	NEDD4 binding protein 3 [Source:HGNC Symbol;Acc:HGNC:29852]	protein_coding
chr3	136196967	-	1.09e-15	5.57e-12	-0.143266	1	0	1	275	ENST00000481989	0	MSL2	MSL complex subunit 2 [Source:HGNC Symbol;Acc:HGNC:25544]	protein_coding
chr20	57265309	-	1.09e-15	5.57e-12	-0.165289	1	0	1	470	ENST00000433911	-23	BMP7	bone morphogenetic protein 7 [Source:HGNC Symbol;Acc:HGNC:1074]	protein_coding
chr20	57265264	-	1.09e-15	5.57e-12	-0.161551	1	0	1	515	ENST00000433911		BMP7	bone morphogenetic protein 7 [Source:HGNC Symbol;Acc:HGNC:1074]	protein_coding
chr3	129046029	+	1.09e-15	5.57e-12	-0.182149	1	1	0	268	ENST00000510422			jumonji domain containing 4 (JMJD4) pseudogene	processed_pseudogene
chr4	74934946	+	1.09e-15	5.57e-12	-0.159236	0	0	1	1832	ENST00000307428		PARM1	prostate androgen-regulated mucin-like protein 1 [Source:HGNC Symbol;Acc:HGNC:24536]	protein_coding
chr8	135458792	-	1.58e-15	5.59e-12	-0.134048	1	1	1	87	ENST00000517394	0	KHDRBS3	KH RNA binding domain containing, signal transduction associated 3 [Source:HGNC Symbol;Acc:HGNC:18117]	protein_coding
chr7	75527678	+	1.58e-15	5.59e-12	-0.0963391	1	1	1	-100	ENST00000533167	0	PMS2P3	PMS1 homolog 2, mismatch repair system component pseudogene 3 [Source:HGNC Symbol;Acc:HGNC:9128]	transcribed_unprocessed_pseudogene
chr9	137199799	-	1.58e-15	5.59e-12	-0.105263	1	1	1	307	ENST00000333046	0	TPRN	taperin [Source:HGNC Symbol;Acc:HGNC:26894]	protein_coding
chr8	143952075	-	1.58e-15	5.59e-12	-0.103306	0	0	1	-1200	ENST00000322810	0	PLEC	plectin [Source:HGNC Symbol;Acc:HGNC:9069]	protein_coding
chrX	48676597	+	1.58e-15	5.59e-12	-0.130039	1	1	0	3	ENST00000450772	0	WAS	WASP actin nucleation promoting factor [Source:HGNC Symbol;Acc:HGNC:12731]	protein_coding
chr7	27200280	+	1.58e-15	5.59e-12	-0.0865052	1	0	1	-141	ENST00000614457		NA	NA	NA
chr1	9590271	+	1.15e-15	5.63e-12	-0.117925	0	0	1	1351	ENST00000340381	0	TMEM201	transmembrane protein 201 [Source:HGNC Symbol;Acc:HGNC:33719]	protein_coding
chr1	117121654	-	1.15e-15	5.63e-12	-0.191939	1	1	1	75	ENST00000256649	0	TRIM45	tripartite motif containing 45 [Source:HGNC Symbol;Acc:HGNC:19018]	protein_coding
chr1	161021603	-	1.15e-15	5.63e-12	-0.121065	1	0	1	-256	ENST00000368026		F11R	F11 receptor [Source:HGNC Symbol;Acc:HGNC:14685]	protein_coding
chr10	101140080	-	1.15e-15	5.63e-12	-0.181488	0	0	0	5768	ENST00000525019		TLX1	T cell leukemia homeobox 1 [Source:HGNC Symbol;Acc:HGNC:5056]	protein_coding
chr16	29790934	-	1.22e-15	5.66e-12	-0.126582	1	1	1	-37	ENST00000400751	0	KIF22	kinesin family member 22 [Source:HGNC Symbol;Acc:HGNC:6391]	protein_coding
chr12	124457711	+	1.22e-15	5.66e-12	-0.115473	0	0	1	26059	ENST00000448008	0	NCOR2	nuclear receptor corepressor 2 [Source:HGNC Symbol;Acc:HGNC:7673]	protein_coding
chr17	9828763	+	1.28e-15	5.66e-12	0.401606	0	0	1	2861	ENST00000458005	0	GLP2R	glucagon like peptide 2 receptor [Source:HGNC Symbol;Acc:HGNC:4325]	protein_coding
chr16	23713340	+	1.28e-15	5.66e-12	-0.174216	1	1	0	-115	ENST00000457008	0	ERN2	endoplasmic reticulum to nucleus signaling 2 [Source:HGNC Symbol;Acc:HGNC:16942]	protein_coding
chr17	17496251	-	1.28e-15	5.66e-12	-0.152905	1	1	0	143	ENST00000225688	0	RASD1	ras related dexamethasone induced 1 [Source:HGNC Symbol;Acc:HGNC:15828]	protein_coding
chr13	114132932	+	1.28e-15	5.66e-12	-0.154321	1	0	0	-322	ENST00000334062	0	RASA3	RAS p21 protein activator 3 [Source:HGNC Symbol;Acc:HGNC:20331]	protein_coding
chr15	40565118	-	1.28e-15	5.66e-12	-0.132626	1	0	0	-62	ENST00000416810	0	CCDC32	coiled-coil domain containing 32 [Source:HGNC Symbol;Acc:HGNC:28295]	protein_coding
chr17	45949083	+	1.28e-15	5.66e-12	-0.157729	0	0	1	-13255	ENST00000420682	0	MAPT	microtubule associated protein tau [Source:HGNC Symbol;Acc:HGNC:6893]	protein_coding
chr16	65123155	-	1.28e-15	5.66e-12	-0.116822	1	0	1	-791	ENST00000564317	-64	CDH11	cadherin 11 [Source:HGNC Symbol;Acc:HGNC:1750]	protein_coding
chr12	109718377	+	1.28e-15	5.66e-12	-0.13459	0	0	1	3644	ENST00000543653	-114	FAM222A	family with sequence similarity 222 member A [Source:HGNC Symbol;Acc:HGNC:25915]	protein_coding
chr14	67816838	+	1.28e-15	5.66e-12	-0.132626	1	0	0	-249	ENST00000553399	-248	ZFYVE26	zinc finger FYVE-type containing 26 [Source:HGNC Symbol;Acc:HGNC:20761]	protein_coding
chr16	30762151	-	1.28e-15	5.66e-12	-0.150602	1	1	1	15	ENST00000546006	-309	CCDC189	coiled-coil domain containing 189 [Source:HGNC Symbol;Acc:HGNC:28078]	protein_coding
chr16	30949348	-	1.28e-15	5.66e-12	-0.112486	1	1	1	198	ENST00000562699		ORAI3	ORAI calcium release-activated calcium modulator 3 [Source:HGNC Symbol;Acc:HGNC:28185]	protein_coding
chr2	111123083	+	1.28e-15	5.71e-12	-0.151515	1	0	1	391	ENST00000433098	0	BCL2L11	BCL2 like 11 [Source:HGNC Symbol;Acc:HGNC:994]	protein_coding
chr2	111123064	+	1.28e-15	5.71e-12	-0.151286	1	0	1	372	ENST00000433098	0	BCL2L11	BCL2 like 11 [Source:HGNC Symbol;Acc:HGNC:994]	protein_coding
chr17	74872736	+	1.28e-15	5.71e-12	-0.130548	1	1	1	207	ENST00000582710	0	FDXR	ferredoxin reductase [Source:HGNC Symbol;Acc:HGNC:3642]	protein_coding
chrX	40094941	+	1.64e-15	5.71e-12	-0.139082	0	0	1	2463	ENST00000397354	0	BCOR	BCL6 corepressor [Source:HGNC Symbol;Acc:HGNC:20893]	protein_coding
chrX	49922719	-	1.64e-15	5.71e-12	-0.136612	1	1	0	56	ENST00000376091	0	CLCN5	chloride voltage-gated channel 5 [Source:HGNC Symbol;Acc:HGNC:2023]	protein_coding
chr9	97039449	-	1.64e-15	5.71e-12	-0.112867	1	0	1	-140	ENST00000259470	0	CTSV	cathepsin V [Source:HGNC Symbol;Acc:HGNC:2538]	protein_coding
chrX	137567133	+	1.64e-15	5.71e-12	-0.140056	1	1	0	617	ENST00000370606	0	ZIC3	Zic family member 3 [Source:HGNC Symbol;Acc:HGNC:12874]	protein_coding
chr5	14380105	-	1.15e-15	5.76e-12	-0.176056	0	0	1	-7238	ENST00000510757	0	TRIO	trio Rho guanine nucleotide exchange factor [Source:HGNC Symbol;Acc:HGNC:12303]	protein_coding
chr5	14872573	-	1.15e-15	5.76e-12	-0.120192	1	1	0	243	ENST00000607026	0		novel transcript	lncRNA
chr6	15245238	-	1.15e-15	5.76e-12	-0.114155	1	0	0	-239	ENST00000607711			novel transcript	lncRNA
chr4	37245349	+	1.15e-15	5.76e-12	-0.127551	0	0	1	1131	ENST00000309447		NWD2	NACHT and WD repeat domain containing 2 [Source:HGNC Symbol;Acc:HGNC:29229]	protein_coding
chr12	108731033	+	1.34e-15	5.77e-12	-0.105485	1	0	1	121	ENST00000551550	0	CORO1C	coronin 1C [Source:HGNC Symbol;Acc:HGNC:2254]	protein_coding
chr17	38705867	-	1.34e-15	5.77e-12	-0.111982	1	0	1	249	ENST00000620482	0	MLLT6	MLLT6, PHD finger containing [Source:HGNC Symbol;Acc:HGNC:7138]	protein_coding
chr16	86733195	-	1.34e-15	5.77e-12	-0.100705	0	0	1	11105	ENST00000562064	0	LINC02188	long intergenic non-protein coding RNA 2188 [Source:HGNC Symbol;Acc:HGNC:53050]	lncRNA
chr12	71663744	+	1.34e-15	5.77e-12	-0.13624	1	1	1	76	ENST00000552994	0	ZFC3H1	zinc finger C3H1-type containing [Source:HGNC Symbol;Acc:HGNC:28328]	protein_coding
chr15	40941657	-	1.34e-15	5.77e-12	-0.138313	0	0	0	7213	ENST00000560114	0	ISCA1P4	iron-sulfur cluster assembly 1 pseudogene 4 [Source:HGNC Symbol;Acc:HGNC:38025]	processed_pseudogene
chr15	41513667	+	1.34e-15	5.77e-12	-0.10582	1	1	0	130	ENST00000561619		LTK	leukocyte receptor tyrosine kinase [Source:HGNC Symbol;Acc:HGNC:6721]	protein_coding
chr8	22865194	+	1.7e-15	5.88e-12	-0.10582	0	0	1	-12778	ENST00000520914	-60		novel transcript	lncRNA
chr8	92103346	-	1.7e-15	5.88e-12	-0.117786	1	0	0	-61	ENST00000518832		RUNX1T1	RUNX1 partner transcriptional co-repressor 1 [Source:HGNC Symbol;Acc:HGNC:1535]	protein_coding
chr1	110606605	+	1.22e-15	5.89e-12	-0.117371	1	0	1	-242	ENST00000525120	0	KCNA2	potassium voltage-gated channel subfamily A member 2 [Source:HGNC Symbol;Acc:HGNC:6220]	protein_coding
chr6	17102010	+	1.22e-15	5.91e-12	-0.15528	1	0	0	-248	ENST00000536551	0	STMND1	stathmin domain containing 1 [Source:HGNC Symbol;Acc:HGNC:44668]	protein_coding
chr3	5188175	+	1.22e-15	5.91e-12	-0.148368	1	1	1	124	ENST00000600805	185		novel transcript, antisense to EDEM1	lncRNA
chr22	31970637	-	1.22e-15	5.91e-12	-0.135318	1	0	0	-186	ENST00000416995		LINC02558	long intergenic non-protein coding RNA 2558 [Source:HGNC Symbol;Acc:HGNC:53597]	lncRNA
chr22	46538935	-	1.22e-15	5.91e-12	-0.10627	0	0	0	-1766	ENST00000262738		CELSR1	cadherin EGF LAG seven-pass G-type receptor 1 [Source:HGNC Symbol;Acc:HGNC:1850]	protein_coding
chr4	52038121	-	1.22e-15	5.91e-12	-0.130548	1	0	1	125	ENST00000506357		SGCB	sarcoglycan beta [Source:HGNC Symbol;Acc:HGNC:10806]	protein_coding
chr2	101109742	+	1.34e-15	5.93e-12	-0.188324	1	0	1	222	ENST00000487392	0	TBC1D8	TBC1 domain family member 8 [Source:HGNC Symbol;Acc:HGNC:17791]	protein_coding
chr2	219441832	-	1.34e-15	5.93e-12	-0.110375	1	0	1	-184	ENST00000403148	0	SPEG	striated muscle enriched protein kinase [Source:HGNC Symbol;Acc:HGNC:16901]	protein_coding
chr12	107319388	+	1.4e-15	5.95e-12	-0.118906	1	1	0	449	ENST00000490090	0	BTBD11	BTB domain containing 11 [Source:HGNC Symbol;Acc:HGNC:23844]	protein_coding
chr12	63668884	+	1.4e-15	5.95e-12	-0.13369	1	1	1	-36	ENST00000542209	0	DPY19L2	dpy-19 like 2 [Source:HGNC Symbol;Acc:HGNC:19414]	protein_coding
chr17	48527337	+	1.4e-15	5.95e-12	-0.104712	0	0	0	3574	ENST00000577092	1188	HOXB1	homeobox B1 [Source:HGNC Symbol;Acc:HGNC:5111]	protein_coding
chr8	66228443	+	1.76e-15	6.01e-12	0.353357	0	0	0	35736	ENST00000517689	96	LINC00967	long intergenic non-protein coding RNA 967 [Source:HGNC Symbol;Acc:HGNC:48725]	lncRNA
chr7	158414458	+	1.76e-15	6.01e-12	-0.097371	0	0	1	118356	ENST00000384905		MIR595	microRNA 595 [Source:HGNC Symbol;Acc:HGNC:32851]	miRNA
chr9	37422569	+	1.76e-15	6.01e-12	-0.0951475	1	0	0	-97	ENST00000493368		GRHPR	glyoxylate and hydroxypyruvate reductase [Source:HGNC Symbol;Acc:HGNC:4570]	protein_coding
chr1	6491047	-	1.28e-15	6.03e-12	-0.135501	1	0	1	-468	ENST00000340850	0	PLEKHG5	pleckstrin homology and RhoGEF domain containing G5 [Source:HGNC Symbol;Acc:HGNC:29105]	protein_coding
chr11	124746172	+	1.28e-15	6.03e-12	-0.0959693	1	0	1	166	ENST00000531241	0		novel transcript	lncRNA
chr10	110643325	+	1.28e-15	6.03e-12	-0.135685	1	0	0	-541	ENST00000411370	0			misc_RNA
chr11	67523517	-	1.28e-15	6.03e-12	-0.127877	1	0	0	-90	ENST00000545205		CABP2	calcium binding protein 2 [Source:HGNC Symbol;Acc:HGNC:1385]	protein_coding
chr10	8056160	+	1.28e-15	6.03e-12	-0.107181	0	0	1	1356	ENST00000346208		GATA3	GATA binding protein 3 [Source:HGNC Symbol;Acc:HGNC:4172]	protein_coding
chr18	59219874	-	1.4e-15	6.06e-12	-0.146628	1	0	0	-294	ENST00000256857	0	GRP	gastrin releasing peptide [Source:HGNC Symbol;Acc:HGNC:4605]	protein_coding
chr20	37384457	-	1.4e-15	6.06e-12	-0.133869	1	0	1	136	ENST00000472968	0	SRC	SRC proto-oncogene, non-receptor tyrosine kinase [Source:HGNC Symbol;Acc:HGNC:11283]	protein_coding
chr19	52170958	-	1.4e-15	6.06e-12	-0.128866	1	0	1	-200	ENST00000599775	0		novel transcript, antisense to ZNF836	lncRNA
chr19	53882491	-	1.4e-15	6.06e-12	-0.140449	1	1	1	264	ENST00000419486	283	PRKCG	protein kinase C gamma [Source:HGNC Symbol;Acc:HGNC:9402]	protein_coding
chr18	65751409	-	1.4e-15	6.06e-12	-0.102775	1	0	1	490	ENST00000397968		CDH7	cadherin 7 [Source:HGNC Symbol;Acc:HGNC:1766]	protein_coding
chr6	41407096	+	1.82e-15	6.1e-12	-0.116686	0	0	0	1279	ENST00000623968	0		TEC gene	TEC
chr9	127877552	+	1.82e-15	6.1e-12	-0.0890472	1	0	1	120	ENST00000550992	-169	AK1	adenylate kinase 1 [Source:HGNC Symbol;Acc:HGNC:361]	protein_coding
chr7	71752082	+	1.82e-15	6.1e-12	-0.0919118	0	0	0	58414	ENST00000405452		CALN1	calneuron 1 [Source:HGNC Symbol;Acc:HGNC:13248]	protein_coding
chr9	126610307	+	1.82e-15	6.1e-12	-0.0837521	0	0	1	2213	ENST00000432418			novel transcript, antisense to LIM1B	lncRNA
chr9	96875792	+	1.82e-15	6.1e-12	-0.110375	1	0	0	-170	ENST00000498811		ZNF782	zinc finger protein 782 [Source:HGNC Symbol;Acc:HGNC:33110]	protein_coding
chr15	74134396	-	1.46e-15	6.13e-12	-0.140449	0	1	1	2496	ENST00000565540	0	ISLR2	immunoglobulin superfamily containing leucine rich repeat 2 [Source:HGNC Symbol;Acc:HGNC:29286]	protein_coding
chr12	53047042	+	1.46e-15	6.13e-12	-0.11655	1	1	1	9	ENST00000546566	-205		novel transcript, antisense to TENC1 & EIF4B	lncRNA
chr12	128824163	+	1.46e-15	6.13e-12	-0.160772	1	0	0	-181	ENST00000266771		SLC15A4	solute carrier family 15 member 4 [Source:HGNC Symbol;Acc:HGNC:23090]	protein_coding
chr4	186104955	-	1.28e-15	6.17e-12	-0.13089	1	0	1	-122	ENST00000356371	0	FAM149A	family with sequence similarity 149 member A [Source:HGNC Symbol;Acc:HGNC:24527]	protein_coding
chr10	132961390	-	1.34e-15	6.23e-12	-0.153374	1	1	1	848	ENST00000423232	0	LINC01167	long intergenic non-protein coding RNA 1167 [Source:HGNC Symbol;Acc:HGNC:49536]	lncRNA
chr1	85708559	+	1.34e-15	6.23e-12	-0.126743	1	0	0	-127	ENST00000431532	0	ZNHIT6	zinc finger HIT-type containing 6 [Source:HGNC Symbol;Acc:HGNC:26089]	protein_coding
chr11	112961988	+	1.34e-15	6.23e-12	-0.115741	1	0	1	510	ENST00000621850	-126	NCAM1	neural cell adhesion molecule 1 [Source:HGNC Symbol;Acc:HGNC:7656]	protein_coding
chr19	10416883	-	1.46e-15	6.24e-12	-0.126743	1	0	1	112	ENST00000592685	0	PDE4A	phosphodiesterase 4A [Source:HGNC Symbol;Acc:HGNC:8780]	protein_coding
chr2	113499252	+	1.46e-15	6.24e-12	-0.11534	1	1	0	589	ENST00000306507	0	FOXD4L1	forkhead box D4 like 1 [Source:HGNC Symbol;Acc:HGNC:18521]	protein_coding
chr2	62706083	-	1.46e-15	6.24e-12	-0.14771	1	0	1	219	ENST00000263991	0	EHBP1	EH domain binding protein 1 [Source:HGNC Symbol;Acc:HGNC:29144]	protein_coding
chr8	67064556	-	1.88e-15	6.25e-12	-0.102881	1	1	1	83	ENST00000517793	0	COPS5	COP9 signalosome subunit 5 [Source:HGNC Symbol;Acc:HGNC:2240]	protein_coding
chr6	122611293	-	1.88e-15	6.25e-12	-0.0845309	0	0	1	1063	ENST00000392490	0	PKIB	cAMP-dependent protein kinase inhibitor beta [Source:HGNC Symbol;Acc:HGNC:9018]	protein_coding
chr10	63630638	+	1.4e-15	6.3e-12	-0.123153	0	0	0	4190	ENST00000448009	0	MRPL35P2	mitochondrial ribosomal protein L35 pseudogene 2 [Source:HGNC Symbol;Acc:HGNC:29706]	processed_pseudogene
chr10	12196324	-	1.4e-15	6.3e-12	-0.127551	1	0	1	94	ENST00000442050	0	CDC123	cell division cycle 123 [Source:HGNC Symbol;Acc:HGNC:16827]	protein_coding
chr10	71213888	+	1.4e-15	6.3e-12	-0.123153	1	0	1	963	ENST00000373192	0	UNC5B	unc-5 netrin receptor B [Source:HGNC Symbol;Acc:HGNC:12568]	protein_coding
chr11	829749	-	1.4e-15	6.3e-12	-0.122249	1	1	1	444	ENST00000528694	0	CRACR2B	calcium release activated channel regulator 2B [Source:HGNC Symbol;Acc:HGNC:28703]	protein_coding
chr1	226062148	-	1.4e-15	6.3e-12	-0.0953289	1	0	1	-273	ENST00000609423	0		novel transcript, antisense to H3F3A	lncRNA
chr1	1001440	-	1.4e-15	6.3e-12	-0.131752	1	0	1	297	ENST00000624652	0	ISG15	ISG15 ubiquitin like modifier [Source:HGNC Symbol;Acc:HGNC:4053]	protein_coding
chr1	6249445	-	1.4e-15	6.3e-12	-0.153374	0	1	0	5255	ENST00000377898	0	HES3	hes family bHLH transcription factor 3 [Source:HGNC Symbol;Acc:HGNC:26226]	protein_coding
chr16	86580270	-	1.52e-15	6.3e-12	-0.140449	0	1	0	1766	ENST00000320241		FOXL1	forkhead box L1 [Source:HGNC Symbol;Acc:HGNC:3817]	protein_coding
chr14	56812293	-	1.52e-15	6.3e-12	-0.128866	1	0	0	-890	ENST00000534909		OTX2-AS1	OTX2 antisense RNA 1 (head to head) [Source:HGNC Symbol;Acc:HGNC:43906]	lncRNA
chr16	981198	-	1.52e-15	6.3e-12	-0.105485	1	1	0	96	ENST00000563837		CEROX1	cytoplasmic endogenous regulator of oxidative phosphorylation 1 [Source:HGNC Symbol;Acc:HGNC:53928]	lncRNA
chr3	15206473	+	1.34e-15	6.34e-12	-0.109769	1	1	0	232	ENST00000253693	0	CAPN7	calpain 7 [Source:HGNC Symbol;Acc:HGNC:1484]	protein_coding
chr3	42600925	+	1.34e-15	6.34e-12	-0.11919	1	1	1	-55	ENST00000478488	0	NKTR	natural killer cell triggering receptor [Source:HGNC Symbol;Acc:HGNC:7833]	protein_coding
chr3	27484427	-	1.34e-15	6.34e-12	-0.134771	1	0	0	-8	ENST00000428005	-7	SLC4A7	solute carrier family 4 member 7 [Source:HGNC Symbol;Acc:HGNC:11033]	protein_coding
chr6	8102589	-	1.34e-15	6.34e-12	-0.107296	1	0	0	-12	ENST00000379715	-30	EEF1E1	eukaryotic translation elongation factor 1 epsilon 1 [Source:HGNC Symbol;Acc:HGNC:3212]	protein_coding
chr2	5692003	-	1.52e-15	6.37e-12	-0.126743	1	0	0	-516	ENST00000458264	0	LINC01248	long intergenic non-protein coding RNA 1248 [Source:HGNC Symbol;Acc:HGNC:49842]	lncRNA
chr19	1262309	-	1.52e-15	6.37e-12	-0.130719	1	0	1	490	ENST00000589161	0	CIRBP	cold inducible RNA binding protein [Source:HGNC Symbol;Acc:HGNC:1982]	protein_coding
chr2	96335976	-	1.52e-15	6.37e-12	-0.10846	1	0	1	160	ENST00000455200	0	NCAPH	non-SMC condensin I complex subunit H [Source:HGNC Symbol;Acc:HGNC:1112]	protein_coding
chr19	53958553	-	1.52e-15	6.37e-12	-0.146413	0	0	0	-4487	ENST00000270458	0	CACNG8	calcium voltage-gated channel auxiliary subunit gamma 8 [Source:HGNC Symbol;Acc:HGNC:13628]	protein_coding
chr2	129923011	+	1.58e-15	6.37e-12	-0.0982318	1	0	1	-166	ENST00000450840	0	LINC01856	long intergenic non-protein coding RNA 1856 [Source:HGNC Symbol;Acc:HGNC:52672]	lncRNA
chr2	171522839	-	1.58e-15	6.37e-12	-0.0960615	1	0	1	-240	ENST00000445146	0	CYBRD1	cytochrome b reductase 1 [Source:HGNC Symbol;Acc:HGNC:20797]	protein_coding
chr18	47261159	+	1.58e-15	6.37e-12	-0.11534	0	0	0	-11977	ENST00000400404	0	SKOR2	SKI family transcriptional corepressor 2 [Source:HGNC Symbol;Acc:HGNC:32695]	protein_coding
chr2	26173815	+	1.58e-15	6.37e-12	-0.12837	1	0	1	726	ENST00000401533	-31	GAREM2	GRB2 associated regulator of MAPK1 subtype 2 [Source:HGNC Symbol;Acc:HGNC:27172]	protein_coding
chr2	212538872	-	1.58e-15	6.37e-12	-0.102987	1	0	0	-32	ENST00000436443	318	ERBB4	erb-b2 receptor tyrosine kinase 4 [Source:HGNC Symbol;Acc:HGNC:3432]	protein_coding
chr19	55611546	-	1.58e-15	6.37e-12	-0.114025	0	0	1	1552	ENST00000614815			novel transcript, antisense to ZNF865	lncRNA
chr2	105398959	-	1.58e-15	6.37e-12	-0.134409	1	1	1	92	ENST00000408995		FHL2	four and a half LIM domains 2 [Source:HGNC Symbol;Acc:HGNC:3703]	protein_coding
chr18	59219839	+	1.58e-15	6.37e-12	-0.0963391	1	0	0	-329	ENST00000256857	-515	GRP	gastrin releasing peptide [Source:HGNC Symbol;Acc:HGNC:4605]	protein_coding
chr2	199850836	-	1.58e-15	6.37e-12	-0.113636	1	1	0	38	ENST00000420922		FTCDNL1	formiminotransferase cyclodeaminase N-terminal like [Source:HGNC Symbol;Acc:HGNC:48661]	protein_coding
chr2	72887950	-	1.58e-15	6.37e-12	-0.19084	1	0	1	570	ENST00000498749		SPR	sepiapterin reductase [Source:HGNC Symbol;Acc:HGNC:11257]	protein_coding
chr15	65292239	-	1.58e-15	6.42e-12	0.277008	0	0	1	-3812	ENST00000362698	0	RNU5A-1	RNA, U5A small nuclear 1 [Source:HGNC Symbol;Acc:HGNC:10211]	snRNA
chr16	10818697	-	1.58e-15	6.42e-12	-0.101626	1	1	0	-47	ENST00000573360	0	TVP23A	trans-golgi network vesicle protein 23 homolog A [Source:HGNC Symbol;Acc:HGNC:20398]	protein_coding
chr12	132324258	-	1.58e-15	6.42e-12	-0.112233	0	0	1	4946	ENST00000328957	0	GALNT9	polypeptide N-acetylgalactosaminyltransferase 9 [Source:HGNC Symbol;Acc:HGNC:4131]	protein_coding
chr12	132414943	+	1.58e-15	6.42e-12	-0.130208	0	0	0	10266	ENST00000622182			novel transcript	lncRNA
chr17	1486361	+	1.58e-15	6.42e-12	-0.126904	1	0	1	-161	ENST00000575158		MYO1C	myosin IC [Source:HGNC Symbol;Acc:HGNC:7597]	protein_coding
chr19	35995430	+	1.64e-15	6.43e-12	-0.0780031	1	1	0	233	ENST00000378887	0	SDHAF1	succinate dehydrogenase complex assembly factor 1 [Source:HGNC Symbol;Acc:HGNC:33867]	protein_coding
chr2	25216124	-	1.64e-15	6.43e-12	-0.106724	0	0	0	11813	ENST00000431650	0	LINC01381	long intergenic non-protein coding RNA 1381 [Source:HGNC Symbol;Acc:HGNC:50653]	lncRNA
chr19	33418071	-	1.64e-15	6.43e-12	-0.125156	0	0	1	-22924	ENST00000591968	0	PEPD	peptidase D [Source:HGNC Symbol;Acc:HGNC:8840]	protein_coding
chr2	64144195	+	1.7e-15	6.43e-12	-0.141243	1	1	1	168	ENST00000466177	0	PELI1	pellino E3 ubiquitin protein ligase 1 [Source:HGNC Symbol;Acc:HGNC:8827]	protein_coding
chr19	13118953	-	1.7e-15	6.43e-12	-0.115607	1	0	1	618	ENST00000292431	0	NACC1	nucleus accumbens associated 1 [Source:HGNC Symbol;Acc:HGNC:20967]	protein_coding
chr19	14972948	-	1.7e-15	6.43e-12	-0.116414	1	1	1	-31	ENST00000221742	0	SLC1A6	solute carrier family 1 member 6 [Source:HGNC Symbol;Acc:HGNC:10944]	protein_coding
chr19	14972940	-	1.7e-15	6.43e-12	-0.116144	1	1	1	-23	ENST00000221742	0	SLC1A6	solute carrier family 1 member 6 [Source:HGNC Symbol;Acc:HGNC:10944]	protein_coding
chr20	31723906	+	1.7e-15	6.43e-12	-0.0846024	1	1	0	-7	ENST00000450273	0	BCL2L1	BCL2 like 1 [Source:HGNC Symbol;Acc:HGNC:992]	protein_coding
chr2	61178078	+	1.7e-15	6.43e-12	-0.110254	1	1	1	526	ENST00000629364	0	NA	NA	NA
chr18	37485640	-	1.7e-15	6.43e-12	-0.10352	1	0	1	-65	ENST00000590112	0	CELF4	CUGBP Elav-like family member 4 [Source:HGNC Symbol;Acc:HGNC:14015]	protein_coding
chr19	31351029	-	1.7e-15	6.43e-12	-0.120919	0	0	1	-1483	ENST00000240587	0	TSHZ3	teashirt zinc finger homeobox 3 [Source:HGNC Symbol;Acc:HGNC:30700]	protein_coding
chr2	61177589	-	1.7e-15	6.43e-12	-0.107875	1	1	0	37	ENST00000629364	0	NA	NA	NA
chr2	120736701	-	1.7e-15	6.43e-12	-0.1221	1	0	1	456	ENST00000418323	0	GLI2	GLI family zinc finger 2 [Source:HGNC Symbol;Acc:HGNC:4318]	protein_coding
chr18	48136255	+	1.7e-15	6.43e-12	-0.0963391	0	0	1	1107	ENST00000535628	0	ZBTB7C	zinc finger and BTB domain containing 7C [Source:HGNC Symbol;Acc:HGNC:31700]	protein_coding
chr18	37485612	-	1.7e-15	6.43e-12	-0.105932	1	0	1	-37	ENST00000590112		CELF4	CUGBP Elav-like family member 4 [Source:HGNC Symbol;Acc:HGNC:14015]	protein_coding
chr2	64144174	+	1.7e-15	6.43e-12	-0.142045	1	1	1	189	ENST00000466177		PELI1	pellino E3 ubiquitin protein ligase 1 [Source:HGNC Symbol;Acc:HGNC:8827]	protein_coding
chr7	141074222	+	1.94e-15	6.43e-12	-0.08726	1	0	0	-10	ENST00000565468		TMEM178B	transmembrane protein 178B [Source:HGNC Symbol;Acc:HGNC:44112]	protein_coding
chr11	62787545	-	1.46e-15	6.45e-12	-0.140647	1	1	1	120	ENST00000333449	0	TMEM179B	transmembrane protein 179B [Source:HGNC Symbol;Acc:HGNC:33744]	protein_coding
chr11	62787559	-	1.46e-15	6.45e-12	-0.140845	1	1	1	134	ENST00000333449	0	TMEM179B	transmembrane protein 179B [Source:HGNC Symbol;Acc:HGNC:33744]	protein_coding
chr1	153922870	-	1.46e-15	6.45e-12	-0.112486	1	1	0	-43	ENST00000634791	0	GATAD2B	GATA zinc finger domain containing 2B [Source:HGNC Symbol;Acc:HGNC:30778]	protein_coding
chr11	86068370	-	1.46e-15	6.45e-12	-0.0970874	1	0	1	411	ENST00000356360	0	PICALM	phosphatidylinositol binding clathrin assembly protein [Source:HGNC Symbol;Acc:HGNC:15514]	protein_coding
chr2	177264758	+	1.76e-15	6.46e-12	-0.0893655	1	1	1	66	ENST00000430047	0	NFE2L2	nuclear factor, erythroid 2 like 2 [Source:HGNC Symbol;Acc:HGNC:7782]	protein_coding
chr2	229921484	+	1.76e-15	6.46e-12	-0.112994	1	0	1	-127	ENST00000428959	0	TRIP12	thyroid hormone receptor interactor 12 [Source:HGNC Symbol;Acc:HGNC:12306]	protein_coding
chr19	40799713	+	1.76e-15	6.46e-12	-0.124224	1	1	1	5	ENST00000601733	0	EGLN2	egl-9 family hypoxia inducible factor 2 [Source:HGNC Symbol;Acc:HGNC:14660]	protein_coding
chr19	28793594	-	1.76e-15	6.46e-12	-0.0896861	1	0	0	-724	ENST00000590286	0	MAN1A2P1	mannosidase alpha class 1A member 2 pseudogene 1 [Source:HGNC Symbol;Acc:HGNC:50488]	processed_pseudogene
chr19	3577496	+	1.76e-15	6.46e-12	-0.111235	1	0	1	613	ENST00000461099	0	HMG20B	high mobility group 20B [Source:HGNC Symbol;Acc:HGNC:5002]	protein_coding
chr2	225042120	-	1.76e-15	6.46e-12	-0.144718	1	0	1	265	ENST00000458608	0	DOCK10	dedicator of cytokinesis 10 [Source:HGNC Symbol;Acc:HGNC:23479]	protein_coding
chr20	31951893	+	1.76e-15	6.46e-12	-0.126263	1	1	0	200	ENST00000202017	0	PDRG1	p53 and DNA damage regulated 1 [Source:HGNC Symbol;Acc:HGNC:16119]	protein_coding
chr20	31951898	+	1.76e-15	6.46e-12	-0.126263	1	1	0	195	ENST00000202017	-723	PDRG1	p53 and DNA damage regulated 1 [Source:HGNC Symbol;Acc:HGNC:16119]	protein_coding
chr4	67545684	+	1.4e-15	6.53e-12	-0.135135	1	0	0	-79	ENST00000273853	0	CENPC	centromere protein C [Source:HGNC Symbol;Acc:HGNC:1854]	protein_coding
chr22	37818367	-	1.4e-15	6.53e-12	-0.129366	0	0	0	-5015	ENST00000249041	-181	GALR3	galanin receptor 3 [Source:HGNC Symbol;Acc:HGNC:4134]	protein_coding
chr3	186932147	-	1.4e-15	6.53e-12	-0.107643	1	0	1	797	ENST00000417392		ST6GAL1	ST6 beta-galactoside alpha-2,6-sialyltransferase 1 [Source:HGNC Symbol;Acc:HGNC:10860]	protein_coding
chr13	83881007	-	1.64e-15	6.55e-12	-0.0902527	0	1	0	1387	ENST00000377084	0	SLITRK1	SLIT and NTRK like family member 1 [Source:HGNC Symbol;Acc:HGNC:20297]	protein_coding
chr17	42783872	-	1.64e-15	6.55e-12	-0.109529	1	1	1	265	ENST00000592669	0	WNK4	WNK lysine deficient protein kinase 4 [Source:HGNC Symbol;Acc:HGNC:14544]	protein_coding
chr14	105091686	-	1.64e-15	6.55e-12	-0.112994	0	0	0	-1923	ENST00000548104	0	LINC02298	long intergenic non-protein coding RNA 2298 [Source:HGNC Symbol;Acc:HGNC:53216]	lncRNA
chr14	60652782	-	1.64e-15	6.55e-12	-0.106045	1	1	1	245	ENST00000553535	0	SIX1	SIX homeobox 1 [Source:HGNC Symbol;Acc:HGNC:10887]	protein_coding
chr6	85643611	+	2e-15	6.55e-12	-0.106383	1	0	1	182	ENST00000444272	0	SYNCRIP	synaptotagmin binding cytoplasmic RNA interacting protein [Source:HGNC Symbol;Acc:HGNC:16918]	protein_coding
chr6	131135565	-	2e-15	6.55e-12	-0.0601323	1	0	0	-101	ENST00000431975	0	AKAP7	A-kinase anchoring protein 7 [Source:HGNC Symbol;Acc:HGNC:377]	protein_coding
chr8	89903009	-	2e-15	6.55e-12	-0.0904159	1	0	1	250	ENST00000520659	1050	OSGIN2	oxidative stress induced growth inhibitor family member 2 [Source:HGNC Symbol;Acc:HGNC:1355]	protein_coding
chr10	122239856	+	1.52e-15	6.6e-12	0.31348	0	0	1	-1778	ENST00000503769	0	TACC2	transforming acidic coiled-coil containing protein 2 [Source:HGNC Symbol;Acc:HGNC:11523]	protein_coding
chr1	165357034	+	1.52e-15	6.6e-12	-0.161812	1	0	0	-320	ENST00000342310	0	LMX1A	LIM homeobox transcription factor 1 alpha [Source:HGNC Symbol;Acc:HGNC:6653]	protein_coding
chr1	52056448	+	1.52e-15	6.6e-12	-0.114943	1	0	1	118	ENST00000533836	0	BTF3L4	basic transcription factor 3 like 4 [Source:HGNC Symbol;Acc:HGNC:30547]	protein_coding
chr1	222893538	+	1.52e-15	6.6e-12	-0.1443	0	0	1	21269	ENST00000360254	-319	DISP1	dispatched RND transporter family member 1 [Source:HGNC Symbol;Acc:HGNC:19711]	protein_coding
chr20	46012569	+	1.82e-15	6.63e-12	0.353357	0	1	0	3663	ENST00000372330	0	MMP9	matrix metallopeptidase 9 [Source:HGNC Symbol;Acc:HGNC:7176]	protein_coding
chr20	34825755	-	1.82e-15	6.63e-12	-0.117509	1	0	0	-107	ENST00000359003	-104	NCOA6	nuclear receptor coactivator 6 [Source:HGNC Symbol;Acc:HGNC:15936]	protein_coding
chr8	95735372	-	2.06e-15	6.65e-12	0.2849	0	0	1	-56458	ENST00000411365	0	NA	NA	NA
chr8	48431251	-	2.06e-15	6.65e-12	0.289017	1	0	0	-211	ENST00000622926			TEC	TEC
chr6	168111446	-	2.06e-15	6.65e-12	-0.122399	0	0	0	-29890	ENST00000511714		FRMD1	FERM domain containing 1 [Source:HGNC Symbol;Acc:HGNC:21240]	protein_coding
chr9	137441634	-	2.06e-15	6.65e-12	-0.112486	1	1	0	183	ENST00000461823		ENTPD8	ectonucleoside triphosphate diphosphohydrolase 8 [Source:HGNC Symbol;Acc:HGNC:24860]	protein_coding
chr6	28742411	+	1.46e-15	6.71e-12	-0.151057	0	0	0	10396	ENST00000416785	0	RPSAP2	ribosomal protein SA pseudogene 2 [Source:HGNC Symbol;Acc:HGNC:18771]	processed_pseudogene
chr4	1233212	+	1.46e-15	6.71e-12	-0.124069	1	1	1	13	ENST00000514669	0	CTBP1	C-terminal binding protein 1 [Source:HGNC Symbol;Acc:HGNC:2494]	protein_coding
chr5	115815898	-	1.46e-15	6.71e-12	-0.13245	1	0	1	760	ENST00000502631		CDO1	cysteine dioxygenase type 1 [Source:HGNC Symbol;Acc:HGNC:1795]	protein_coding
chr1	67167262	-	1.55e-15	6.72e-12	0.373134	1	0	1	864	ENST00000347310	0	IL23R	interleukin 23 receptor [Source:HGNC Symbol;Acc:HGNC:19100]	protein_coding
chr16	58129089	-	1.7e-15	6.72e-12	-0.122399	1	1	0	212	ENST00000567092	0	CFAP20	cilia and flagella associated protein 20 [Source:HGNC Symbol;Acc:HGNC:29523]	protein_coding
chr14	94768472	-	1.7e-15	6.72e-12	-0.11976	0	1	0	1759	ENST00000238558	0	GSC	goosecoid homeobox [Source:HGNC Symbol;Acc:HGNC:4612]	protein_coding
chr12	113471691	-	1.7e-15	6.72e-12	-0.102881	1	1	0	-312	ENST00000551357	0	LHX5-AS1	LHX5 antisense RNA 1 [Source:HGNC Symbol;Acc:HGNC:49570]	lncRNA
chr18	14357467	+	1.88e-15	6.73e-12	0.310559	0	0	0	4477	ENST00000584979	516		family with sequence similarity 207, member A (FAM207A) pseudogene	processed_pseudogene
chr19	41505076	+	1.88e-15	6.73e-12	-0.107759	0	0	0	-1076	ENST00000600996	960		tropomyosin pseudogene	processed_pseudogene
chr19	2475161	+	1.88e-15	6.73e-12	-0.0982318	1	0	0	-961	ENST00000586759		GADD45B	growth arrest and DNA damage inducible beta [Source:HGNC Symbol;Acc:HGNC:4096]	protein_coding
chr19	3557941	-	1.88e-15	6.73e-12	-0.0980392	1	0	1	-74	ENST00000592368			novel transcript	lncRNA
chr20	56628789	+	1.88e-15	6.73e-12	-0.107759	1	0	0	-513	ENST00000201031		TFAP2C	transcription factor AP-2 gamma [Source:HGNC Symbol;Acc:HGNC:11744]	protein_coding
chr12	33439115	-	1.58e-15	6.77e-12	-0.094518	1	0	1	532	ENST00000539102	0	SYT10	synaptotagmin 10 [Source:HGNC Symbol;Acc:HGNC:19266]	protein_coding
chr1	1575120	+	1.58e-15	6.77e-12	-0.0886525	1	1	0	147	ENST00000366221			novel transcript	lncRNA
chr7	100436525	+	2.12e-15	6.79e-12	-0.0708717	1	1	1	41	ENST00000292330	0	PPP1R35	protein phosphatase 1 regulatory subunit 35 [Source:HGNC Symbol;Acc:HGNC:28320]	protein_coding
chr7	15685929	+	2.12e-15	6.79e-12	-0.090009	1	1	0	884	ENST00000262041	0	MEOX2	mesenchyme homeobox 2 [Source:HGNC Symbol;Acc:HGNC:7014]	protein_coding
chr7	159235623	-	2.18e-15	6.83e-12	0.263158	0	0	0	4190	ENST00000437005	0	PIP5K1P2	phosphatidylinositol-4-phosphate 5-kinase type 1 pseudogene 2 [Source:HGNC Symbol;Acc:HGNC:38068]	unprocessed_pseudogene
chr7	47890571	-	2.18e-15	6.83e-12	0.327869	0	1	1	57921	ENST00000289672	-57	PKD1L1	polycystin 1 like 1, transient receptor potential channel interacting [Source:HGNC Symbol;Acc:HGNC:18053]	protein_coding
chr9	115121668	+	2.18e-15	6.83e-12	0.309598	0	0	1	-3412	ENST00000350763	194	TNC	tenascin C [Source:HGNC Symbol;Acc:HGNC:5318]	protein_coding
chr6	157269687	-	2.18e-15	6.83e-12	0.357143	0	0	0	30440	ENST00000405916		LDHAL6FP	lactate dehydrogenase A like 6F, pseudogene [Source:HGNC Symbol;Acc:HGNC:44240]	processed_pseudogene
chr7	101321880	-	2.18e-15	6.83e-12	-0.0860585	1	0	0	-58	ENST00000495166		IFT22	intraflagellar transport 22 [Source:HGNC Symbol;Acc:HGNC:21895]	protein_coding
chr7	44748386	-	2.18e-15	6.83e-12	-0.082713	1	0	0	-195	ENST00000413916		ZMIZ2	zinc finger MIZ-type containing 2 [Source:HGNC Symbol;Acc:HGNC:22229]	protein_coding
chr19	58356508	-	1.94e-15	6.84e-12	0.338983	1	1	1	-284	ENST00000600123	0		novel transcript	lncRNA
chr19	18606925	+	1.94e-15	6.84e-12	-0.085034	1	0	1	-76	ENST00000392386	0	CRLF1	cytokine receptor like factor 1 [Source:HGNC Symbol;Acc:HGNC:2364]	protein_coding
chr19	55641026	+	1.94e-15	6.84e-12	-0.0880282	1	1	1	-5	ENST00000585995	0	ZNF581	zinc finger protein 581 [Source:HGNC Symbol;Acc:HGNC:25017]	protein_coding
chr19	55654611	+	1.94e-15	6.84e-12	-0.11325	1	1	0	-454	ENST00000308924		U2AF2	U2 small nuclear RNA auxiliary factor 2 [Source:HGNC Symbol;Acc:HGNC:23156]	protein_coding
chr3	84959610	-	1.52e-15	6.86e-12	-0.134771	1	1	0	66	ENST00000407528	0	CADM2	cell adhesion molecule 2 [Source:HGNC Symbol;Acc:HGNC:29849]	protein_coding
chr3	48898886	+	1.52e-15	6.86e-12	-0.13245	1	1	0	7	ENST00000440964	0	SLC25A20	solute carrier family 25 member 20 [Source:HGNC Symbol;Acc:HGNC:1421]	protein_coding
chr3	88150190	-	1.52e-15	6.86e-12	-0.170068	1	0	1	205	ENST00000486971	0	C3orf38	chromosome 3 open reading frame 38 [Source:HGNC Symbol;Acc:HGNC:28384]	protein_coding
chr4	30722960	+	1.52e-15	6.86e-12	-0.115075	1	1	0	-90	ENST00000507864	0	PCDH7	protocadherin 7 [Source:HGNC Symbol;Acc:HGNC:8659]	protein_coding
chr8	48008041	+	2.24e-15	6.87e-12	0.242718	1	0	0	-359	ENST00000523111	0	UBE2V2	ubiquitin conjugating enzyme E2 V2 [Source:HGNC Symbol;Acc:HGNC:12495]	protein_coding
chr9	109115218	-	2.24e-15	6.87e-12	0.340136	0	0	1	4728	ENST00000374586	0	TMEM245	transmembrane protein 245 [Source:HGNC Symbol;Acc:HGNC:1363]	protein_coding
chr9	109115213	-	2.24e-15	6.87e-12	0.340136	0	0	1	4733	ENST00000374586	0	TMEM245	transmembrane protein 245 [Source:HGNC Symbol;Acc:HGNC:1363]	protein_coding
chr9	127612116	-	2.24e-15	6.87e-12	-0.0803213	1	0	1	-91	ENST00000373302	0	STXBP1	syntaxin binding protein 1 [Source:HGNC Symbol;Acc:HGNC:11444]	protein_coding
chr7	117872951	-	2.24e-15	6.87e-12	-0.0856164	1	0	1	479	ENST00000441556	373	CTTNBP2	cortactin binding protein 2 [Source:HGNC Symbol;Acc:HGNC:15679]	protein_coding
chr9	129550249	+	2.24e-15	6.87e-12	-0.0899281	0	0	0	-25160	ENST00000443993			novel transcript	lncRNA
chr17	78506707	-	2e-15	6.91e-12	0.377358	0	0	1	3965	ENST00000587177	0	DNAH17	dynein axonemal heavy chain 17 [Source:HGNC Symbol;Acc:HGNC:2946]	protein_coding
chr2	127387559	-	2e-15	6.91e-12	-0.0952381	1	1	1	374	ENST00000409179	0	MAP3K2	mitogen-activated protein kinase kinase kinase 2 [Source:HGNC Symbol;Acc:HGNC:6854]	protein_coding
chr2	73780279	-	2e-15	6.91e-12	-0.108108	1	0	0	-123	ENST00000272444	0	DUSP11	dual specificity phosphatase 11 [Source:HGNC Symbol;Acc:HGNC:3066]	protein_coding
chr20	2693891	-	2e-15	6.91e-12	-0.0965251	1	0	1	204	ENST00000469215	0	EBF4	EBF family member 4 [Source:HGNC Symbol;Acc:HGNC:29278]	protein_coding
chr19	58347231	-	2e-15	6.91e-12	-0.11274	1	0	1	404	ENST00000596924	-147	A1BG	alpha-1-B glycoprotein [Source:HGNC Symbol;Acc:HGNC:5]	protein_coding
chr2	240452435	-	2e-15	6.91e-12	-0.122699	1	0	1	-5	ENST00000538012			novel transcript, antisense to GPC1	lncRNA
chr15	45129270	+	1.76e-15	6.92e-12	-0.100604	1	1	1	590	ENST00000267803	0	DUOXA1	dual oxidase maturation factor 1 [Source:HGNC Symbol;Acc:HGNC:26507]	protein_coding
chr16	32011686	+	1.8e-15	6.99e-12	0.294118	0	0	1	16867	ENST00000568978	0		Rho GTPase activating protein 23 (ARHGAP23) pseudogene	transcribed_unprocessed_pseudogene
chr13	46387488	+	1.82e-15	6.99e-12	-0.141643	1	1	1	-3	ENST00000378787	0	RUBCNL	rubicon like autophagy enhancer [Source:HGNC Symbol;Acc:HGNC:20420]	protein_coding
chr12	89524818	+	1.82e-15	6.99e-12	-0.0937207	1	0	1	-13	ENST00000529983	0	GALNT4	polypeptide N-acetylgalactosaminyltransferase 4 [Source:HGNC Symbol;Acc:HGNC:4126]	protein_coding
chr15	67254764	-	1.82e-15	6.99e-12	-0.0790514	1	0	1	-29	ENST00000261880	0	AAGAB	alpha and gamma adaptin binding protein [Source:HGNC Symbol;Acc:HGNC:25662]	protein_coding
chr14	104461816	-	1.82e-15	6.99e-12	-0.112867	0	0	0	10839	ENST00000451006	0	CEND1P1	cell cycle exit and neuronal differentiation 1 pseudogene 1 [Source:HGNC Symbol;Acc:HGNC:43674]	processed_pseudogene
chr16	15094319	+	1.82e-15	6.99e-12	-0.101317	1	0	1	-3	ENST00000198767	0	RRN3	RRN3 homolog, RNA polymerase I transcription factor [Source:HGNC Symbol;Acc:HGNC:30346]	protein_coding
chr12	106535716	-	1.88e-15	6.99e-12	0.323625	0	0	1	-47191	ENST00000392842	0	RFX4	regulatory factor X4 [Source:HGNC Symbol;Acc:HGNC:9985]	protein_coding
chr17	28548255	+	1.88e-15	6.99e-12	0.271739	1	0	1	-83	ENST00000487844	0	UNC119	unc-119 lipid binding chaperone [Source:HGNC Symbol;Acc:HGNC:12565]	protein_coding
chr13	113491339	-	1.88e-15	6.99e-12	-0.107066	1	0	1	245	ENST00000474393	0	TMCO3	transmembrane and coiled-coil domains 3 [Source:HGNC Symbol;Acc:HGNC:20329]	protein_coding
chr14	22767232	+	1.88e-15	6.99e-12	-0.112613	1	0	1	-50	ENST00000481218	0	OXA1L	OXA1L mitochondrial inner membrane protein [Source:HGNC Symbol;Acc:HGNC:8526]	protein_coding
chr14	65101794	+	1.88e-15	6.99e-12	-0.0925069	1	0	1	-110	ENST00000553951	0	MAX	MYC associated factor X [Source:HGNC Symbol;Acc:HGNC:6913]	protein_coding
chr15	90935716	+	1.88e-15	6.99e-12	-0.092081	1	0	1	294	ENST00000556482	0	UNC45A	unc-45 myosin chaperone A [Source:HGNC Symbol;Acc:HGNC:30594]	protein_coding
chr14	95534992	-	1.88e-15	6.99e-12	-0.10101	1	1	1	-121	ENST00000553559	0	SNHG10	small nucleolar RNA host gene 10 [Source:HGNC Symbol;Acc:HGNC:27510]	lncRNA
chr17	42422998	+	1.88e-15	6.99e-12	-0.0982318	1	1	0	520	ENST00000357037	0	CAVIN1	caveolae associated protein 1 [Source:HGNC Symbol;Acc:HGNC:9688]	protein_coding
chr16	5029223	-	1.94e-15	6.99e-12	0.311526	1	1	1	-106	ENST00000567739	0	NAGPA	N-acetylglucosamine-1-phosphodiester alpha-N-acetylglucosaminidase [Source:HGNC Symbol;Acc:HGNC:17378]	protein_coding
chr15	39934203	-	1.94e-15	6.99e-12	-0.0857633	1	1	0	29	ENST00000560648	0	EIF2AK4	eukaryotic translation initiation factor 2 alpha kinase 4 [Source:HGNC Symbol;Acc:HGNC:19687]	protein_coding
chr17	17303256	-	1.94e-15	6.99e-12	-0.0812348	1	0	0	-79	ENST00000389022	0	NT5M	5',3'-nucleotidase, mitochondrial [Source:HGNC Symbol;Acc:HGNC:15769]	protein_coding
chr14	104604351	-	1.94e-15	6.99e-12	-0.11976	1	0	1	391	ENST00000615704	0	TMEM179	transmembrane protein 179 [Source:HGNC Symbol;Acc:HGNC:20137]	protein_coding
chr15	34366394	+	1.94e-15	6.99e-12	-0.110497	1	0	1	-401	ENST00000569804	78	LPCAT4	lysophosphatidylcholine acyltransferase 4 [Source:HGNC Symbol;Acc:HGNC:30059]	protein_coding
chr17	35449455	+	1.94e-15	6.99e-12	-0.1002	1	0	0	-619	ENST00000530782	100	SLFN13	schlafen family member 13 [Source:HGNC Symbol;Acc:HGNC:26481]	protein_coding
chr12	94149314	-	1.94e-15	6.99e-12	-0.0953289	1	1	0	593	ENST00000258526	113	PLXNC1	plexin C1 [Source:HGNC Symbol;Acc:HGNC:9106]	protein_coding
chr17	41966649	-	1.94e-15	6.99e-12	-0.0990099	1	0	0	-92	ENST00000393892	-618	CNP	2',3'-cyclic nucleotide 3' phosphodiesterase [Source:HGNC Symbol;Acc:HGNC:2158]	protein_coding
chr15	74826902	+	1.94e-15	6.99e-12	-0.101317	1	0	1	357	ENST00000395018		CPLX3	complexin 3 [Source:HGNC Symbol;Acc:HGNC:27652]	protein_coding
chr20	38033624	+	2.06e-15	6.99e-12	-0.0957854	1	1	0	80	ENST00000373433		RPRD1B	regulation of nuclear pre-mRNA domain containing 1B [Source:HGNC Symbol;Acc:HGNC:16209]	protein_coding
chr17	81711920	+	2.06e-15	6.99e-12	-0.0900901	1	0	1	-316	ENST00000545862		SLC25A10	solute carrier family 25 member 10 [Source:HGNC Symbol;Acc:HGNC:10980]	protein_coding
chr2	127387934	-	2.06e-15	6.99e-12	-0.0969932	1	0	1	-3	ENST00000409179		MAP3K2	mitogen-activated protein kinase kinase kinase 2 [Source:HGNC Symbol;Acc:HGNC:6854]	protein_coding
chr2	229271198	-	2.06e-15	6.99e-12	-0.0907441	1	1	0	42	ENST00000534952		PID1	phosphotyrosine interaction domain containing 1 [Source:HGNC Symbol;Acc:HGNC:26084]	protein_coding
chr2	97664284	-	2.06e-15	6.99e-12	-0.0834725	1	1	0	14	ENST00000609703		C2orf92	chromosome 2 open reading frame 92 [Source:HGNC Symbol;Acc:HGNC:49272]	protein_coding
chr1	170074558	+	1.64e-15	7e-12	-0.120773	1	1	1	31	ENST00000367767	0	KIFAP3	kinesin associated protein 3 [Source:HGNC Symbol;Acc:HGNC:17060]	protein_coding
chrX	40109642	+	2.3e-15	7.03e-12	0.291545	0	0	1	-12240	ENST00000378444	0	BCOR	BCL6 corepressor [Source:HGNC Symbol;Acc:HGNC:20893]	protein_coding
chr4	183906569	-	1.58e-15	7.07e-12	-0.0882613	0	1	1	1215	ENST00000308497	0	STOX2	storkhead box 2 [Source:HGNC Symbol;Acc:HGNC:25450]	protein_coding
chr20	56631018	+	1.58e-15	7.07e-12	-0.112994	1	0	1	786	ENST00000416606	0	TFAP2C	transcription factor AP-2 gamma [Source:HGNC Symbol;Acc:HGNC:11744]	protein_coding
chr17	17303379	-	2e-15	7.11e-12	-0.0922509	1	1	0	-11	ENST00000470418	0	NT5M	5',3'-nucleotidase, mitochondrial [Source:HGNC Symbol;Acc:HGNC:15769]	protein_coding
chr12	122266152	+	2e-15	7.11e-12	-0.102459	1	1	1	165	ENST00000542310	0	NA	NA	NA
chr14	100586679	-	2e-15	7.11e-12	-0.124533	1	0	1	735	ENST00000554140	0	BEGAIN	brain enriched guanylate kinase associated [Source:HGNC Symbol;Acc:HGNC:24163]	protein_coding
chr15	34366438	+	2e-15	7.11e-12	-0.110011	1	0	1	-445	ENST00000569804		LPCAT4	lysophosphatidylcholine acyltransferase 4 [Source:HGNC Symbol;Acc:HGNC:30059]	protein_coding
chr2	232525426	-	2.12e-15	7.12e-12	0.367647	1	1	0	-567	ENST00000441621	0	CHRND	cholinergic receptor nicotinic delta subunit [Source:HGNC Symbol;Acc:HGNC:1965]	protein_coding
chr2	106065844	-	2.12e-15	7.12e-12	-0.0789266	1	0	1	46	ENST00000437659	0	ECRG4	ECRG4 augurin precursor [Source:HGNC Symbol;Acc:HGNC:24642]	protein_coding
chr2	26346424	+	2.12e-15	7.12e-12	-0.0788644	1	1	1	-115	ENST00000487878		ADGRF3	adhesion G protein-coupled receptor F3 [Source:HGNC Symbol;Acc:HGNC:18989]	protein_coding
chr1	21383129	+	1.7e-15	7.14e-12	0.343643	0	0	0	-14858	ENST00000486095	0	PPP1R11P1	protein phosphatase 1 regulatory inhibitor subunit 11 pseudogene 1 [Source:HGNC Symbol;Acc:HGNC:16326]	processed_pseudogene
chr10	99232561	-	1.7e-15	7.14e-12	-0.13369	0	0	1	3242	ENST00000370546	0	HPSE2	heparanase 2 (inactive) [Source:HGNC Symbol;Acc:HGNC:18374]	protein_coding
chr11	68121775	+	1.7e-15	7.14e-12	-0.0891266	1	0	0	-278	ENST00000527519			novel transcript	lncRNA
chr10	50624679	+	1.7e-15	7.14e-12	-0.107296	1	0	1	-272	ENST00000443374		SGMS1-AS1	SGMS1 antisense RNA 1 [Source:HGNC Symbol;Acc:HGNC:49683]	lncRNA
chr8	120026146	+	2.37e-15	7.16e-12	0.334448	0	0	1	-26034	ENST00000520544	0		novel transcript	lncRNA
chr9	137369962	-	2.37e-15	7.16e-12	0.298507	0	0	1	-3331	ENST00000491734		EXD3	exonuclease 3'-5' domain containing 3 [Source:HGNC Symbol;Acc:HGNC:26023]	protein_coding
chr5	21087519	+	1.64e-15	7.21e-12	0.334448	0	0	0	-109201	ENST00000502928	0		stearoyl-CoA desaturase (delta-9-desaturase) (SCD) pseudogene	processed_pseudogene
chr3	58333511	-	1.64e-15	7.21e-12	-0.0954198	1	1	1	207	ENST00000491164	0	PXK	PX domain containing serine/threonine kinase like [Source:HGNC Symbol;Acc:HGNC:23326]	protein_coding
chr5	176536752	-	1.64e-15	7.21e-12	-0.137741	1	0	1	-423	ENST00000509404	0	RNF44	ring finger protein 44 [Source:HGNC Symbol;Acc:HGNC:19180]	protein_coding
chr5	147509425	-	1.64e-15	7.21e-12	-0.121507	1	0	1	111	ENST00000504965		DPYSL3	dihydropyrimidinase like 3 [Source:HGNC Symbol;Acc:HGNC:3015]	protein_coding
chr14	100573168	-	2.06e-15	7.24e-12	0.314465	0	0	1	-3375	ENST00000355173	0	BEGAIN	brain enriched guanylate kinase associated [Source:HGNC Symbol;Acc:HGNC:24163]	protein_coding
chr17	8126484	+	2.06e-15	7.24e-12	-0.101833	0	0	0	-2393	ENST00000577735	0	HES7	hes family bHLH transcription factor 7 [Source:HGNC Symbol;Acc:HGNC:15977]	protein_coding
chr17	38605927	-	2.06e-15	7.24e-12	-0.0868056	1	1	0	4	ENST00000617146		SRCIN1	SRC kinase signaling inhibitor 1 [Source:HGNC Symbol;Acc:HGNC:29506]	protein_coding
chr18	9614485	+	2.18e-15	7.25e-12	-0.0931099	1	1	1	21	ENST00000285124	0	PPP4R1	protein phosphatase 4 regulatory subunit 1 [Source:HGNC Symbol;Acc:HGNC:9320]	protein_coding
chr19	5395320	+	2.18e-15	7.25e-12	-0.0968054	0	0	0	-54518	ENST00000348075	0	NA	NA	NA
chr20	33490606	-	2.18e-15	7.25e-12	-0.0888099	1	0	1	491	ENST00000375279		CBFA2T2	CBFA2/RUNX1 partner transcriptional co-repressor 2 [Source:HGNC Symbol;Acc:HGNC:1536]	protein_coding
chr8	103371719	-	2.43e-15	7.29e-12	-0.0843882	1	1	0	171	ENST00000415886	0	CTHRC1	collagen triple helix repeat containing 1 [Source:HGNC Symbol;Acc:HGNC:18831]	protein_coding
chr9	136482868	+	2.43e-15	7.29e-12	-0.0854701	1	0	1	-627	ENST00000624034		C9orf163	chromosome 9 open reading frame 163 [Source:HGNC Symbol;Acc:HGNC:26718]	lncRNA
chr11	31328705	-	1.76e-15	7.3e-12	0.25974	1	0	1	-426	ENST00000597505	0	DCDC1	doublecortin domain containing 1 [Source:HGNC Symbol;Acc:HGNC:20625]	protein_coding
chr10	63521980	+	1.76e-15	7.3e-12	-0.14245	1	0	1	-131	ENST00000633035	0	JMJD1C	jumonji domain containing 1C [Source:HGNC Symbol;Acc:HGNC:12313]	protein_coding
chr11	123062745	+	1.76e-15	7.3e-12	-0.102775	1	0	1	-77	ENST00000532780		HSPA8	heat shock protein family A (Hsp70) member 8 [Source:HGNC Symbol;Acc:HGNC:5241]	protein_coding
chr3	126524545	-	1.7e-15	7.38e-12	-0.128205	1	0	1	214	ENST00000615522	0	CHST13	carbohydrate sulfotransferase 13 [Source:HGNC Symbol;Acc:HGNC:21755]	protein_coding
chr4	1009989	+	1.7e-15	7.38e-12	-0.0860585	1	1	0	12	ENST00000398484	0	FGFRL1	fibroblast growth factor receptor like 1 [Source:HGNC Symbol;Acc:HGNC:3693]	protein_coding
chr5	176837447	-	1.7e-15	7.38e-12	-0.142857	0	0	1	-25177	ENST00000513890	0	UNC5A	unc-5 netrin receptor A [Source:HGNC Symbol;Acc:HGNC:12567]	protein_coding
chr13	31180287	+	2.12e-15	7.38e-12	0.283286	0	0	0	-17900	ENST00000630972	0	HSPH1	heat shock protein family H (Hsp110) member 1 [Source:HGNC Symbol;Acc:HGNC:16969]	protein_coding
chr17	752623	+	2.12e-15	7.38e-12	-0.085034	1	1	1	-37	ENST00000536214		DBIL5P	diazepam binding inhibitor-like 5, pseudogene [Source:HGNC Symbol;Acc:HGNC:38519]	transcribed_unitary_pseudogene
chr16	2004145	-	2.12e-15	7.38e-12	-0.078064	0	0	1	-1801	ENST00000567625		ZNF598	zinc finger protein 598 [Source:HGNC Symbol;Acc:HGNC:28079]	protein_coding
chr2	127401293	-	2.24e-15	7.4e-12	0.231481	0	0	0	12165	ENST00000433673	0	MAP3K2-DT	MAP3K2 divergent transcript [Source:HGNC Symbol;Acc:HGNC:54088]	lncRNA
chr20	46010606	+	2.24e-15	7.4e-12	-0.0856898	0	1	0	1700	ENST00000372330	0	MMP9	matrix metallopeptidase 9 [Source:HGNC Symbol;Acc:HGNC:7176]	protein_coding
chr17	27084045	+	2.15e-15	7.44e-12	0.315457	1	0	0	-10	ENST00000581294	-9	TUFMP1	Tu translation elongation factor, mitochondrial pseudogene 1 [Source:HGNC Symbol;Acc:HGNC:12421]	processed_pseudogene
chr1	230205862	-	1.82e-15	7.45e-12	0.304878	0	0	1	-49496	ENST00000485438	0	GALNT2	polypeptide N-acetylgalactosaminyltransferase 2 [Source:HGNC Symbol;Acc:HGNC:4124]	protein_coding
chr11	18634708	-	1.82e-15	7.45e-12	-0.116009	1	1	0	84	ENST00000543776	0	SPTY2D1	SPT2 chromatin protein domain containing 1 [Source:HGNC Symbol;Acc:HGNC:26818]	protein_coding
chr10	72625847	-	1.82e-15	7.45e-12	-0.123305	1	0	1	228	ENST00000604025	0	MICU1	mitochondrial calcium uptake 1 [Source:HGNC Symbol;Acc:HGNC:1530]	protein_coding
chr6	67910051	+	2.49e-15	7.45e-12	0.289017	0	0	0	-20713	ENST00000412872			novel transcript	lncRNA
chr3	47803578	-	1.76e-15	7.47e-12	-0.114943	1	0	1	415	ENST00000348968	0	DHX30	DExH-box helicase 30 [Source:HGNC Symbol;Acc:HGNC:16716]	protein_coding
chr4	80184056	-	1.76e-15	7.47e-12	-0.10142	1	0	1	177	ENST00000509375	0	PRDM8	PR/SET domain 8 [Source:HGNC Symbol;Acc:HGNC:13993]	protein_coding
chr4	80184097	-	1.76e-15	7.47e-12	-0.101215	1	0	1	-167	ENST00000506547	0	PRDM8	PR/SET domain 8 [Source:HGNC Symbol;Acc:HGNC:13993]	protein_coding
chr4	56592743	-	1.76e-15	7.47e-12	-0.131234	1	0	1	-261	ENST00000510885	0	GLDCP1	glycine decarboxylase pseudogene 1 [Source:HGNC Symbol;Acc:HGNC:4314]	transcribed_processed_pseudogene
chr3	179148962	+	1.76e-15	7.47e-12	-0.0881057	1	0	1	441	ENST00000263967		PIK3CA	phosphatidylinositol-4,5-bisphosphate 3-kinase catalytic subunit alpha [Source:HGNC Symbol;Acc:HGNC:8975]	protein_coding
chr13	27968641	-	2.18e-15	7.51e-12	-0.0887311	0	1	0	-1317	ENST00000548877	0	CDX2	caudal type homeobox 2 [Source:HGNC Symbol;Acc:HGNC:1806]	protein_coding
chr12	53252058	-	2.18e-15	7.51e-12	-0.0835422	1	0	1	-38	ENST00000329548	0	MFSD5	major facilitator superfamily domain containing 5 [Source:HGNC Symbol;Acc:HGNC:28156]	protein_coding
chr10	119204183	+	1.88e-15	7.57e-12	0.352113	0	0	0	-3406	ENST00000392870	0	GRK5	G protein-coupled receptor kinase 5 [Source:HGNC Symbol;Acc:HGNC:4544]	protein_coding
chr1	11690966	-	1.88e-15	7.57e-12	-0.116144	1	0	1	512	ENST00000376672	0	MAD2L2	mitotic arrest deficient 2 like 2 [Source:HGNC Symbol;Acc:HGNC:6764]	protein_coding
chr10	14604009	+	1.88e-15	7.57e-12	-0.0824402	1	0	1	262	ENST00000491458	0	FAM107B	family with sequence similarity 107 member B [Source:HGNC Symbol;Acc:HGNC:23726]	protein_coding
chr11	76209582	-	1.88e-15	7.57e-12	-0.0919963	0	0	1	1149	ENST00000532150		WNT11	Wnt family member 11 [Source:HGNC Symbol;Acc:HGNC:12776]	protein_coding
chr2	20012402	+	2.3e-15	7.58e-12	0.271003	1	0	1	264	ENST00000421259	0	MATN3	matrilin 3 [Source:HGNC Symbol;Acc:HGNC:6909]	protein_coding
chr7	63933550	-	2.55e-15	7.58e-12	0.25641	0	0	0	1782	ENST00000447387	898	VN1R34P	vomeronasal 1 receptor 34 pseudogene [Source:HGNC Symbol;Acc:HGNC:37354]	unitary_pseudogene
chr9	103483977	+	2.55e-15	7.58e-12	0.301205	0	0	0	-54086	ENST00000421507			novel transcript	lncRNA
chr21	44817885	-	1.82e-15	7.6e-12	-0.118483	1	0	1	84	ENST00000397893	0	SUMO3	small ubiquitin like modifier 3 [Source:HGNC Symbol;Acc:HGNC:11124]	protein_coding
chr20	60903075	+	1.82e-15	7.6e-12	-0.103627	0	0	0	-88865	ENST00000569070	0		novel transcript	lncRNA
chr4	80184037	-	1.82e-15	7.6e-12	-0.101317	1	1	1	158	ENST00000509375		PRDM8	PR/SET domain 8 [Source:HGNC Symbol;Acc:HGNC:13993]	protein_coding
chr4	2061169	+	1.82e-15	7.6e-12	-0.0864304	0	0	1	1359	ENST00000331662		NA	NA	NA
chr19	53215848	-	2.37e-15	7.68e-12	0.258398	0	0	0	2862	ENST00000598377	0		zinc finger protein 818, pseudogene	transcribed_unprocessed_pseudogene
chr20	34825236	+	2.37e-15	7.68e-12	-0.0736377	1	0	1	395	ENST00000612493	0	NCOA6	nuclear receptor coactivator 6 [Source:HGNC Symbol;Acc:HGNC:15936]	protein_coding
chr17	81393880	-	2.37e-15	7.68e-12	0.27027	0	0	0	-1595	ENST00000584436		BAHCC1	BAH domain and coiled-coil containing 1 [Source:HGNC Symbol;Acc:HGNC:29279]	protein_coding
chr19	797811	+	2.37e-15	7.68e-12	-0.0902527	1	0	1	323	ENST00000587191		PTBP1	polypyrimidine tract binding protein 1 [Source:HGNC Symbol;Acc:HGNC:9583]	protein_coding
chr17	30501591	-	2.24e-15	7.69e-12	0.30303	0	0	1	-9002	ENST00000494918	0	GOSR1	golgi SNAP receptor complex member 1 [Source:HGNC Symbol;Acc:HGNC:4430]	protein_coding
chr6	34144775	+	1.88e-15	7.75e-12	-0.102881	0	0	1	1306	ENST00000538487	0	GRM4	glutamate metabotropic receptor 4 [Source:HGNC Symbol;Acc:HGNC:4596]	protein_coding
chr3	185826285	-	1.88e-15	7.75e-12	-0.0974659	0	0	0	-1230	ENST00000382199	0	IGF2BP2	insulin like growth factor 2 mRNA binding protein 2 [Source:HGNC Symbol;Acc:HGNC:28867]	protein_coding
chr4	112232479	-	1.88e-15	7.75e-12	-0.0971817	1	0	1	592	ENST00000506522	-1243	AP1AR	adaptor related protein complex 1 associated regulatory protein [Source:HGNC Symbol;Acc:HGNC:28808]	protein_coding
chr10	101205075	-	1.95e-15	7.84e-12	0.271003	0	0	0	-23125	ENST00000605515		SMARCE1P7	SWI/SNF related, matrix associated, actin dependent regulator of chromatin, subfamily e, member 1 pseudogene 7 [Source:HGNC Symbol;Acc:HGNC:51208]	processed_pseudogene
chr10	3066189	+	2e-15	7.85e-12	0.318471	1	0	0	-144	ENST00000607886	0	PFKP	phosphofructokinase, platelet [Source:HGNC Symbol;Acc:HGNC:8878]	protein_coding
chr1	182869416	+	2e-15	7.85e-12	0.294118	0	0	1	-6713	ENST00000490519	0	DHX9	DExH-box helicase 9 [Source:HGNC Symbol;Acc:HGNC:2750]	protein_coding
chr10	49538747	+	2e-15	7.85e-12	-0.104167	1	0	1	280	ENST00000355832	0	ERCC6	ERCC excision repair 6, chromatin remodeling factor [Source:HGNC Symbol;Acc:HGNC:3438]	protein_coding
chr1	161226471	+	2e-15	7.85e-12	-0.110742	1	1	1	169	ENST00000367987	0	TOMM40L	translocase of outer mitochondrial membrane 40 like [Source:HGNC Symbol;Acc:HGNC:25756]	protein_coding
chr11	65781162	-	2.06e-15	7.85e-12	-0.0970874	1	0	0	-361	ENST00000532090	0	AP5B1	adaptor related protein complex 5 subunit beta 1 [Source:HGNC Symbol;Acc:HGNC:25104]	protein_coding
chr1	21669278	+	2.06e-15	7.85e-12	-0.0819672	1	1	0	6	ENST00000464457	0	RAP1GAP	RAP1 GTPase activating protein [Source:HGNC Symbol;Acc:HGNC:9858]	protein_coding
chr10	100987082	+	2.06e-15	7.85e-12	-0.0883392	1	1	1	115	ENST00000523148	0	MRPL43	mitochondrial ribosomal protein L43 [Source:HGNC Symbol;Acc:HGNC:14517]	protein_coding
chr1	15154068	-	2.06e-15	7.85e-12	-0.087184	1	0	1	281	ENST00000376008	0	TMEM51	transmembrane protein 51 [Source:HGNC Symbol;Acc:HGNC:25488]	protein_coding
chr10	91908159	+	2.06e-15	7.85e-12	-0.0985222	1	1	0	30	ENST00000610263	0		novel transcript, antisense to FGFBP3	lncRNA
chr10	91908162	+	2.06e-15	7.85e-12	-0.0985222	1	1	0	33	ENST00000610263	143		novel transcript, antisense to FGFBP3	lncRNA
chr10	68407132	-	2.06e-15	7.85e-12	-0.0786782	1	1	1	58	ENST00000388768	-186	RUFY2	RUN and FYVE domain containing 2 [Source:HGNC Symbol;Acc:HGNC:19761]	protein_coding
chr11	56331971	-	2.06e-15	7.85e-12	-0.118064	1	1	0	518	ENST00000528813		FAM8A2P	family with sequence similarity 8 member A2, pseudogene [Source:HGNC Symbol;Acc:HGNC:16373]	unprocessed_pseudogene
chr10	21173860	-	2.06e-15	7.85e-12	-0.122549	1	1	0	-23	ENST00000464278		NEBL	nebulette [Source:HGNC Symbol;Acc:HGNC:16932]	protein_coding
chr20	62121740	-	1.94e-15	7.87e-12	-0.0983284	1	0	0	-721	ENST00000370915	0	LSM14B	LSM family member 14B [Source:HGNC Symbol;Acc:HGNC:15887]	protein_coding
chr6	29748375	+	1.94e-15	7.87e-12	-0.0900901	1	1	1	88	ENST00000435408	0		HLA complex group 9 pseudogene 5	unprocessed_pseudogene
chr4	169180363	+	1.94e-15	7.87e-12	0.304878	0	0	1	14093	ENST00000472250		RPL6P12	ribosomal protein L6 pseudogene 12 [Source:HGNC Symbol;Acc:HGNC:35681]	processed_pseudogene
chr5	32174305	-	1.94e-15	7.87e-12	-0.0887311	1	1	0	-4	ENST00000503610		GOLPH3	golgi phosphoprotein 3 [Source:HGNC Symbol;Acc:HGNC:15452]	protein_coding
chr14	99603340	+	2.3e-15	7.87e-12	-0.0938967	1	1	0	687	ENST00000380243		CCDC85C	coiled-coil domain containing 85C [Source:HGNC Symbol;Acc:HGNC:35459]	protein_coding
chr8	143058771	+	2.67e-15	7.89e-12	0.238095	1	0	1	-956	ENST00000507976		AK3P2	adenylate kinase 3 pseudogene 2 [Source:HGNC Symbol;Acc:HGNC:31099]	processed_pseudogene
chr8	143058747	+	2.67e-15	7.89e-12	0.238095	1	0	1	-932	ENST00000507976		AK3P2	adenylate kinase 3 pseudogene 2 [Source:HGNC Symbol;Acc:HGNC:31099]	processed_pseudogene
chr17	67311257	-	2.49e-15	7.91e-12	0.277778	0	0	0	31228	ENST00000577724	0	PSMD12	proteasome 26S subunit, non-ATPase 12 [Source:HGNC Symbol;Acc:HGNC:9557]	protein_coding
chr20	52973473	+	2.49e-15	7.91e-12	0.286533	0	0	1	1068	ENST00000371497	0	TSHZ2	teashirt zinc finger homeobox 2 [Source:HGNC Symbol;Acc:HGNC:13010]	protein_coding
chr19	52666024	+	2.49e-15	7.91e-12	0.266667	0	0	1	-5181	ENST00000600714	0	ZNF83	zinc finger protein 83 [Source:HGNC Symbol;Acc:HGNC:13158]	protein_coding
chr17	78232464	-	2.49e-15	7.91e-12	0.278552	1	0	1	425	ENST00000591033	0	TMEM235	transmembrane protein 235 [Source:HGNC Symbol;Acc:HGNC:27563]	protein_coding
chr20	18588079	-	2.49e-15	7.91e-12	-0.0719424	1	1	1	117	ENST00000494921	0	DTD1	D-aminoacyl-tRNA deacylase 1 [Source:HGNC Symbol;Acc:HGNC:16219]	protein_coding
chr19	40217361	-	2.49e-15	7.91e-12	-0.0722022	0	1	0	1022	ENST00000593586		TTC9B	tetratricopeptide repeat domain 9B [Source:HGNC Symbol;Acc:HGNC:26395]	protein_coding
chr7	90338762	+	2.73e-15	7.98e-12	0.232558	0	0	1	-1609	ENST00000426366	0	GTPBP10	GTP binding protein 10 [Source:HGNC Symbol;Acc:HGNC:25106]	protein_coding
chr7	5266836	-	2.73e-15	7.98e-12	0.22779	0	0	0	-7533	ENST00000434816		SLC29A4	solute carrier family 29 member 4 [Source:HGNC Symbol;Acc:HGNC:23097]	protein_coding
chr8	69672989	-	2.73e-15	7.98e-12	0.27027	0	1	0	-27235	ENST00000410957		RN7SKP29	RN7SK pseudogene 29 [Source:HGNC Symbol;Acc:HGNC:45753]	misc_RNA
chr16	706980	-	2.37e-15	7.99e-12	-0.0927644	1	0	1	-670	ENST00000623057	0		TEC	TEC
chr14	104545707	+	2.37e-15	7.99e-12	-0.0866551	0	0	1	-33977	ENST00000557649		C14orf180	chromosome 14 open reading frame 180 [Source:HGNC Symbol;Acc:HGNC:33795]	protein_coding
chr17	42744963	-	2.37e-15	7.99e-12	-0.0761035	1	0	1	53	ENST00000586103		EZH1	enhancer of zeste 1 polycomb repressive complex 2 subunit [Source:HGNC Symbol;Acc:HGNC:3526]	protein_coding
chr1	50879143	-	2.12e-15	8.02e-12	0.294118	0	0	1	32677	ENST00000381143	0	MRPS6P2	mitochondrial ribosomal protein S6 pseudogene 2 [Source:HGNC Symbol;Acc:HGNC:29781]	processed_pseudogene
chr11	11621055	+	2.12e-15	8.02e-12	-0.0838926	1	0	1	704	ENST00000526064		GALNT18	polypeptide N-acetylgalactosaminyltransferase 18 [Source:HGNC Symbol;Acc:HGNC:30488]	protein_coding
chr19	46023347	+	2.55e-15	8.08e-12	0.348432	1	0	0	-283	ENST00000008938	-294	PGLYRP1	peptidoglycan recognition protein 1 [Source:HGNC Symbol;Acc:HGNC:8904]	protein_coding
chr14	21367132	-	2.4e-15	8.1e-12	0.28169	0	0	1	-8731	ENST00000557394	0	SUPT16H	SPT16 homolog, facilitates chromatin remodeling subunit [Source:HGNC Symbol;Acc:HGNC:11465]	protein_coding
chr13	95644168	+	2.43e-15	8.14e-12	-0.0812348	1	0	1	499	ENST00000466027	0	DZIP1	DAZ interacting zinc finger protein 1 [Source:HGNC Symbol;Acc:HGNC:20908]	protein_coding
chr1	199126355	-	2.18e-15	8.19e-12	0.262467	0	0	0	-22243	ENST00000452199	0	LINC02789	long intergenic non-protein coding RNA 2789 [Source:HGNC Symbol;Acc:HGNC:54310]	lncRNA
chr10	27414085	-	2.18e-15	8.19e-12	-0.0963391	1	1	0	284	ENST00000438700		PTCHD3	patched domain containing 3 [Source:HGNC Symbol;Acc:HGNC:24776]	polymorphic_pseudogene
chr2	202103102	-	2.61e-15	8.22e-12	0.290698	0	1	0	2669	ENST00000498697	0	KIAA2012	KIAA2012 [Source:HGNC Symbol;Acc:HGNC:51250]	protein_coding
chr2	170909242	+	2.61e-15	8.22e-12	0.236967	0	0	0	-6967	ENST00000583255		NA	NA	NA
chr6	169577229	+	2.85e-15	8.25e-12	0.251889	0	0	1	72005	ENST00000479310	0	WDR27	WD repeat domain 27 [Source:HGNC Symbol;Acc:HGNC:21248]	protein_coding
chr7	100674056	+	2.85e-15	8.25e-12	0.27027	1	0	1	180	ENST00000427895	0	GNB2	G protein subunit beta 2 [Source:HGNC Symbol;Acc:HGNC:4398]	protein_coding
chr7	68741295	+	2.85e-15	8.25e-12	0.268097	0	0	0	-17248	ENST00000410496		RNA5SP231	RNA, 5S ribosomal pseudogene 231 [Source:HGNC Symbol;Acc:HGNC:43131]	rRNA_pseudogene
chr22	38407091	-	2.06e-15	8.26e-12	0.277008	0	0	0	-8163	ENST00000443658	0	TPTEP2	TPTE pseudogene 2 [Source:HGNC Symbol;Acc:HGNC:53828]	transcribed_unprocessed_pseudogene
chr4	139083563	-	2.06e-15	8.26e-12	-0.0877193	1	0	1	662	ENST00000512627	0	ELF2	E74 like ETS transcription factor 2 [Source:HGNC Symbol;Acc:HGNC:3317]	protein_coding
chr20	61253516	+	2.06e-15	8.26e-12	-0.0895255	0	0	1	1092	ENST00000614565		CDH4	cadherin 4 [Source:HGNC Symbol;Acc:HGNC:1763]	protein_coding
chr11	66401473	-	2.24e-15	8.29e-12	0.255754	0	0	0	-7685	ENST00000527061	0		novel transcript	lncRNA
chr12	38156341	+	2.24e-15	8.29e-12	0.255102	0	0	0	5242	ENST00000362973	0	RNA5SP358	RNA, 5S ribosomal pseudogene 358 [Source:HGNC Symbol;Acc:HGNC:43258]	rRNA_pseudogene
chr11	11842500	-	2.24e-15	8.29e-12	-0.0837521	1	0	1	436	ENST00000399455		USP47	ubiquitin specific peptidase 47 [Source:HGNC Symbol;Acc:HGNC:20076]	protein_coding
chr1	165828108	-	2.24e-15	8.29e-12	-0.0595593	1	0	1	-354	ENST00000580248		TMCO1	transmembrane and coiled-coil domains 1 [Source:HGNC Symbol;Acc:HGNC:18188]	protein_coding
chr13	20982454	-	2.49e-15	8.29e-12	0.296736	0	0	1	17014	ENST00000626484		NA	NA	NA
chr16	81036128	+	2.49e-15	8.29e-12	-0.0725163	1	1	0	72	ENST00000562969		ATMIN	ATM interactor [Source:HGNC Symbol;Acc:HGNC:29034]	protein_coding
chr19	18304668	-	2.67e-15	8.3e-12	0.276243	0	0	0	11592	ENST00000597776		LSM4	LSM4 homolog, U6 small nuclear RNA and mRNA degradation associated [Source:HGNC Symbol;Acc:HGNC:17259]	protein_coding
chr19	17351571	-	2.67e-15	8.3e-12	0.298507	0	1	0	-9361	ENST00000597592			novel transcript, antisense PLVAP	lncRNA
chr2	68264170	+	2.67e-15	8.3e-12	0.308642	0	0	0	-2941	ENST00000406334			novel protein	protein_coding
chr17	75905202	+	2.67e-15	8.3e-12	-0.0793021	1	1	1	-110	ENST00000410030		MRPL38	mitochondrial ribosomal protein L38 [Source:HGNC Symbol;Acc:HGNC:14033]	protein_coding
chr9	5628554	+	2.91e-15	8.4e-12	-0.0713267	1	0	0	-471	ENST00000251879		RIC1	RIC1 homolog, RAB6A GEF complex partner 1 [Source:HGNC Symbol;Acc:HGNC:17686]	protein_coding
chr5	58069122	+	2.12e-15	8.44e-12	0.311526	0	0	0	53220	ENST00000505861	0	LINC02101	long intergenic non-protein coding RNA 2101 [Source:HGNC Symbol;Acc:HGNC:52956]	lncRNA
chr3	13317941	-	2.12e-15	8.44e-12	-0.122249	0	0	1	23201	ENST00000485755	0	NUP210	nucleoporin 210 [Source:HGNC Symbol;Acc:HGNC:30052]	protein_coding
chr19	42722381	-	2.73e-15	8.44e-12	0.243309	0	0	1	16992	ENST00000594378		PSG3	pregnancy specific beta-1-glycoprotein 3 [Source:HGNC Symbol;Acc:HGNC:9520]	protein_coding
chr2	61177758	-	2.73e-15	8.44e-12	-0.0880282	1	1	1	206	ENST00000629364		NA	NA	NA
chr4	188246221	+	2.18e-15	8.47e-12	0.288184	0	0	0	38384	ENST00000630825	0	NA	NA	NA
chr4	183905242	+	2.18e-15	8.47e-12	-0.111732	1	0	1	-114	ENST00000308497	0	STOX2	storkhead box 2 [Source:HGNC Symbol;Acc:HGNC:25450]	protein_coding
chr4	118353219	-	2.18e-15	8.47e-12	-0.0884956	1	0	0	-217	ENST00000296498	-216	PRSS12	serine protease 12 [Source:HGNC Symbol;Acc:HGNC:9477]	protein_coding
chr3	192918091	+	2.18e-15	8.47e-12	-0.077821	1	1	0	71	ENST00000392452	-235	MB21D2	Mab-21 domain containing 2 [Source:HGNC Symbol;Acc:HGNC:30438]	protein_coding
chr3	184604310	+	2.18e-15	8.47e-12	-0.0784929	0	0	1	24564	ENST00000473079		EPHB3	EPH receptor B3 [Source:HGNC Symbol;Acc:HGNC:3394]	protein_coding
chr6	25279147	-	2.18e-15	8.47e-12	-0.0884956	1	1	0	71	ENST00000461945		CARMIL1	capping protein regulator and myosin 1 linker 1 [Source:HGNC Symbol;Acc:HGNC:21581]	protein_coding
chr11	12377647	+	2.3e-15	8.48e-12	-0.0952381	1	1	0	86	ENST00000530755	0	PARVA	parvin alpha [Source:HGNC Symbol;Acc:HGNC:14652]	protein_coding
chr12	131097500	+	2.61e-15	8.52e-12	0.2457	0	0	1	5590	ENST00000536988	0	ADGRD1	adhesion G protein-coupled receptor D1 [Source:HGNC Symbol;Acc:HGNC:19893]	protein_coding
chr16	49675565	+	2.61e-15	8.52e-12	0.247525	0	0	1	-3655	ENST00000408207	0	NA	NA	NA
chr15	59792523	-	2.61e-15	8.52e-12	0.25974	0	0	0	24173	ENST00000484430		RPS3AP6	RPS3A pseudogene 6 [Source:HGNC Symbol;Acc:HGNC:18630]	processed_pseudogene
chr14	91264563	-	2.61e-15	8.52e-12	-0.0789889	0	0	0	6266	ENST00000563574			novel transcript	lncRNA
chr17	49419865	-	2.61e-15	8.52e-12	0.266667	0	0	1	-3016	ENST00000384398				misc_RNA
chr13	113209675	+	2.61e-15	8.52e-12	-0.059952	1	1	1	47	ENST00000494985		CUL4A	cullin 4A [Source:HGNC Symbol;Acc:HGNC:2554]	protein_coding
chr8	53703990	-	2.97e-15	8.55e-12	0.189753	0	0	0	-8707	ENST00000517688			novel pseudogene	processed_pseudogene
chr12	113285956	-	2.63e-15	8.56e-12	0.291545	0	1	0	1242	ENST00000547955	0	TPCN1	two pore segment channel 1 [Source:HGNC Symbol;Acc:HGNC:18182]	protein_coding
chr11	36279059	-	2.34e-15	8.57e-12	0.30303	0	0	1	-2644	ENST00000533643	0	COMMD9	COMM domain containing 9 [Source:HGNC Symbol;Acc:HGNC:25014]	protein_coding
chr2	137089929	+	2.79e-15	8.57e-12	0.210084	0	0	1	-66031	ENST00000485379	0	THSD7B	thrombospondin type 1 domain containing 7B [Source:HGNC Symbol;Acc:HGNC:29348]	protein_coding
chr19	1491208	-	2.79e-15	8.57e-12	-0.074129	1	1	0	44	ENST00000591735	0	REEP6	receptor accessory protein 6 [Source:HGNC Symbol;Acc:HGNC:30078]	protein_coding
chr17	3911611	+	2.67e-15	8.63e-12	0.255754	0	0	1	4842	ENST00000572418	0	P2RX1	purinergic receptor P2X 1 [Source:HGNC Symbol;Acc:HGNC:8533]	protein_coding
chr16	30875042	+	2.67e-15	8.63e-12	-0.0673401	1	0	1	-180	ENST00000570025		MIR762HG	MIR762 host gene [Source:HGNC Symbol;Acc:HGNC:51386]	lncRNA
chr21	32412194	-	2.24e-15	8.64e-12	0.232558	1	1	1	154	ENST00000459833	0	EVA1C	eva-1 homolog C [Source:HGNC Symbol;Acc:HGNC:13239]	protein_coding
chr3	165188514	+	2.24e-15	8.64e-12	0.301205	0	1	0	7489	ENST00000475390	0	SLITRK3	SLIT and NTRK like family member 3 [Source:HGNC Symbol;Acc:HGNC:23501]	protein_coding
chr7	1664660	-	3.04e-15	8.69e-12	0.223214	0	0	0	-23459	ENST00000424383	1084	ELFN1	extracellular leucine rich repeat and fibronectin type III domain containing 1 [Source:HGNC Symbol;Acc:HGNC:33154]	protein_coding
chr22	27297092	+	2.3e-15	8.74e-12	0.299401	0	0	0	-13559	ENST00000426467	0	LINC02554	long intergenic non-protein coding RNA 2554 [Source:HGNC Symbol;Acc:HGNC:53594]	lncRNA
chr3	13549618	-	2.3e-15	8.74e-12	0.292398	1	0	1	439	ENST00000295760	0	FBLN2	fibulin 2 [Source:HGNC Symbol;Acc:HGNC:3601]	protein_coding
chr3	139358562	+	2.3e-15	8.74e-12	0.293255	1	1	1	182	ENST00000502734	0	COPB2	COPI coat complex subunit beta 2 [Source:HGNC Symbol;Acc:HGNC:2232]	protein_coding
chr6	27539331	+	2.3e-15	8.74e-12	-0.0825764	0	0	0	-6338	ENST00000626896	0	NA	NA	NA
chr17	4998161	-	2.73e-15	8.74e-12	0.295858	1	0	1	209	ENST00000574165	0	KIF1C	kinesin family member 1C [Source:HGNC Symbol;Acc:HGNC:6317]	protein_coding
chr17	7455412	+	2.73e-15	8.74e-12	0.299401	1	1	0	-182	ENST00000575379		CHRNB1	cholinergic receptor nicotinic beta 1 subunit [Source:HGNC Symbol;Acc:HGNC:1961]	protein_coding
chr17	1715967	+	2.73e-15	8.74e-12	-0.0910747	1	0	1	231	ENST00000570416		MIR22HG	MIR22 host gene [Source:HGNC Symbol;Acc:HGNC:28219]	lncRNA
chr10	57057322	-	2.43e-15	8.8e-12	0.262467	0	0	0	-38377	ENST00000619821	0	NA	NA	NA
chr11	22193108	-	2.43e-15	8.8e-12	-0.0862813	1	0	0	-68	ENST00000324559	0	ANO5	anoctamin 5 [Source:HGNC Symbol;Acc:HGNC:27337]	protein_coding
chr11	17276935	-	2.43e-15	8.8e-12	-0.0826446	1	0	1	-49	ENST00000529313		NUCB2	nucleobindin 2 [Source:HGNC Symbol;Acc:HGNC:8044]	protein_coding
chr6	45663513	-	3.1e-15	8.84e-12	0.21645	0	1	0	-86744	ENST00000563807		RUNX2-AS1	RUNX2 antisense RNA 1 [Source:HGNC Symbol;Acc:HGNC:53512]	lncRNA
chr22	28558597	+	2.37e-15	8.9e-12	0.302115	0	0	1	84674	ENST00000579233	0	RN7SL162P	RNA, 7SL, cytoplasmic 162, pseudogene [Source:HGNC Symbol;Acc:HGNC:46178]	misc_RNA
chr4	9098114	-	2.37e-15	8.9e-12	0.280899	0	0	1	19093	ENST00000504828		ENPP7P10	ectonucleotide pyrophosphatase/phosphodiesterase 7 pseudogene 10 [Source:HGNC Symbol;Acc:HGNC:48693]	unprocessed_pseudogene
chr1	85283906	+	2.49e-15	8.98e-12	0.290698	1	0	1	-704	ENST00000584375		NA	NA	NA
chr3	95663303	+	2.43e-15	9.02e-12	0.271739	0	1	0	-7466	ENST00000489784	0	MTHFD2P1	methylenetetrahydrofolate dehydrogenase (NADP+ dependent) 2, methenyltetrahydrofolate cyclohydrolase pseudogene 1 [Source:HGNC Symbol;Acc:HGNC:48859]	transcribed_processed_pseudogene
chr6	25280018	+	2.43e-15	9.02e-12	-0.0837521	1	0	1	592	ENST00000329474	0	CARMIL1	capping protein regulator and myosin 1 linker 1 [Source:HGNC Symbol;Acc:HGNC:21581]	protein_coding
chr5	171451207	-	2.43e-15	9.02e-12	-0.112486	0	0	1	31553	ENST00000274625	0	FGF18	fibroblast growth factor 18 [Source:HGNC Symbol;Acc:HGNC:3674]	protein_coding
chr12	49850714	-	2.55e-15	9.07e-12	0.298507	0	0	0	-7586	ENST00000333924	0	BCDIN3D	BCDIN3 domain containing RNA methyltransferase [Source:HGNC Symbol;Acc:HGNC:27050]	protein_coding
chr1	62437406	-	2.55e-15	9.07e-12	-0.0759301	1	0	1	753	ENST00000339950	0	USP1	ubiquitin specific peptidase 1 [Source:HGNC Symbol;Acc:HGNC:12607]	protein_coding
chr10	35105591	+	2.55e-15	9.07e-12	0.315457	0	0	1	-14950	ENST00000626172	0	CUL2	cullin 2 [Source:HGNC Symbol;Acc:HGNC:2552]	protein_coding
chr10	35105630	+	2.55e-15	9.07e-12	0.316456	0	0	1	-14989	ENST00000626172	0	CUL2	cullin 2 [Source:HGNC Symbol;Acc:HGNC:2552]	protein_coding
chr14	103084100	+	2.85e-15	9.07e-12	0.249377	1	0	0	-110	ENST00000634353	109	LBHD2	LBH domain containing 2 [Source:HGNC Symbol;Acc:HGNC:52384]	protein_coding
chr12	111406133	+	2.85e-15	9.07e-12	0.187266	1	1	0	187	ENST00000341259		SH2B3	SH2B adaptor protein 3 [Source:HGNC Symbol;Acc:HGNC:29605]	protein_coding
chr19	12249033	+	2.97e-15	9.08e-12	0.252525	0	0	1	-11093	ENST00000461223	0		ribosomal protein L28 (RPL28) pseudogene	processed_pseudogene
chr18	77250451	+	2.97e-15	9.08e-12	-0.066313	1	0	0	-98	ENST00000299727		GALR1	galanin receptor 1 [Source:HGNC Symbol;Acc:HGNC:4132]	protein_coding
chr20	21568322	+	3.04e-15	9.12e-12	0.234742	0	0	0	-1654	ENST00000623256	0	LINC01727	long intergenic non-protein coding RNA 1727 [Source:HGNC Symbol;Acc:HGNC:52515]	lncRNA
chr2	43532303	+	3.04e-15	9.12e-12	0.238663	0	0	1	9001	ENST00000462185	0	THADA	THADA armadillo repeat containing [Source:HGNC Symbol;Acc:HGNC:19217]	protein_coding
chr19	14348767	+	3.04e-15	9.12e-12	0.22779	0	0	1	15026	ENST00000588275	0	LINC01842	long intergenic non-protein coding RNA 1842 [Source:HGNC Symbol;Acc:HGNC:52656]	lncRNA
chr2	153418741	+	3.04e-15	9.12e-12	0.301205	0	0	0	3217	ENST00000437634			tubulin, alpha 1b (TUBA1B) pseudogene	transcribed_processed_pseudogene
chr2	153418757	+	3.04e-15	9.12e-12	0.3003	0	0	0	3201	ENST00000437634			tubulin, alpha 1b (TUBA1B) pseudogene	transcribed_processed_pseudogene
chr5	21263181	+	2.49e-15	9.15e-12	0.26455	0	0	0	66463	ENST00000502928	0		stearoyl-CoA desaturase (delta-9-desaturase) (SCD) pseudogene	processed_pseudogene
chr5	73120167	+	2.49e-15	9.15e-12	-0.075358	1	0	0	-125	ENST00000454765	401	TMEM171	transmembrane protein 171 [Source:HGNC Symbol;Acc:HGNC:27031]	protein_coding
chr6	34144622	-	2.49e-15	9.15e-12	-0.0819672	0	0	1	1459	ENST00000538487		GRM4	glutamate metabotropic receptor 4 [Source:HGNC Symbol;Acc:HGNC:4596]	protein_coding
chr6	39159698	+	3.22e-15	9.16e-12	0.227273	0	0	0	-44510	ENST00000229903		SAYSD1	SAYSVFN motif domain containing 1 [Source:HGNC Symbol;Acc:HGNC:21025]	protein_coding
chr17	50006723	+	2.91e-15	9.18e-12	0.251256	0	0	1	9836	ENST00000511867	0		novel transcript	lncRNA
chr16	16962960	-	2.91e-15	9.18e-12	0.246305	0	0	0	-9493	ENST00000564217			chromosome 12 open reading frame 12 (C12orf12) pseudogene	processed_pseudogene
chr14	92339163	+	2.91e-15	9.18e-12	0.226757	0	0	1	15560	ENST00000532405		SLC24A4	solute carrier family 24 member 4 [Source:HGNC Symbol;Acc:HGNC:10978]	protein_coding
chr5	527868	-	2.55e-15	9.2e-12	0.31348	0	0	0	3165	ENST00000515085	0		novel transcript, antisense to SLC9A3	lncRNA
chr3	89502976	-	2.55e-15	9.2e-12	0.263852	0	0	0	85595	ENST00000463134	0	MTCO2P6	MT-CO2 pseudogene 6 [Source:HGNC Symbol;Acc:HGNC:52022]	processed_pseudogene
chr5	64901343	+	2.55e-15	9.2e-12	0.263852	0	0	1	17189	ENST00000545000	0	CWC27	CWC27 spliceosome associated cyclophilin [Source:HGNC Symbol;Acc:HGNC:10664]	protein_coding
chr21	46297677	-	2.55e-15	9.2e-12	-0.0787402	0	1	0	11034	ENST00000397691		YBEY	ybeY metalloendoribonuclease [Source:HGNC Symbol;Acc:HGNC:1299]	protein_coding
chr21	44931884	-	2.55e-15	9.2e-12	-0.087184	1	1	0	106	ENST00000521995		ITGB2	integrin subunit beta 2 [Source:HGNC Symbol;Acc:HGNC:6155]	protein_coding
chr11	121960138	-	2.61e-15	9.22e-12	0.287356	0	0	0	-44217	ENST00000516747	0	RNU6-256P	RNA, U6 small nuclear 256, pseudogene [Source:HGNC Symbol;Acc:HGNC:47219]	snRNA
chr11	76445675	-	2.61e-15	9.22e-12	-0.0825083	1	0	1	630	ENST00000528826		EMSY	EMSY transcriptional repressor, BRCA2 interacting [Source:HGNC Symbol;Acc:HGNC:18071]	protein_coding
chr18	79424005	+	3.1e-15	9.25e-12	0.21692	0	0	1	3171	ENST00000624177			TEC	TEC
chr17	74749330	-	3.1e-15	9.25e-12	0.182482	1	0	1	-419	ENST00000585285			novel transcript, antisense to SLC9A3R1	lncRNA
chr10	12042486	+	2.67e-15	9.3e-12	0.218818	1	0	1	349	ENST00000357604	0	UPF2	UPF2 regulator of nonsense mediated mRNA decay [Source:HGNC Symbol;Acc:HGNC:17854]	protein_coding
chr10	12173798	+	2.67e-15	9.3e-12	0.327869	1	1	0	16	ENST00000498825	0	NUDT5	nudix hydrolase 5 [Source:HGNC Symbol;Acc:HGNC:8052]	protein_coding
chr1	151048239	+	2.67e-15	9.3e-12	-0.0787402	1	1	0	-330	ENST00000465135	0	C1orf56	chromosome 1 open reading frame 56 [Source:HGNC Symbol;Acc:HGNC:26045]	protein_coding
chr12	27970780	-	2.67e-15	9.3e-12	-0.0776398	1	0	1	-432	ENST00000535992	0	PTHLH	parathyroid hormone like hormone [Source:HGNC Symbol;Acc:HGNC:9607]	protein_coding
chr9	21031891	-	3.28e-15	9.3e-12	0.25	1	0	0	-256	ENST00000495827	-251	HACD4	3-hydroxyacyl-CoA dehydratase 4 [Source:HGNC Symbol;Acc:HGNC:20920]	protein_coding
chr6	31304708	+	2.61e-15	9.31e-12	0.26738	0	0	0	-3067	ENST00000539514	0	LINC02571	long intergenic non-protein coding RNA 2571 [Source:HGNC Symbol;Acc:HGNC:53630]	lncRNA
chr4	76898085	-	2.61e-15	9.31e-12	-0.115075	1	1	0	63	ENST00000334306	0	SOWAHB	sosondowah ankyrin repeat domain family member B [Source:HGNC Symbol;Acc:HGNC:32958]	protein_coding
chr3	113532791	+	2.61e-15	9.31e-12	-0.0952381	1	1	0	-192	ENST00000393830		SIDT1	SID1 transmembrane family member 1 [Source:HGNC Symbol;Acc:HGNC:25967]	protein_coding
chr14	104085908	+	2.97e-15	9.34e-12	0.249377	1	0	1	219	ENST00000546892	0	ASPG	asparaginase [Source:HGNC Symbol;Acc:HGNC:20123]	protein_coding
chr2	236173301	-	3.16e-15	9.4e-12	0.243902	0	0	1	-4933	ENST00000306318		GBX2	gastrulation brain homeobox 2 [Source:HGNC Symbol;Acc:HGNC:4186]	protein_coding
chr4	122385380	+	2.67e-15	9.43e-12	0.232019	0	0	1	5063	ENST00000492454	0	ADAD1	adenosine deaminase domain containing 1 [Source:HGNC Symbol;Acc:HGNC:30713]	protein_coding
chr3	64147345	-	2.67e-15	9.43e-12	0.330033	0	1	0	-27056	ENST00000470828	-1493	PRDX3P4	peroxiredoxin 3 pseudogene 4 [Source:HGNC Symbol;Acc:HGNC:44643]	processed_pseudogene
chr3	137767827	+	2.67e-15	9.43e-12	-0.0818331	0	0	0	3545	ENST00000306087		SOX14	SRY-box transcription factor 14 [Source:HGNC Symbol;Acc:HGNC:11193]	protein_coding
chr12	131576525	-	3.02e-15	9.45e-12	0.280899	0	0	0	20591	ENST00000541343	0		G protein-coupled receptor 133 (GPR133) pseudogene	processed_pseudogene
chr12	53116268	+	3.04e-15	9.45e-12	0.233645	0	0	1	12739	ENST00000542365		SOAT2	sterol O-acyltransferase 2 [Source:HGNC Symbol;Acc:HGNC:11178]	protein_coding
chr12	132414944	+	3.04e-15	9.45e-12	0.25	0	0	0	10265	ENST00000622182			novel transcript	lncRNA
chr11	73983682	-	2.73e-15	9.48e-12	-0.0809061	1	0	0	-376	ENST00000310473		UCP2	uncoupling protein 2 [Source:HGNC Symbol;Acc:HGNC:12518]	protein_coding
chr1	242559039	+	2.75e-15	9.51e-12	0.251889	0	0	0	-34344	ENST00000366545		PLD5	phospholipase D family member 5 [Source:HGNC Symbol;Acc:HGNC:26879]	protein_coding
chr17	75877369	-	3.22e-15	9.56e-12	0.25	1	1	1	-106	ENST00000586495	0	TRIM47	tripartite motif containing 47 [Source:HGNC Symbol;Acc:HGNC:19020]	protein_coding
chr5	80256215	-	2.73e-15	9.58e-12	0.18018	1	0	0	-137	ENST00000507668	0	SERINC5	serine incorporator 5 [Source:HGNC Symbol;Acc:HGNC:18825]	protein_coding
chr3	15332180	+	2.73e-15	9.58e-12	-0.0651042	1	0	1	-118	ENST00000459627		SH3BP5	SH3 domain binding protein 5 [Source:HGNC Symbol;Acc:HGNC:10827]	protein_coding
chr17	1056681	+	3.1e-15	9.6e-12	0.248756	0	0	1	1367	ENST00000573895	0	ABR	ABR activator of RhoGEF and GTPase [Source:HGNC Symbol;Acc:HGNC:81]	protein_coding
chr19	4770771	+	3.28e-15	9.68e-12	0.18018	1	1	1	103	ENST00000384898	0	MIR7-3	microRNA 7-3 [Source:HGNC Symbol;Acc:HGNC:31640]	miRNA
chr2	134620388	+	3.28e-15	9.68e-12	0.232558	0	0	1	98613	ENST00000281924	0	TMEM163	transmembrane protein 163 [Source:HGNC Symbol;Acc:HGNC:25380]	protein_coding
chr3	98928641	-	2.79e-15	9.69e-12	0.257732	0	0	1	20184	ENST00000384601		RNU6-1263P	RNA, U6 small nuclear 1263, pseudogene [Source:HGNC Symbol;Acc:HGNC:48226]	snRNA
chr3	98928634	-	2.79e-15	9.69e-12	0.25641	0	0	1	20177	ENST00000384601		RNU6-1263P	RNA, U6 small nuclear 1263, pseudogene [Source:HGNC Symbol;Acc:HGNC:48226]	snRNA
chr3	98928594	-	2.79e-15	9.69e-12	0.259067	0	0	1	20137	ENST00000384601		RNU6-1263P	RNA, U6 small nuclear 1263, pseudogene [Source:HGNC Symbol;Acc:HGNC:48226]	snRNA
chr11	4473062	-	2.85e-15	9.77e-12	0.228833	0	0	0	-1751	ENST00000531655	0	OR52K3P	olfactory receptor family 52 subfamily K member 3 pseudogene [Source:HGNC Symbol;Acc:HGNC:15224]	transcribed_unprocessed_pseudogene
chr10	12552562	+	2.85e-15	9.77e-12	0.258398	0	0	1	-26191	ENST00000582492	0	MIR4480	microRNA 4480 [Source:HGNC Symbol;Acc:HGNC:41716]	miRNA
chr11	63671089	+	2.85e-15	9.77e-12	-0.0720981	1	0	1	524	ENST00000398868		ATL3	atlastin GTPase 3 [Source:HGNC Symbol;Acc:HGNC:24526]	protein_coding
chr9	79573214	-	3.46e-15	9.79e-12	-0.067659	1	0	1	-48	ENST00000425506	0	TLE4	TLE family member 4, transcriptional corepressor [Source:HGNC Symbol;Acc:HGNC:11840]	protein_coding
chr6	28450355	+	2.85e-15	9.83e-12	0.296736	0	0	0	3384	ENST00000489116	0	COX11P1	COX11 pseudogene 1 [Source:HGNC Symbol;Acc:HGNC:2262]	processed_pseudogene
chr4	139555656	-	2.85e-15	9.83e-12	-0.0802568	1	0	1	553	ENST00000406354		SETD7	SET domain containing 7, histone lysine methyltransferase [Source:HGNC Symbol;Acc:HGNC:30412]	protein_coding
chr12	1919219	+	2.91e-15	9.9e-12	0.246914	1	0	1	-384	ENST00000382722	0	CACNA2D4	calcium voltage-gated channel auxiliary subunit alpha2delta 4 [Source:HGNC Symbol;Acc:HGNC:20202]	protein_coding
chr1	26529950	-	2.91e-15	9.9e-12	-0.0732064	1	1	0	174	ENST00000374166		RPS6KA1	ribosomal protein S6 kinase A1 [Source:HGNC Symbol;Acc:HGNC:10430]	protein_coding
chr16	12900717	+	3.22e-15	9.95e-12	0.194553	1	0	0	-903	ENST00000558583	880	SHISA9	shisa family member 9 [Source:HGNC Symbol;Acc:HGNC:37231]	protein_coding
chr3	167190524	-	2.91e-15	9.97e-12	0.23753	0	0	0	91798	ENST00000464922		ZBBX	zinc finger B-box domain containing [Source:HGNC Symbol;Acc:HGNC:26245]	protein_coding
chr4	164902523	+	2.91e-15	9.97e-12	0.26738	0	0	0	6061	ENST00000515405		APELA	apelin receptor early endogenous ligand [Source:HGNC Symbol;Acc:HGNC:48925]	protein_coding
chr19	3801981	+	3.4e-15	9.98e-12	0.18622	1	1	0	149	ENST00000590980	0	MATK	megakaryocyte-associated tyrosine kinase [Source:HGNC Symbol;Acc:HGNC:6906]	protein_coding
chr19	10871416	+	3.4e-15	9.98e-12	0.182815	1	0	0	-97	ENST00000327064	136	CARM1	coactivator associated arginine methyltransferase 1 [Source:HGNC Symbol;Acc:HGNC:23393]	protein_coding
chr1	69567550	+	2.97e-15	1.01e-11	-0.0637349	1	0	0	-848	ENST00000310961	371	LRRC7	leucine rich repeat containing 7 [Source:HGNC Symbol;Acc:HGNC:18531]	protein_coding
chr17	49061086	+	3.28e-15	1.01e-11	0.205761	0	0	0	11548	ENST00000578722	577	NA	NA	NA
chr17	31391097	-	3.28e-15	1.01e-11	0.194553	1	0	0	-527	ENST00000621161		RAB11FIP4	RAB11 family interacting protein 4 [Source:HGNC Symbol;Acc:HGNC:30267]	protein_coding
chr11	24008728	-	3.04e-15	1.02e-11	0.250627	0	0	0	122595	ENST00000619919			protein-kinase, interferon-inducible double stranded RNA dependent inhibitor, repressor of (P58 repressor) (PRKRIR) pseudogene	processed_pseudogene
chr4	93076753	-	3.04e-15	1.03e-11	0.243309	0	0	1	-8233	ENST00000611049	0	GRID2	glutamate ionotropic receptor delta type subunit 2 [Source:HGNC Symbol;Acc:HGNC:4576]	protein_coding
chr8	65636659	+	3.65e-15	1.03e-11	0.224719	0	0	0	-2443	ENST00000458464		ARMC1	armadillo repeat containing 1 [Source:HGNC Symbol;Acc:HGNC:17684]	protein_coding
chr6	11094064	-	3.1e-15	1.05e-11	0.210084	1	1	0	33	ENST00000416247	0	SMIM13	small integral membrane protein 13 [Source:HGNC Symbol;Acc:HGNC:27356]	protein_coding
chr20	64048382	+	3.1e-15	1.05e-11	-0.0722543	1	1	1	377	ENST00000450537		NA	NA	NA
chr1	19665191	+	3.16e-15	1.06e-11	0.215517	1	0	0	-96	ENST00000289753	0	HTR6	5-hydroxytryptamine receptor 6 [Source:HGNC Symbol;Acc:HGNC:5301]	protein_coding
chr12	29399850	+	3.16e-15	1.06e-11	0.274725	0	0	1	10114	ENST00000550906	0	OVCH1-AS1	OVCH1 antisense RNA 1 [Source:HGNC Symbol;Acc:HGNC:44484]	lncRNA
chr4	53278226	-	3.22e-15	1.09e-11	0.242718	0	0	1	-12660	ENST00000384655	0	RNU6-310P	RNA, U6 small nuclear 310, pseudogene [Source:HGNC Symbol;Acc:HGNC:47273]	snRNA
chr1	230868549	+	3.28e-15	1.09e-11	0.204082	1	1	1	105	ENST00000366663	0	C1orf198	chromosome 1 open reading frame 198 [Source:HGNC Symbol;Acc:HGNC:25900]	protein_coding
chr11	46367879	-	3.28e-15	1.09e-11	0.21322	1	1	1	229	ENST00000524448		DGKZ	diacylglycerol kinase zeta [Source:HGNC Symbol;Acc:HGNC:2857]	protein_coding
chr22	45008343	-	3.28e-15	1.1e-11	0.194175	1	1	1	644	ENST00000420689	0	PHF21B	PHD finger protein 21B [Source:HGNC Symbol;Acc:HGNC:25161]	protein_coding
chr5	73573731	-	3.28e-15	1.1e-11	0.265252	0	0	1	1244	ENST00000512550	0	UTP15	UTP15 small subunit processome component [Source:HGNC Symbol;Acc:HGNC:25758]	protein_coding
chr16	30924050	-	3.59e-15	1.1e-11	0.201613	1	0	1	-47	ENST00000338343	0	FBXL19	F-box and leucine rich repeat protein 19 [Source:HGNC Symbol;Acc:HGNC:25300]	protein_coding
chr21	20222033	+	3.34e-15	1.11e-11	0.224719	0	0	0	36788	ENST00000436373	0	LINC02573	long intergenic non-protein coding RNA 2573 [Source:HGNC Symbol;Acc:HGNC:53730]	lncRNA
chr5	61162612	-	3.34e-15	1.11e-11	-0.060024	1	0	1	-139	ENST00000339020		SMIM15	small integral membrane protein 15 [Source:HGNC Symbol;Acc:HGNC:33861]	protein_coding
chr3	52288026	-	3.4e-15	1.13e-11	0.165837	1	0	1	-7	ENST00000463624		WDR82	WD repeat domain 82 [Source:HGNC Symbol;Acc:HGNC:28826]	protein_coding
chr15	40358090	+	3.77e-15	1.15e-11	0.160514	1	0	0	-145	ENST00000267889	0	DISP2	dispatched RND transporter family member 2 [Source:HGNC Symbol;Acc:HGNC:19712]	protein_coding
chr14	36667001	+	3.77e-15	1.15e-11	0.177305	0	0	1	1013	ENST00000557107		PAX9	paired box 9 [Source:HGNC Symbol;Acc:HGNC:8623]	protein_coding
chr11	37982310	-	3.52e-15	1.17e-11	0.242131	0	0	0	31832	ENST00000624292			TEC	TEC
chr5	2592362	+	3.52e-15	1.17e-11	0.212314	0	0	0	-120229	ENST00000626215		LSINCT5	long stress-induced non-coding transcript 5 [Source:HGNC Symbol;Acc:HGNC:37824]	lncRNA
chr16	32016807	+	3.95e-15	1.2e-11	0.191571	0	0	1	-18046	ENST00000568055		IGHV1OR16-1	immunoglobulin heavy variable 1/OR16-1 (pseudogene) [Source:HGNC Symbol;Acc:HGNC:5570]	IG_V_pseudogene
chr1	46604144	+	3.65e-15	1.21e-11	-0.0751315	1	0	1	71	ENST00000371946	0	MKNK1	MAPK interacting serine/threonine kinase 1 [Source:HGNC Symbol;Acc:HGNC:7110]	protein_coding
chr1	237015409	+	3.7e-15	1.22e-11	0.260417	0	0	0	-10992	ENST00000464121		MT1HL1	metallothionein 1H like 1 [Source:HGNC Symbol;Acc:HGNC:31864]	protein_coding
chr11	126017250	-	3.83e-15	1.26e-11	0.207039	0	1	0	1224	ENST00000531830	0	CDON	cell adhesion associated, oncogene regulated [Source:HGNC Symbol;Acc:HGNC:17104]	protein_coding
chr5	100901098	-	3.83e-15	1.26e-11	0.179856	0	0	1	2117	ENST00000451528	0	ST8SIA4	ST8 alpha-N-acetyl-neuraminide alpha-2,8-sialyltransferase 4 [Source:HGNC Symbol;Acc:HGNC:10871]	protein_coding
chr1	39672103	-	4.57e-15	1.5e-11	0.163666	1	0	0	-66	ENST00000235628	0	NT5C1A	5'-nucleotidase, cytosolic IA [Source:HGNC Symbol;Acc:HGNC:17819]	protein_coding
chr3	128994047	+	1.04e-14	3.42e-11	0.0916544	1	1	1	30	ENST00000511438		KIAA1257	KIAA1257 [Source:HGNC Symbol;Acc:HGNC:29231]	protein_coding
chr2	12717287	-	2.84e-14	8.3e-11	0.263852	1	1	1	354	ENST00000381465	0	TRIB2	tribbles pseudokinase 2 [Source:HGNC Symbol;Acc:HGNC:30809]	protein_coding
chr1	71080914	+	1.69e-13	5.51e-10	-0.542741	1	0	1	98	ENST00000254821	0	ZRANB2	zinc finger RANBP2-type containing 2 [Source:HGNC Symbol;Acc:HGNC:13058]	protein_coding
chr13	38387769	+	4.48e-13	1.36e-09	0.25641	0	0	0	14915	ENST00000623378			TEC	TEC
chr19	30824753	+	1.93e-12	5.62e-09	0.275482	0	0	0	-26222	ENST00000585364			novel transcript	lncRNA
chrX	153673797	-	2.86e-11	8.04e-08	-0.0225057	1	1	1	3	ENST00000433470	0	PNCK	pregnancy up-regulated nonubiquitous CaM kinase [Source:HGNC Symbol;Acc:HGNC:13415]	protein_coding
chr2	74472698	-	1.17e-10	3.39e-07	0.236686	1	1	0	-12	ENST00000409710		MRPL53	mitochondrial ribosomal protein L53 [Source:HGNC Symbol;Acc:HGNC:16684]	protein_coding
chr12	124498439	+	3.35e-10	1.01e-06	0.326797	0	0	1	-3188	ENST00000405201	0	NCOR2	nuclear receptor corepressor 2 [Source:HGNC Symbol;Acc:HGNC:7673]	protein_coding
chr19	58217051	+	3.64e-10	1.06e-06	0.25	1	0	0	873	ENST00000492022	-490	RPS15AP36	ribosomal protein S15a pseudogene 36 [Source:HGNC Symbol;Acc:HGNC:36803]	processed_pseudogene
chr15	94317482	-	9.82e-10	2.95e-06	-8.42775	0	0	1	19218	ENST00000357742	0	MCTP2	multiple C2 and transmembrane domain containing 2 [Source:HGNC Symbol;Acc:HGNC:25636]	protein_coding
chr5	100657048	+	1.12e-09	3.66e-06	-0.932535	1	0	1	923	ENST00000511592			novel transcript	lncRNA
chr5	17219155	-	1.13e-09	3.68e-06	-0.17763	0	0	1	1597	ENST00000322611	0	BASP1	brain abundant membrane attached signal protein 1 [Source:HGNC Symbol;Acc:HGNC:957]	protein_coding
chr17	18247232	-	1.36e-09	4.06e-06	-0.916804	1	1	1	-108	ENST00000580453	0	FLII	FLII actin remodeling protein [Source:HGNC Symbol;Acc:HGNC:3750]	protein_coding
chr4	65669647	-	4.27e-09	1.39e-05	-0.317953	1	1	0	289	ENST00000354839	0	EPHA5	EPH receptor A5 [Source:HGNC Symbol;Acc:HGNC:3389]	protein_coding
chr6	117547869	-	4.99e-09	1.4e-05	-0.606878	0	0	1	3601	ENST00000487076	0	DCBLD1	discoidin, CUB and LCCL domain containing 1 [Source:HGNC Symbol;Acc:HGNC:21479]	protein_coding
chr16	30053198	+	5.74e-09	1.71e-05	-0.402176	1	1	0	40	ENST00000562240			uncharaterized LOC112694756 [Source:NCBI gene;Acc:112694756]	protein_coding
chr19	4670263	+	5.31e-08	0.00015359	0.457814	1	1	0	100	ENST00000599630	0	MYDGF	myeloid derived growth factor [Source:HGNC Symbol;Acc:HGNC:16948]	protein_coding
chr8	143609279	+	6.31e-08	0.000176013	-0.328441	1	0	1	279	ENST00000482616	0	PYCR3	pyrroline-5-carboxylate reductase 3 [Source:HGNC Symbol;Acc:HGNC:25846]	protein_coding
chr12	42483719	+	5.48e-08	0.000178244	0.185765	1	0	1	-106	ENST00000552240	0	PRICKLE1	prickle planar cell polarity protein 1 [Source:HGNC Symbol;Acc:HGNC:17019]	protein_coding
chr2	65056618	+	6.42e-08	0.000185131	-0.295813	1	0	1	155	ENST00000260569	0	CEP68	centrosomal protein 68 [Source:HGNC Symbol;Acc:HGNC:29076]	protein_coding
chr5	127229527	+	7.04e-08	0.000228008	-0.370096	0	0	0	-49628	ENST00000509908			eukaryotic translation elongation factor 1 alpha-like 3 pseudogene	processed_pseudogene
chr15	67835302	+	7.72e-08	0.000229816	-1.16732	0	1	1	2222	ENST00000560577			novel transcript	lncRNA
chr13	78596780	-	9.2e-08	0.000272937	-0.600962	1	1	1	653	ENST00000607269			novel transcript, antisense to POU4F1	lncRNA
chr22	28443270	+	8.92e-08	0.000288258	-0.403458	1	0	1	-198	ENST00000490475	0	TTC28	tetratricopeptide repeat domain 28 [Source:HGNC Symbol;Acc:HGNC:29179]	protein_coding
chr1	85048136	+	9.1e-08	0.000294908	-0.764526	1	0	1	311	ENST00000370589	0	MCOLN3	mucolipin 3 [Source:HGNC Symbol;Acc:HGNC:13358]	protein_coding
chr20	21521864	+	1.37e-07	0.000393282	0.446225	0	0	0	-7839	ENST00000377142		NKX2-2	NK2 homeobox 2 [Source:HGNC Symbol;Acc:HGNC:7835]	protein_coding
chr1	91885408	+	1.29e-07	0.00041557	0.68095	1	0	1	525	ENST00000532540	0	TGFBR3	transforming growth factor beta receptor 3 [Source:HGNC Symbol;Acc:HGNC:11774]	protein_coding
chr22	16602511	-	1.31e-07	0.000420265	-0.37119	1	0	1	463	ENST00000591299			novel transcript	lncRNA
chr13	39655856	-	1.69e-07	0.00050157	-0.743187	1	1	0	131	ENST00000630730	0	COG6	component of oligomeric golgi complex 6 [Source:HGNC Symbol;Acc:HGNC:18621]	protein_coding
chr17	43024702	-	1.71e-07	0.000503185	0.0259852	1	0	1	421	ENST00000587062	0	VAT1	vesicle amine transport 1 [Source:HGNC Symbol;Acc:HGNC:16919]	protein_coding
chr5	45890796	-	1.8e-07	0.000577046	-2.5647	1	0	1	582	ENST00000510987			novel transcript	lncRNA
chr9	35491708	-	2.26e-07	0.000629097	-0.367802	0	0	1	1583	ENST00000361226	0	RUSC2	RUN and SH3 domain containing 2 [Source:HGNC Symbol;Acc:HGNC:23625]	protein_coding
chr17	6555567	+	2.16e-07	0.000636603	0.0884362	1	0	1	894	ENST00000421306	0	PITPNM3	PITPNM family member 3 [Source:HGNC Symbol;Acc:HGNC:21043]	protein_coding
chr22	50628177	+	2.01e-07	0.000642353	-0.137829	1	0	0	-5	ENST00000453344	-4	ARSA	arylsulfatase A [Source:HGNC Symbol;Acc:HGNC:713]	protein_coding
chr16	67537932	+	2.4e-07	0.000702986	-0.271829	1	0	1	-146	ENST00000566559	0	RIPOR1	RHO family interacting cell polarization regulator 1 [Source:HGNC Symbol;Acc:HGNC:25836]	protein_coding
chr5	14428040	-	2.29e-07	0.000730683	-0.552995	0	0	1	6776	ENST00000611202		NA	NA	NA
chr15	73753332	-	2.68e-07	0.00078215	-1.0101	1	0	1	-586	ENST00000569673	0	INSYN1	inhibitory synaptic factor 1 [Source:HGNC Symbol;Acc:HGNC:33753]	protein_coding
chr12	122421935	-	2.72e-07	0.000794225	-0.389929	1	0	1	635	ENST00000358808	0	CLIP1	CAP-Gly domain containing linker protein 1 [Source:HGNC Symbol;Acc:HGNC:10461]	protein_coding
chr4	52659982	-	2.7e-07	0.000856746	-0.564175	1	0	1	578	ENST00000503051	0	USP46-AS1	USP46 antisense RNA 1 [Source:HGNC Symbol;Acc:HGNC:43991]	lncRNA
chr6	30172143	-	3.22e-07	0.0010208	-0.415861	0	1	1	1832	ENST00000477944	0	TRIM15	tripartite motif containing 15 [Source:HGNC Symbol;Acc:HGNC:16284]	protein_coding
chr1	53238649	-	3.24e-07	0.00104334	-0.482315	1	1	0	-40	ENST00000371470	0	MAGOH	mago homolog, exon junction complex subunit [Source:HGNC Symbol;Acc:HGNC:6815]	protein_coding
chr16	14303156	-	3.67e-07	0.00106681	-0.254444	1	0	1	653	ENST00000571639	0	MIR193BHG	MIR193B host gene [Source:HGNC Symbol;Acc:HGNC:51945]	lncRNA
chr22	37560412	-	3.42e-07	0.00107835	-0.473373	1	0	0	-35	ENST00000249014	67	CDC42EP1	CDC42 effector protein 1 [Source:HGNC Symbol;Acc:HGNC:17014]	protein_coding
chr2	96816790	-	4.07e-07	0.00116641	0.345796	1	1	0	542	ENST00000305510	0	CNNM3	cyclin and CBS domain divalent metal cation transport mediator 3 [Source:HGNC Symbol;Acc:HGNC:104]	protein_coding
chr22	41833907	-	4.16e-07	0.00130772	-0.427655	1	1	1	745	ENST00000424354	0	SREBF2	sterol regulatory element binding transcription factor 2 [Source:HGNC Symbol;Acc:HGNC:11290]	protein_coding
chr19	8335285	-	4.67e-07	0.00133387	-0.356379	1	1	1	-504	ENST00000593331	0	KANK3	KN motif and ankyrin repeat domains 3 [Source:HGNC Symbol;Acc:HGNC:24796]	protein_coding
chr7	55071077	+	4.99e-07	0.00138256	-0.485909	0	0	1	-38646	ENST00000450046	0	EGFR	epidermal growth factor receptor [Source:HGNC Symbol;Acc:HGNC:3236]	protein_coding
chr13	99981965	+	4.88e-07	0.00141319	0.764377	1	1	0	-100	ENST00000620342		NA	NA	NA
chr15	90903237	+	5.13e-07	0.00148286	0.0759842	1	1	1	247	ENST00000559717	0	MAN2A2	mannosidase alpha class 2A member 2 [Source:HGNC Symbol;Acc:HGNC:6825]	protein_coding
chr9	116154533	+	5.62e-07	0.00155223	-0.541028	1	1	0	731	ENST00000328252	0	PAPPA	pappalysin 1 [Source:HGNC Symbol;Acc:HGNC:8602]	protein_coding
chr16	849114	+	5.66e-07	0.00162968	-4.44935	1	0	0	-50	ENST00000619963			novel transcript	lncRNA
chr8	66430872	-	6.64e-07	0.00182925	-0.935829	1	0	1	689	ENST00000523113			novel protein	protein_coding
chr5	141514194	-	5.87e-07	0.00184039	-0.676247	0	0	0	6126	ENST00000622836	-1217	PCDHGC3	protocadherin gamma subfamily C, 3 [Source:HGNC Symbol;Acc:HGNC:8716]	protein_coding
chr7	155299168	-	6.74e-07	0.00184853	-0.214563	1	0	1	609	ENST00000476756	0	INSIG1	insulin induced gene 1 [Source:HGNC Symbol;Acc:HGNC:6083]	protein_coding
chr1	224433601	+	5.89e-07	0.00189037	-0.545628	1	0	1	238	ENST00000477425	0	WDR26	WD repeat domain 26 [Source:HGNC Symbol;Acc:HGNC:21208]	protein_coding
chr8	66430870	-	6.92e-07	0.00189283	-1.05441	1	0	1	687	ENST00000523113			novel protein	protein_coding
chr9	126614587	-	7.47e-07	0.00203788	-0.274089	1	1	0	120	ENST00000561065		NA	NA	NA
chr16	49854814	-	7.37e-07	0.00211735	-0.115032	0	0	1	1322	ENST00000563137	0	ZNF423	zinc finger protein 423 [Source:HGNC Symbol;Acc:HGNC:16762]	protein_coding
chr11	110406144	+	6.7e-07	0.00214386	1.25527	0	0	1	-23739	ENST00000260270		FDX1	ferredoxin 1 [Source:HGNC Symbol;Acc:HGNC:3638]	protein_coding
chr4	76950544	-	6.91e-07	0.00216129	-0.575185	1	0	1	684	ENST00000504637	0	SEPTIN11	septin 11 [Source:HGNC Symbol;Acc:HGNC:25589]	protein_coding
chr14	64387961	+	8.01e-07	0.00229495	-0.279425	1	0	0	-70	ENST00000545908		MTHFD1	methylenetetrahydrofolate dehydrogenase, cyclohydrolase and formyltetrahydrofolate synthetase 1 [Source:HGNC Symbol;Acc:HGNC:7432]	protein_coding
chr2	5981646	+	8.2e-07	0.00233428	-0.311149	1	0	1	-332	ENST00000444416	0	SILC1	sciatic injury induced lincRNA upregulator of SOX11 [Source:HGNC Symbol;Acc:HGNC:26403]	lncRNA
chr7	57221012	-	8.6e-07	0.00233818	1.35419	0	0	1	1148	ENST00000442649			novel transcript	lncRNA
chr4	15003412	+	7.6e-07	0.00236831	-0.845411	1	1	0	-486	ENST00000507071	0	CPEB2	cytoplasmic polyadenylation element binding protein 2 [Source:HGNC Symbol;Acc:HGNC:21745]	protein_coding
chr11	1720523	+	7.47e-07	0.00238269	-0.866551	0	0	0	23330	ENST00000382160		KRTAP5-6	keratin associated protein 5-6 [Source:HGNC Symbol;Acc:HGNC:23600]	protein_coding
chr5	180649501	+	7.84e-07	0.00243715	0.190487	1	1	0	45	ENST00000424276	0	FLT4	fms related receptor tyrosine kinase 4 [Source:HGNC Symbol;Acc:HGNC:3767]	protein_coding
chr15	52790707	+	8.92e-07	0.00254594	0.412932	1	0	1	372	ENST00000561401	0	ONECUT1	one cut homeobox 1 [Source:HGNC Symbol;Acc:HGNC:8138]	protein_coding
chr15	62145133	+	8.98e-07	0.00255467	-0.00156487	0	0	0	20151	ENST00000380392	0	C2CD4B	C2 calcium dependent domain containing 4B [Source:HGNC Symbol;Acc:HGNC:33628]	protein_coding
chr16	10181798	-	9e-07	0.00255467	-0.520833	1	0	1	90	ENST00000562109		GRIN2A	glutamate ionotropic receptor NMDA type subunit 2A [Source:HGNC Symbol;Acc:HGNC:4585]	protein_coding
chr14	60515835	-	9.16e-07	0.00259202	-0.474834	1	0	1	-293	ENST00000556799		C14orf39	chromosome 14 open reading frame 39 [Source:HGNC Symbol;Acc:HGNC:19849]	protein_coding
chr2	10447777	+	9.18e-07	0.00260566	0.201224	1	1	1	4	ENST00000405333	0	ODC1	ornithine decarboxylase 1 [Source:HGNC Symbol;Acc:HGNC:8109]	protein_coding
chr5	141514174	-	8.48e-07	0.00262692	-0.863416	0	0	0	6106	ENST00000622836	-1197	PCDHGC3	protocadherin gamma subfamily C, 3 [Source:HGNC Symbol;Acc:HGNC:8716]	protein_coding
chr2	43637776	+	9.56e-07	0.00270671	-0.0203481	1	0	1	439	ENST00000491692	0	PLEKHH2	pleckstrin homology, MyTH4 and FERM domain containing H2 [Source:HGNC Symbol;Acc:HGNC:30506]	protein_coding
chr11	113875858	-	8.57e-07	0.00272426	0.00794564	1	0	0	-289	ENST00000545540	-286	USP28	ubiquitin specific peptidase 28 [Source:HGNC Symbol;Acc:HGNC:12625]	protein_coding
chr6	30475373	+	9.02e-07	0.00278565	0.382913	0	0	0	6493	ENST00000425839		SUCLA2P1	SUCLA2 pseudogene 1 [Source:HGNC Symbol;Acc:HGNC:21632]	processed_pseudogene
chr2	107986944	-	1.04e-06	0.00292306	-0.755668	1	0	1	407	ENST00000264047	0	SLC5A7	solute carrier family 5 member 7 [Source:HGNC Symbol;Acc:HGNC:14025]	protein_coding
chr13	72727194	-	1.04e-06	0.00293009	-0.682128	1	0	1	494	ENST00000377818	0	MZT1	mitotic spindle organizing protein 1 [Source:HGNC Symbol;Acc:HGNC:33830]	protein_coding
chr11	76209415	-	9.44e-07	0.00299124	-0.321685	0	0	1	1316	ENST00000532150	0	WNT11	Wnt family member 11 [Source:HGNC Symbol;Acc:HGNC:12776]	protein_coding
chr8	11347585	+	1.11e-06	0.00301155	-0.468019	1	0	1	-60	ENST00000534302	0	TDH	L-threonine dehydrogenase (pseudogene) [Source:HGNC Symbol;Acc:HGNC:15547]	transcribed_unitary_pseudogene
chr1	247078473	+	9.68e-07	0.00305844	-0.598802	1	0	1	264	ENST00000465049	0	ZNF670-ZNF695	ZNF670-ZNF695 readthrough (NMD candidate) [Source:HGNC Symbol;Acc:HGNC:49200]	protein_coding
chr10	101133146	-	9.72e-07	0.00306024	-0.864865	1	0	1	366	ENST00000533319	0	TLX1	T cell leukemia homeobox 1 [Source:HGNC Symbol;Acc:HGNC:5056]	protein_coding
chr16	2682656	+	1.09e-06	0.00307576	-0.614251	1	1	0	118	ENST00000564195	0	KCTD5	potassium channel tetramerization domain containing 5 [Source:HGNC Symbol;Acc:HGNC:21423]	protein_coding
chr11	5937038	+	9.85e-07	0.00309016	-0.640205	0	0	1	1582	ENST00000412903	0	TRIM5	tripartite motif containing 5 [Source:HGNC Symbol;Acc:HGNC:16276]	protein_coding
chr9	95666696	-	1.17e-06	0.00315293	-0.786164	0	0	1	13786	ENST00000445213			proteasome subunit, alpha type, 7 (PSMA7) pseudogene	processed_pseudogene
chr16	74763457	+	1.15e-06	0.00322863	-0.529799	0	0	1	11369	ENST00000219368	0	FA2H	fatty acid 2-hydroxylase [Source:HGNC Symbol;Acc:HGNC:21197]	protein_coding
chr2	74548796	-	1.15e-06	0.00323048	-0.381825	1	0	1	-230	ENST00000409429		DOK1	docking protein 1 [Source:HGNC Symbol;Acc:HGNC:2990]	protein_coding
chr14	59464754	-	1.17e-06	0.00326869	-0.64154	1	1	1	588	ENST00000481661	0	GPR135	G protein-coupled receptor 135 [Source:HGNC Symbol;Acc:HGNC:19991]	protein_coding
chr8	25458600	-	1.24e-06	0.00332822	-0.325012	1	0	0	-125	ENST00000519665	-124	KCTD9	potassium channel tetramerization domain containing 9 [Source:HGNC Symbol;Acc:HGNC:22401]	protein_coding
chr2	233184975	+	1.19e-06	0.00335318	-0.796813	0	0	1	-10462	ENST00000417661	0	INPP5D	inositol polyphosphate-5-phosphatase D [Source:HGNC Symbol;Acc:HGNC:6079]	protein_coding
chr1	149793163	+	1.1e-06	0.00343722	-0.121881	1	0	1	-144	ENST00000428289			novel transcript, antisense to FCGR1A	lncRNA
chr2	218860262	+	1.26e-06	0.00353319	0.338139	1	0	1	299	ENST00000486233	0	WNT6	Wnt family member 6 [Source:HGNC Symbol;Acc:HGNC:12785]	protein_coding
chr9	135906995	+	1.32e-06	0.00354336	-0.0711564	1	0	1	230	ENST00000389532	0	CAMSAP1	calmodulin regulated spectrin associated protein 1 [Source:HGNC Symbol;Acc:HGNC:19946]	protein_coding
chr11	120565160	-	1.14e-06	0.00356958	-0.934579	1	0	1	676	ENST00000533291	0	GRIK4	glutamate ionotropic receptor kainate type subunit 4 [Source:HGNC Symbol;Acc:HGNC:4582]	protein_coding
chr18	80171377	+	1.28e-06	0.00358073	-1.31723	0	1	1	9627	ENST00000616901			novel transcript	lncRNA
chr13	21319579	+	1.34e-06	0.00373451	-1.79331	1	1	1	425	ENST00000400595	0	GRK6P1	G protein-coupled receptor kinase 6 pseudogene 1 [Source:HGNC Symbol;Acc:HGNC:4547]	processed_pseudogene
chr17	35165199	-	1.34e-06	0.00373451	-0.558659	0	0	1	1814	ENST00000585646			novel transcript, antisense UNC45B	lncRNA
chr20	56629981	-	1.22e-06	0.00375957	0.202771	1	0	1	-253	ENST00000416606	0	TFAP2C	transcription factor AP-2 gamma [Source:HGNC Symbol;Acc:HGNC:11744]	protein_coding
chr6	26203909	-	1.25e-06	0.0038444	-0.558659	1	0	0	-643	ENST00000615164	700	H4C5	H4 clustered histone 5 [Source:HGNC Symbol;Acc:HGNC:4790]	protein_coding
chr1	25809657	-	1.24e-06	0.00385285	0.00295371	0	0	1	-1813	ENST00000559265			novel protein	protein_coding
chr8	19757092	-	1.45e-06	0.00388282	-0.332447	1	0	1	126	ENST00000522573	0	CSGALNACT1	chondroitin sulfate N-acetylgalactosaminyltransferase 1 [Source:HGNC Symbol;Acc:HGNC:24290]	protein_coding
chr1	31154968	-	1.3e-06	0.00401477	0.24531	0	0	0	26709	ENST00000528449		NKAIN1	sodium/potassium transporting ATPase interacting 1 [Source:HGNC Symbol;Acc:HGNC:25743]	protein_coding
chr1	197916197	-	1.31e-06	0.00404705	-0.519673	1	1	1	362	ENST00000561173	0	LHX9	LIM homeobox 9 [Source:HGNC Symbol;Acc:HGNC:14222]	protein_coding
chr1	1349758	-	1.33e-06	0.00408393	0.212952	1	0	0	-409	ENST00000378888	-340	DVL1	dishevelled segment polarity protein 1 [Source:HGNC Symbol;Acc:HGNC:3084]	protein_coding
chr11	101070192	-	1.35e-06	0.00414543	-1.0453	0	0	1	-6168	ENST00000533207	0	PGR	progesterone receptor [Source:HGNC Symbol;Acc:HGNC:8910]	protein_coding
chr13	99087539	-	1.5e-06	0.00416326	-0.300387	1	0	0	-280	ENST00000562781	279	DOCK9-DT	DOCK9 divergent transcript [Source:HGNC Symbol;Acc:HGNC:43696]	lncRNA
chr19	8115428	+	1.53e-06	0.00424732	-0.833333	0	0	1	-3623	ENST00000594331	0	FBN3	fibrillin 3 [Source:HGNC Symbol;Acc:HGNC:18794]	protein_coding
chr12	109413038	-	1.54e-06	0.00426227	-1.21029	0	0	1	11635	ENST00000542883	0	MYO1H	myosin IH [Source:HGNC Symbol;Acc:HGNC:13879]	protein_coding
chr9	125200338	-	1.6e-06	0.0042635	-0.263044	1	0	0	-204	ENST00000394125	203	RABEPK	Rab9 effector protein with kelch motifs [Source:HGNC Symbol;Acc:HGNC:16896]	protein_coding
chr12	74743197	+	1.56e-06	0.0043085	-0.640205	0	0	0	-14347	ENST00000547218			TAF9 RNA polymerase II, TATA box binding protein (TBP)-associated factor, 32kDa (TAF9) pseudogene	processed_pseudogene
chr14	23576349	-	1.58e-06	0.0043424	-0.202417	0	1	0	1109	ENST00000622501	0	JPH4	junctophilin 4 [Source:HGNC Symbol;Acc:HGNC:20156]	protein_coding
chr8	71842202	-	1.64e-06	0.00435422	-0.560897	1	1	1	791	ENST00000518440	0	MSC	musculin [Source:HGNC Symbol;Acc:HGNC:7321]	protein_coding
chr7	138460759	+	1.66e-06	0.00439173	-0.491642	1	1	0	212	ENST00000620194		NA	NA	NA
chr7	32942974	+	1.68e-06	0.00443724	0.562507	1	1	0	65	ENST00000450133	0	RP9P	RP9 pseudogene [Source:HGNC Symbol;Acc:HGNC:33969]	transcribed_unprocessed_pseudogene
chr8	35954699	+	1.7e-06	0.00446702	-1.02941	0	0	1	92194	ENST00000523748			novel transcript	lncRNA
chr21	41388331	-	1.46e-06	0.00447326	-2.44289	0	0	1	-1212	ENST00000482953	0	MX2	MX dynamin like GTPase 2 [Source:HGNC Symbol;Acc:HGNC:7533]	protein_coding
chr3	157159828	-	1.47e-06	0.00447326	-0.386349	1	1	0	267	ENST00000470121	0	CCNL1	cyclin L1 [Source:HGNC Symbol;Acc:HGNC:20569]	protein_coding
chr4	46627988	+	1.47e-06	0.00447326	1.01294	0	0	0	96421	ENST00000511164		RAC1P2	Rac family small GTPase 1 pseudogene 2 [Source:HGNC Symbol;Acc:HGNC:31414]	processed_pseudogene
chr11	65706542	-	1.47e-06	0.0044812	-1.1236	0	0	0	-5454	ENST00000377046	0	KAT5	lysine acetyltransferase 5 [Source:HGNC Symbol;Acc:HGNC:5275]	protein_coding
chr1	43970323	-	1.47e-06	0.0044812	-0.259393	1	0	1	220	ENST00000534786		DPH2	diphthamide biosynthesis 2 [Source:HGNC Symbol;Acc:HGNC:3004]	protein_coding
chr19	5335812	-	1.63e-06	0.00453502	-0.377886	0	0	1	4992	ENST00000588552	0	PTPRS	protein tyrosine phosphatase receptor type S [Source:HGNC Symbol;Acc:HGNC:9681]	protein_coding
chr6	136793089	+	1.73e-06	0.00453748	-0.589722	1	0	0	-572	ENST00000359015	0	MAP3K5	mitogen-activated protein kinase kinase kinase 5 [Source:HGNC Symbol;Acc:HGNC:6857]	protein_coding
chr18	32018783	+	1.65e-06	0.00457856	-1.24378	1	1	0	-46	ENST00000583184			novel transcript	lncRNA
chr11	117144393	-	1.52e-06	0.00460743	-0.00914533	1	1	0	13	ENST00000533206	0	PAFAH1B2	platelet activating factor acetylhydrolase 1b catalytic subunit 2 [Source:HGNC Symbol;Acc:HGNC:8575]	protein_coding
chr22	49959941	-	1.54e-06	0.00465698	-0.71599	1	0	0	-572	ENST00000360612	826	PIM3	Pim-3 proto-oncogene, serine/threonine kinase [Source:HGNC Symbol;Acc:HGNC:19310]	protein_coding
chr20	50190969	-	1.74e-06	0.00478279	-0.255265	1	1	1	237	ENST00000303004	0	CEBPB	CCAAT enhancer binding protein beta [Source:HGNC Symbol;Acc:HGNC:1834]	protein_coding
chr2	55519665	-	1.74e-06	0.00478279	-0.604491	1	1	0	13	ENST00000349456	0	CFAP36	cilia and flagella associated protein 36 [Source:HGNC Symbol;Acc:HGNC:30540]	protein_coding
chr9	107488241	+	1.84e-06	0.00481981	-0.55788	1	1	1	207	ENST00000497048	0	KLF4	Kruppel like factor 4 [Source:HGNC Symbol;Acc:HGNC:6348]	protein_coding
chr20	49482871	-	1.76e-06	0.00484045	-0.431589	1	0	1	-196	ENST00000371741	0	KCNB1	potassium voltage-gated channel subfamily B member 1 [Source:HGNC Symbol;Acc:HGNC:6231]	protein_coding
chr15	68578780	+	1.8e-06	0.00492835	-0.0959915	1	0	0	-189	ENST00000261861	212	CORO2B	coronin 2B [Source:HGNC Symbol;Acc:HGNC:2256]	protein_coding
chrX	41086057	-	1.9e-06	0.00494429	-1.07692	1	1	0	424	ENST00000324545	0	USP9X	ubiquitin specific peptidase 9 X-linked [Source:HGNC Symbol;Acc:HGNC:12632]	protein_coding
chr11	129867467	+	1.64e-06	0.00496775	-0.182573	0	0	1	6351	ENST00000532147	0	NFRKB	nuclear factor related to kappaB binding protein [Source:HGNC Symbol;Acc:HGNC:7802]	protein_coding
chr6	155363105	-	1.91e-06	0.00496887	-0.610687	0	0	0	18079	ENST00000453579			novel transcript	lncRNA
chr19	21835769	-	1.83e-06	0.00500917	-1.15979	1	0	1	419	ENST00000599906	0	ZNF43	zinc finger protein 43 [Source:HGNC Symbol;Acc:HGNC:13109]	protein_coding
chr8	17922819	-	1.95e-06	0.00506332	-0.527903	1	0	0	-21	ENST00000325083	148	PCM1	pericentriolar material 1 [Source:HGNC Symbol;Acc:HGNC:8727]	protein_coding
chr6	16762224	-	1.7e-06	0.00513107	-0.0100573	1	1	0	314	ENST00000450930	0	ATXN1-AS1	ATXN1 antisense RNA 1 [Source:HGNC Symbol;Acc:HGNC:40515]	lncRNA
chr15	70098848	-	1.89e-06	0.005173	-0.490798	1	0	0	-673	ENST00000558939	-672	TLE3	TLE family member 3, transcriptional corepressor [Source:HGNC Symbol;Acc:HGNC:11839]	protein_coding
chr10	60779011	+	1.72e-06	0.00520886	-1.37737	1	0	1	517	ENST00000614696	0	CDK1	cyclin dependent kinase 1 [Source:HGNC Symbol;Acc:HGNC:1722]	protein_coding
chr10	8050239	-	1.73e-06	0.00521227	-0.682594	0	0	0	-1302	ENST00000418270			novel transcript	lncRNA
chr19	10960748	-	1.93e-06	0.00526579	-0.662879	1	0	0	-253	ENST00000344626	183	SMARCA4	SWI/SNF related, matrix associated, actin dependent regulator of chromatin, subfamily a, member 4 [Source:HGNC Symbol;Acc:HGNC:11100]	protein_coding
chr13	94702654	-	1.96e-06	0.00534923	1.49626	1	1	0	209	ENST00000433569	0	LINC00391	long intergenic non-protein coding RNA 391 [Source:HGNC Symbol;Acc:HGNC:42719]	lncRNA
chr14	104768620	+	1.97e-06	0.00534923	-0.362826	1	0	0	-729	ENST00000557223			novel transcript, antisense to AKT1	lncRNA
chr11	8708841	+	1.79e-06	0.00536788	-0.878735	1	0	1	-761	ENST00000534278	0	DENND2B	DENN domain containing 2B [Source:HGNC Symbol;Acc:HGNC:11350]	protein_coding
chr5	123036853	+	1.78e-06	0.00537053	-0.474383	1	0	1	-113	ENST00000306442	0	PPIC	peptidylprolyl isomerase C [Source:HGNC Symbol;Acc:HGNC:9256]	protein_coding
chr3	46979603	-	1.84e-06	0.00552256	-0.834939	1	0	1	-43	ENST00000605875	0	CCDC12	coiled-coil domain containing 12 [Source:HGNC Symbol;Acc:HGNC:28332]	protein_coding
chr7	73714931	+	2.14e-06	0.00552999	2.13523	0	0	1	3616	ENST00000578924		MIR4284	microRNA 4284 [Source:HGNC Symbol;Acc:HGNC:38322]	miRNA
chr18	47262571	+	2.07e-06	0.00562206	-0.638391	0	0	0	-13389	ENST00000400404		SKOR2	SKI family transcriptional corepressor 2 [Source:HGNC Symbol;Acc:HGNC:32695]	protein_coding
chr2	127438223	-	2.11e-06	0.00573577	-3.35878	0	0	1	-14606	ENST00000580343		MIR4783	microRNA 4783 [Source:HGNC Symbol;Acc:HGNC:41874]	miRNA
chr15	101053107	-	2.14e-06	0.00580192	-0.360093	1	0	1	-230	ENST00000526457	0	LRRK1	leucine rich repeat kinase 1 [Source:HGNC Symbol;Acc:HGNC:18608]	protein_coding
chr3	137771167	+	1.96e-06	0.00587314	-0.228512	1	0	0	-782	ENST00000478772	492	LINC01210	long intergenic non-protein coding RNA 1210 [Source:HGNC Symbol;Acc:HGNC:49642]	lncRNA
chr10	14993775	-	1.97e-06	0.00589348	-1.24659	0	0	0	-6261	ENST00000431186	253	OR7E110P	olfactory receptor family 7 subfamily E member 110 pseudogene [Source:HGNC Symbol;Acc:HGNC:15126]	unprocessed_pseudogene
chr1	41361668	-	1.97e-06	0.00589348	-0.155976	1	0	0	-254	ENST00000372591		FOXO6	forkhead box O6 [Source:HGNC Symbol;Acc:HGNC:24814]	protein_coding
chr6	8885043	-	2e-06	0.00598197	4.93289	0	0	0	100867	ENST00000429060	0	HULC	hepatocellular carcinoma up-regulated long non-coding RNA [Source:HGNC Symbol;Acc:HGNC:34232]	lncRNA
chr20	52191949	+	2.25e-06	0.00609599	-0.372856	1	1	1	38	ENST00000216923	0	ZFP64	ZFP64 zinc finger protein [Source:HGNC Symbol;Acc:HGNC:15940]	protein_coding
chr19	3585418	-	2.26e-06	0.00609599	-0.291518	1	0	0	-135	ENST00000322315		NA	NA	NA
chr7	411841	-	2.37e-06	0.00609742	-0.496278	0	0	0	32484	ENST00000515213			novel transcript	lncRNA
chr5	93585021	-	2.05e-06	0.0061025	-0.181034	1	1	1	-3	ENST00000615873	0	NR2F1	nuclear receptor subfamily 2 group F member 1 [Source:HGNC Symbol;Acc:HGNC:7975]	protein_coding
chr1	85048608	+	2.05e-06	0.006103	0.717315	1	0	1	-110	ENST00000490600		MCOLN3	mucolipin 3 [Source:HGNC Symbol;Acc:HGNC:13358]	protein_coding
chr1	206635490	-	2.06e-06	0.00611658	-0.492958	1	0	1	-46	ENST00000367109	0	DYRK3	dual specificity tyrosine phosphorylation regulated kinase 3 [Source:HGNC Symbol;Acc:HGNC:3094]	protein_coding
chr14	32939241	+	2.27e-06	0.00614654	0.456794	1	0	1	0	ENST00000346562	0	NPAS3	neuronal PAS domain protein 3 [Source:HGNC Symbol;Acc:HGNC:19311]	protein_coding
chr15	58772011	-	2.3e-06	0.00620343	-0.382817	1	1	0	651	ENST00000450403	0	MINDY2	MINDY lysine 48 deubiquitinase 2 [Source:HGNC Symbol;Acc:HGNC:26954]	protein_coding
chr9	128829696	+	2.42e-06	0.00621298	-0.131593	1	0	1	84	ENST00000466556	0	SPOUT1	SPOUT domain containing methyltransferase 1 [Source:HGNC Symbol;Acc:HGNC:26933]	protein_coding
chr5	154038848	-	2.1e-06	0.00624289	-0.144365	1	1	1	19	ENST00000522858	0	FAM114A2	family with sequence similarity 114 member A2 [Source:HGNC Symbol;Acc:HGNC:1333]	protein_coding
chr15	70098850	-	2.35e-06	0.00632596	0.0401349	1	0	0	-675	ENST00000558939	-674	TLE3	TLE family member 3, transcriptional corepressor [Source:HGNC Symbol;Acc:HGNC:11839]	protein_coding
chr19	14090377	-	2.37e-06	0.00638133	-0.577617	1	1	1	332	ENST00000533683	0	SAMD1	sterile alpha motif domain containing 1 [Source:HGNC Symbol;Acc:HGNC:17958]	protein_coding
chr21	17819424	+	2.16e-06	0.006401	-0.145799	1	0	0	-39	ENST00000400558	-38	C21orf91	chromosome 21 open reading frame 91 [Source:HGNC Symbol;Acc:HGNC:16459]	protein_coding
chr3	150408581	+	2.2e-06	0.00649799	-0.477164	1	1	0	248	ENST00000361875	0	TSC22D2	TSC22 domain family member 2 [Source:HGNC Symbol;Acc:HGNC:29095]	protein_coding
chr7	57648841	+	2.6e-06	0.00664818	0.07414	0	0	0	-1680	ENST00000440618			family with sequence similarity 27 (FAM27) pseudogene	unprocessed_pseudogene
chr20	62926145	+	2.29e-06	0.00672787	-0.551978	1	0	1	325	ENST00000354665	0	DIDO1	death inducer-obliterator 1 [Source:HGNC Symbol;Acc:HGNC:2680]	protein_coding
chr3	45146136	+	2.31e-06	0.00674417	-0.0802388	1	0	1	287	ENST00000296129	0	CDCP1	CUB domain containing protein 1 [Source:HGNC Symbol;Acc:HGNC:24357]	protein_coding
chr4	41214810	-	2.31e-06	0.00674417	-0.89172	1	0	1	-193	ENST00000295974	0	APBB2	amyloid beta precursor protein binding family B member 2 [Source:HGNC Symbol;Acc:HGNC:582]	protein_coding
chr21	10521571	+	2.33e-06	0.00679238	-0.810263	1	1	1	0	ENST00000612957	0	TPTE	transmembrane phosphatase with tensin homology [Source:HGNC Symbol;Acc:HGNC:12023]	protein_coding
chrX	71118681	-	2.68e-06	0.00684228	-0.0578196	1	1	0	-14	ENST00000374102	0	MED12	mediator complex subunit 12 [Source:HGNC Symbol;Acc:HGNC:11957]	protein_coding
chr9	132163450	-	2.71e-06	0.00690646	-0.61296	0	0	1	1505	ENST00000393229	0	NTNG2	netrin G2 [Source:HGNC Symbol;Acc:HGNC:14288]	protein_coding
chr19	10602896	+	2.59e-06	0.00694341	-1.16732	1	0	1	388	ENST00000407327	0	SLC44A2	solute carrier family 44 member 2 [Source:HGNC Symbol;Acc:HGNC:17292]	protein_coding
chr15	58750042	+	2.63e-06	0.00705875	-0.533618	1	0	0	-65	ENST00000260408		ADAM10	ADAM metallopeptidase domain 10 [Source:HGNC Symbol;Acc:HGNC:188]	protein_coding
chr7	140177264	-	2.79e-06	0.00707442	-0.241304	1	1	0	5	ENST00000566699	0	KDM7A-DT	KDM7A divergent transcript [Source:HGNC Symbol;Acc:HGNC:48959]	lncRNA
chr6	31612736	-	2.46e-06	0.00715762	-0.669344	0	0	0	-1381	ENST00000424609	-1380	UQCRHP1	ubiquinol-cytochrome c reductase hinge protein pseudogene 1 [Source:HGNC Symbol;Acc:HGNC:31341]	processed_pseudogene
chr16	10580264	-	2.69e-06	0.00719776	-0.306748	1	0	1	369	ENST00000342147	0	EMP2	epithelial membrane protein 2 [Source:HGNC Symbol;Acc:HGNC:3334]	protein_coding
chr1	147908396	-	2.48e-06	0.00732964	-1.07349	1	1	0	442	ENST00000369235	0	GJA8	gap junction protein alpha 8 [Source:HGNC Symbol;Acc:HGNC:4281]	protein_coding
chr16	76027281	-	2.76e-06	0.00735197	-0.694444	0	0	0	120499	ENST00000564561			novel transcript	lncRNA
chr6	127120915	+	2.91e-06	0.00737551	-0.00395978	0	0	1	1090	ENST00000485757	0	RSPO3	R-spondin 3 [Source:HGNC Symbol;Acc:HGNC:20866]	protein_coding
chr9	128364796	+	3.03e-06	0.0076398	-0.517464	0	0	0	-6523	ENST00000372853		URM1	ubiquitin related modifier 1 [Source:HGNC Symbol;Acc:HGNC:28378]	protein_coding
chr8	144792340	-	3.05e-06	0.00766558	0.913345	1	1	1	12	ENST00000528957	0	RPL8	ribosomal protein L8 [Source:HGNC Symbol;Acc:HGNC:10368]	protein_coding
chr16	595316	-	2.93e-06	0.0077907	-0.2457	0	0	1	4986	ENST00000563109	0	RAB40C	RAB40C, member RAS oncogene family [Source:HGNC Symbol;Acc:HGNC:18285]	protein_coding
chr11	65889564	+	2.68e-06	0.00790825	-0.416667	1	0	0	-548	ENST00000312579	1108	CCDC85B	coiled-coil domain containing 85B [Source:HGNC Symbol;Acc:HGNC:24926]	protein_coding
chr8	56121332	-	3.28e-06	0.00824016	-1.25156	1	1	0	21	ENST00000408166				snoRNA
chr7	39566230	+	3.3e-06	0.00826183	-0.345066	1	1	0	10	ENST00000439751			novel transcript, antisense to POU6F2	lncRNA
chr17	40342598	-	3.12e-06	0.00826645	-0.36075	1	1	1	201	ENST00000579727	0	RARA	retinoic acid receptor alpha [Source:HGNC Symbol;Acc:HGNC:9864]	protein_coding
chr16	2473983	-	3.13e-06	0.00827522	-0.341763	0	1	0	-1135	ENST00000630263		TBC1D24	TBC1 domain family member 24 [Source:HGNC Symbol;Acc:HGNC:29203]	protein_coding
chr18	31724566	-	3.11e-06	0.00831414	-0.551268	1	1	0	340	ENST00000585232	0	LRRC37A7P	leucine rich repeat containing 37 member A7, pseudogene [Source:HGNC Symbol;Acc:HGNC:43792]	transcribed_processed_pseudogene
chr13	87080183	-	3.22e-06	0.00848661	-0.49505	0	0	0	-138821	ENST00000446970		UBBP5	ubiquitin B pseudogene 5 [Source:HGNC Symbol;Acc:HGNC:42645]	processed_pseudogene
chr10	86711536	-	2.93e-06	0.0086141	-0.449438	0	0	1	-7194	ENST00000477489	0	LDB3	LIM domain binding 3 [Source:HGNC Symbol;Acc:HGNC:15710]	protein_coding
chr5	16616887	-	2.98e-06	0.00862533	0.319706	1	1	1	152	ENST00000509048	0	RETREG1	reticulophagy regulator 1 [Source:HGNC Symbol;Acc:HGNC:25964]	protein_coding
chr16	27204282	-	3.31e-06	0.00870065	0.168899	1	0	1	206	ENST00000563881	0	KDM8	lysine demethylase 8 [Source:HGNC Symbol;Acc:HGNC:25840]	protein_coding
chr7	76380268	+	3.53e-06	0.00878004	-0.202744	0	0	0	13223	ENST00000492979	0	SSC4D	scavenger receptor cysteine rich family member with 4 domains [Source:HGNC Symbol;Acc:HGNC:14461]	protein_coding
chr9	136763150	+	3.53e-06	0.00878004	-0.417362	0	0	1	1315	ENST00000495223		LCN15	lipocalin 15 [Source:HGNC Symbol;Acc:HGNC:33777]	protein_coding
chr7	129780957	-	3.57e-06	0.00886096	-0.691244	0	0	0	4229	ENST00000496217			novel transcript	lncRNA
chr19	7931669	-	3.4e-06	0.00908305	-0.232102	1	0	1	-71	ENST00000599650	0	TIMM44	translocase of inner mitochondrial membrane 44 [Source:HGNC Symbol;Acc:HGNC:17316]	protein_coding
chr16	1182568	+	3.46e-06	0.00909142	-0.726744	0	0	1	-12461	ENST00000564954	0	CACNA1H	calcium voltage-gated channel subunit alpha1 H [Source:HGNC Symbol;Acc:HGNC:1395]	protein_coding
chr21	44074297	+	3.18e-06	0.00918404	-1.34492	0	0	1	-5179	ENST00000481460	0	TRAPPC10	trafficking protein particle complex 10 [Source:HGNC Symbol;Acc:HGNC:11868]	protein_coding
chr2	10448707	+	3.51e-06	0.00934347	0.166396	1	1	0	15	ENST00000553181	0	ODC1-DT	ODC1 divergent transcript [Source:HGNC Symbol;Acc:HGNC:54070]	lncRNA
chr14	50532709	-	3.58e-06	0.00936982	-0.972222	1	1	1	-55	ENST00000554273	0	MAP4K5	mitogen-activated protein kinase kinase kinase kinase 5 [Source:HGNC Symbol;Acc:HGNC:6867]	protein_coding
chr21	44285724	+	3.26e-06	0.00937862	-0.457516	1	0	0	-114	ENST00000530812	113	AIRE	autoimmune regulator [Source:HGNC Symbol;Acc:HGNC:360]	protein_coding
chr1	112502375	-	3.22e-06	0.00942526	-0.323092	0	0	1	-6403	ENST00000369684	0	WNT2B	Wnt family member 2B [Source:HGNC Symbol;Acc:HGNC:12781]	protein_coding
chr8	61023892	+	3.82e-06	0.00943734	-0.112309	0	0	0	-33266	ENST00000522621		CLVS1	clavesin 1 [Source:HGNC Symbol;Acc:HGNC:23139]	protein_coding
chr9	1043029	+	3.85e-06	0.00948438	-0.653595	0	0	0	-2596	ENST00000625222		LINC01230	long intergenic non-protein coding RNA 1230 [Source:HGNC Symbol;Acc:HGNC:49686]	lncRNA
chr6	53544457	+	3.92e-06	0.00962867	0.815771	1	0	1	152	ENST00000513939	0	GCLC	glutamate-cysteine ligase catalytic subunit [Source:HGNC Symbol;Acc:HGNC:4311]	protein_coding
chr3	198080962	-	3.38e-06	0.0096938	-0.335128	1	0	0	-243	ENST00000335478	-208	ANKRD18DP	ankyrin repeat domain 18D, pseudogene [Source:HGNC Symbol;Acc:HGNC:28016]	transcribed_unprocessed_pseudogene
chr9	136328317	-	3.97e-06	0.00972912	-0.642512	1	0	1	843	ENST00000440944	0	GPSM1	G protein signaling modulator 1 [Source:HGNC Symbol;Acc:HGNC:17858]	protein_coding
chr22	41914353	-	3.43e-06	0.00982878	0.304273	1	1	0	214	ENST00000457093	0	SHISA8	shisa family member 8 [Source:HGNC Symbol;Acc:HGNC:18351]	protein_coding
chr3	31981070	+	3.45e-06	0.00983551	-0.726744	1	1	1	-125	ENST00000465626	0	OSBPL10	oxysterol binding protein like 10 [Source:HGNC Symbol;Acc:HGNC:16395]	protein_coding
chr21	33479649	-	3.47e-06	0.0098783	0.441558	1	0	1	288	ENST00000442441	0	TMEM50B	transmembrane protein 50B [Source:HGNC Symbol;Acc:HGNC:1280]	protein_coding
chr5	123285594	-	3.49e-06	0.0098783	-0.527009	0	0	0	49517	ENST00000513479	0		SMT3 suppressor of mif two 3 homolog 1 (S. cerevisiae) (SUMO1) pseudogene	processed_pseudogene
chr4	5890063	-	3.5e-06	0.0098783	-0.3861	1	1	1	129	ENST00000512574	0	CRMP1	collapsin response mediator protein 1 [Source:HGNC Symbol;Acc:HGNC:2365]	protein_coding
chr5	133611069	+	3.51e-06	0.0098783	-0.588235	0	0	1	1496	ENST00000265342	0	FSTL4	follistatin like 4 [Source:HGNC Symbol;Acc:HGNC:21389]	protein_coding
chr22	38842830	-	3.52e-06	0.0098783	-0.179288	0	0	1	1153	ENST00000333039	0	NPTXR	neuronal pentraxin receptor [Source:HGNC Symbol;Acc:HGNC:7954]	protein_coding
chr3	179323487	+	3.52e-06	0.0098783	-0.14908	1	0	1	243	ENST00000481587		ZNF639	zinc finger protein 639 [Source:HGNC Symbol;Acc:HGNC:30950]	protein_coding
chr17	42566912	-	3.8e-06	0.00990852	-0.548948	1	0	0	-156	ENST00000435881	159	MLX	MAX dimerization protein MLX [Source:HGNC Symbol;Acc:HGNC:11645]	protein_coding
chr16	88755716	+	3.8e-06	0.00990852	-0.907716	0	0	1	12897	ENST00000567588			novel transcript, antisense to FAM38A	lncRNA
chr14	68894230	+	3.87e-06	0.0100407	-1.08359	0	0	1	-4089	ENST00000544964	0	ACTN1	actinin alpha 1 [Source:HGNC Symbol;Acc:HGNC:163]	protein_coding
chr8	141417752	+	4.13e-06	0.0101005	-0.750751	0	0	1	-3636	ENST00000329397	0	PTP4A3	protein tyrosine phosphatase 4A3 [Source:HGNC Symbol;Acc:HGNC:9636]	protein_coding
chr22	46150748	-	3.62e-06	0.0101162	-0.415137	1	0	1	-80	ENST00000460086	0	PPARA	peroxisome proliferator activated receptor alpha [Source:HGNC Symbol;Acc:HGNC:9232]	protein_coding
chr8	9556612	-	4.17e-06	0.0101506	-0.450741	1	1	0	-93	ENST00000607598	0		novel transcript, antisense to TNKS	lncRNA
chr7	1138257	+	4.18e-06	0.0101506	-0.338524	1	1	0	0	ENST00000357429	0	C7orf50	chromosome 7 open reading frame 50 [Source:HGNC Symbol;Acc:HGNC:22421]	protein_coding
chr9	98708489	+	4.19e-06	0.0101506	0.445743	1	1	0	709	ENST00000259455		GABBR2	gamma-aminobutyric acid type B receptor subunit 2 [Source:HGNC Symbol;Acc:HGNC:4507]	protein_coding
chr13	72727251	-	3.93e-06	0.0101797	-0.545703	1	0	1	437	ENST00000377818	0	MZT1	mitotic spindle organizing protein 1 [Source:HGNC Symbol;Acc:HGNC:33830]	protein_coding
chr13	37059603	-	3.94e-06	0.0101915	-0.509684	1	1	0	27	ENST00000497318	0	SUPT20H	SPT20 homolog, SAGA complex component [Source:HGNC Symbol;Acc:HGNC:20596]	protein_coding
chr1	201982893	+	3.54e-06	0.010323	-0.46225	1	1	1	-62	ENST00000471105	0	RNPEP	arginyl aminopeptidase [Source:HGNC Symbol;Acc:HGNC:10078]	protein_coding
chr1	173669667	+	3.54e-06	0.010323	-0.566038	1	0	1	166	ENST00000367712	0	ANKRD45	ankyrin repeat domain 45 [Source:HGNC Symbol;Acc:HGNC:24786]	protein_coding
chr14	20758963	+	4.04e-06	0.0104056	0.606427	0	0	0	-9464	ENST00000326783		EDDM3B	epididymal protein 3B [Source:HGNC Symbol;Acc:HGNC:19223]	protein_coding
chr8	19013929	-	4.33e-06	0.0104629	-0.640439	1	0	1	-244	ENST00000440756	0	PSD3	pleckstrin and Sec7 domain containing 3 [Source:HGNC Symbol;Acc:HGNC:19093]	protein_coding
chr7	8442703	+	4.34e-06	0.0104629	0.296398	0	0	1	7510	ENST00000429542	0	NXPH1	neurexophilin 1 [Source:HGNC Symbol;Acc:HGNC:20693]	protein_coding
chr14	104816123	+	4.07e-06	0.0104632	-0.0327695	1	0	0	-371	ENST00000625139			novel transcript	TEC
chrX	16786600	-	4.38e-06	0.0105322	-0.608828	1	0	1	170	ENST00000398155	0	TXLNG	taxilin gamma [Source:HGNC Symbol;Acc:HGNC:18578]	protein_coding
chr16	20386588	-	4.11e-06	0.0105328	0.569028	1	0	1	633	ENST00000577173			novel transcript, antisense to PDILT	lncRNA
chr10	97641136	+	3.66e-06	0.010614	-0.0590919	1	1	1	452	ENST00000370631	0	PI4K2A	phosphatidylinositol 4-kinase type 2 alpha [Source:HGNC Symbol;Acc:HGNC:30031]	protein_coding
chr10	88582950	-	3.66e-06	0.010614	0.11099	1	0	1	241	ENST00000437752	0	RNLS	renalase, FAD dependent amine oxidase [Source:HGNC Symbol;Acc:HGNC:25641]	protein_coding
chr8	98942377	+	4.52e-06	0.0108159	0.848513	1	0	1	195	ENST00000523601	0	STK3	serine/threonine kinase 3 [Source:HGNC Symbol;Acc:HGNC:11406]	protein_coding
chr8	97232450	+	4.57e-06	0.0109057	-0.0508987	0	0	0	9755	ENST00000569849			novel transcript	lncRNA
chr13	27966984	+	4.27e-06	0.0109064	-0.345125	1	0	1	342	ENST00000548877	0	CDX2	caudal type homeobox 2 [Source:HGNC Symbol;Acc:HGNC:1806]	protein_coding
chr20	57266918	-	3.92e-06	0.0109384	-0.409882	1	1	0	118	ENST00000426580			novel transcript	lncRNA
chr2	91984317	+	4.12e-06	0.0109433	-1.01597	0	0	0	22805	ENST00000436016			pseudogene similar to part of Tripartite motif-containing protein family	processed_pseudogene
chr6	33271895	-	3.95e-06	0.0109791	-0.170642	1	0	1	0	ENST00000445902	0	VPS52	VPS52 subunit of GARP complex [Source:HGNC Symbol;Acc:HGNC:10518]	protein_coding
chr1	23019582	-	3.83e-06	0.0110549	-0.611354	1	1	0	91	ENST00000400181	0	KDM1A	lysine demethylase 1A [Source:HGNC Symbol;Acc:HGNC:29079]	protein_coding
chr2	73984909	-	4.19e-06	0.0110872	-0.756014	1	0	0	-223	ENST00000441217			novel transcript (LOC100132318)	lncRNA
chr9	137139932	+	4.66e-06	0.0111028	-0.577201	1	0	1	453	ENST00000371560	0	GRIN1	glutamate ionotropic receptor NMDA type subunit 1 [Source:HGNC Symbol;Acc:HGNC:4584]	protein_coding
chr4	41879150	-	4.02e-06	0.0111401	-0.362056	0	0	1	2694	ENST00000498940	0	LINC00682	long intergenic non-protein coding RNA 682 [Source:HGNC Symbol;Acc:HGNC:44466]	lncRNA
chr5	68216288	+	4.05e-06	0.0112026	-0.439754	1	0	1	514	ENST00000521657	0	PIK3R1	phosphoinositide-3-kinase regulatory subunit 1 [Source:HGNC Symbol;Acc:HGNC:8979]	protein_coding
chr1	3062954	+	3.91e-06	0.0112691	0.195984	1	1	1	-424	ENST00000606861	0	PRDM16-DT	PRDM16 divergent transcript [Source:HGNC Symbol;Acc:HGNC:48664]	lncRNA
chr19	45598263	-	4.29e-06	0.0113243	-0.512821	0	0	1	1491	ENST00000591614	0	GPR4	G protein-coupled receptor 4 [Source:HGNC Symbol;Acc:HGNC:4497]	protein_coding
chr6	27328203	+	4.11e-06	0.0113453	-0.610501	0	0	0	3311	ENST00000447106		VN1R10P	vomeronasal 1 receptor 10 pseudogene [Source:HGNC Symbol;Acc:HGNC:13550]	unprocessed_pseudogene
chr19	2212117	+	4.34e-06	0.0114393	-0.391478	1	1	1	-120	ENST00000591498	0	DOT1L	DOT1 like histone lysine methyltransferase [Source:HGNC Symbol;Acc:HGNC:24948]	protein_coding
chr7	42888574	+	4.83e-06	0.0114711	-0.394997	0	0	0	14066	ENST00000569883			novel transcript	lncRNA
chr7	116953748	-	4.86e-06	0.0115015	-0.380518	1	1	1	-151	ENST00000397750	0	ST7-OT4	ST7 overlapping transcript 4 [Source:HGNC Symbol;Acc:HGNC:18835]	lncRNA
chr9	124772277	+	4.87e-06	0.0115015	-0.345789	1	0	1	-968	ENST00000416460		NR6A1	nuclear receptor subfamily 6 group A member 1 [Source:HGNC Symbol;Acc:HGNC:7985]	protein_coding
chr1	248858316	+	4.03e-06	0.0115628	-0.422535	1	1	0	9	ENST00000533647	0	ZNF692	zinc finger protein 692 [Source:HGNC Symbol;Acc:HGNC:26049]	protein_coding
chr17	48611049	+	4.61e-06	0.0117506	-0.444939	1	0	1	-30	ENST00000239165	0	HOXB7	homeobox B7 [Source:HGNC Symbol;Acc:HGNC:5118]	protein_coding
chr9	137315758	-	5.01e-06	0.01179	-0.564241	0	0	1	-13508	ENST00000356628		NRARP	NOTCH regulated ankyrin repeat protein [Source:HGNC Symbol;Acc:HGNC:33843]	protein_coding
chr9	42738328	+	5.02e-06	0.0118014	-0.710059	0	0	0	30530	ENST00000439824			novel transcript	lncRNA
chr10	15168314	+	4.14e-06	0.0118385	-0.457143	1	0	1	315	ENST00000378150	0	NMT2	N-myristoyltransferase 2 [Source:HGNC Symbol;Acc:HGNC:7858]	protein_coding
chr1	180502425	+	4.15e-06	0.0118385	0.10256	1	1	0	530	ENST00000367595	0	ACBD6	acyl-CoA binding domain containing 6 [Source:HGNC Symbol;Acc:HGNC:23339]	protein_coding
chr2	30447328	+	4.54e-06	0.0118971	-0.390538	1	1	0	54	ENST00000476038	0	LCLAT1	lysocardiolipin acyltransferase 1 [Source:HGNC Symbol;Acc:HGNC:26756]	protein_coding
chr17	76885733	-	4.54e-06	0.0118971	-0.420168	0	0	1	13024	ENST00000565043	0	MGAT5B	alpha-1,6-mannosylglycoprotein 6-beta-N-acetylglucosaminyltransferase B [Source:HGNC Symbol;Acc:HGNC:24140]	protein_coding
chr6	152637014	-	5.1e-06	0.0119549	-0.366972	1	0	1	-132	ENST00000367248	0	SYNE1	spectrin repeat containing nuclear envelope protein 1 [Source:HGNC Symbol;Acc:HGNC:17089]	protein_coding
chr8	102738600	-	5.12e-06	0.0119656	0.544283	0	0	0	-4882	ENST00000401101		NA	NA	NA
chr14	99603920	+	4.72e-06	0.0120063	-0.283086	1	1	0	107	ENST00000380243	0	CCDC85C	coiled-coil domain containing 85C [Source:HGNC Symbol;Acc:HGNC:35459]	protein_coding
chr4	2963061	-	4.39e-06	0.0120626	-0.615006	1	0	1	273	ENST00000398071	0	NOP14	NOP14 nucleolar protein [Source:HGNC Symbol;Acc:HGNC:16821]	protein_coding
chr6	19838030	-	4.4e-06	0.0120626	-0.641026	1	1	1	591	ENST00000618493		NA	NA	NA
chr6	117907827	-	5.26e-06	0.0122215	-0.46729	1	1	0	303	ENST00000360388	0	SLC35F1	solute carrier family 35 member F1 [Source:HGNC Symbol;Acc:HGNC:21483]	protein_coding
chr7	100539419	-	5.26e-06	0.0122215	-0.27933	1	1	0	196	ENST00000300176	0	AGFG2	ArfGAP with FG repeats 2 [Source:HGNC Symbol;Acc:HGNC:5177]	protein_coding
chr16	28880020	-	4.83e-06	0.0122601	0.939736	1	0	1	-33	ENST00000536376	0	ATP2A1	ATPase sarcoplasmic/endoplasmic reticulum Ca2+ transporting 1 [Source:HGNC Symbol;Acc:HGNC:811]	protein_coding
chr3	107927879	-	4.52e-06	0.012366	-0.209965	0	1	0	44633	ENST00000494231	0	LINC00636	long intergenic non-protein coding RNA 636 [Source:HGNC Symbol;Acc:HGNC:27702]	lncRNA
chr16	352155	+	4.91e-06	0.0124062	-0.544747	1	0	1	295	ENST00000354866	0	AXIN1	axin 1 [Source:HGNC Symbol;Acc:HGNC:903]	protein_coding
chr12	130713709	-	4.92e-06	0.0124062	-0.38835	0	0	1	2573	ENST00000536002		NA	NA	NA
chr6	135497449	+	5.4e-06	0.0125213	0.206729	1	0	1	201	ENST00000488690	0	AHI1	Abelson helper integration site 1 [Source:HGNC Symbol;Acc:HGNC:21575]	protein_coding
chr7	134433046	+	5.42e-06	0.0125297	-0.017421	1	0	0	-594	ENST00000609619			novel transcript	lncRNA
chr1	63774978	-	4.41e-06	0.0125386	0.261175	1	0	1	-312	ENST00000482426	0	ROR1	receptor tyrosine kinase like orphan receptor 1 [Source:HGNC Symbol;Acc:HGNC:10256]	protein_coding
chr3	185825663	-	4.6e-06	0.0125575	-0.737101	1	0	0	-608	ENST00000382199	-621	IGF2BP2	insulin like growth factor 2 mRNA binding protein 2 [Source:HGNC Symbol;Acc:HGNC:28867]	protein_coding
chr1	53838306	+	4.46e-06	0.0126548	-0.469116	1	1	0	158	ENST00000480952	0	NDC1	NDC1 transmembrane nucleoporin [Source:HGNC Symbol;Acc:HGNC:25525]	protein_coding
chr20	62191954	-	4.66e-06	0.0126856	-0.156334	0	0	1	-1577	ENST00000472005	0	MTG2	mitochondrial ribosome associated GTPase 2 [Source:HGNC Symbol;Acc:HGNC:16239]	protein_coding
chr4	36906120	-	4.73e-06	0.0128387	-0.123823	0	0	0	-95696	ENST00000562049		LINC02616	long intergenic non-protein coding RNA 2616 [Source:HGNC Symbol;Acc:HGNC:54078]	lncRNA
chr12	40692912	+	4.58e-06	0.0129499	-0.269906	1	0	1	362	ENST00000551295	0	CNTN1	contactin 1 [Source:HGNC Symbol;Acc:HGNC:2171]	protein_coding
chr1	1001602	+	4.59e-06	0.0129499	-0.657174	1	0	1	459	ENST00000624652	0	ISG15	ISG15 ubiquitin like modifier [Source:HGNC Symbol;Acc:HGNC:4053]	protein_coding
chr18	79423979	+	4.97e-06	0.012969	2.36141	0	0	1	3145	ENST00000624177			TEC	TEC
chr18	3013502	+	5.01e-06	0.0130631	-0.208033	1	0	0	-188	ENST00000584294	-358	LPIN2	lipin 2 [Source:HGNC Symbol;Acc:HGNC:14450]	protein_coding
chr19	19663352	-	5.04e-06	0.0130821	-0.797872	1	1	0	-121	ENST00000455627	0	ATP13A1	ATPase 13A1 [Source:HGNC Symbol;Acc:HGNC:24215]	protein_coding
chr7	12687468	+	5.7e-06	0.0131363	-0.489796	1	1	1	-167	ENST00000404894	0	ARL4A	ADP ribosylation factor like GTPase 4A [Source:HGNC Symbol;Acc:HGNC:695]	protein_coding
chr15	69161098	-	5.26e-06	0.0132418	-0.440252	1	0	1	449	ENST00000584174		NA	NA	NA
chr19	35495515	-	5.19e-06	0.0134602	-0.297619	1	1	0	44	ENST00000479340	0	KRTDAP	keratinocyte differentiation associated protein [Source:HGNC Symbol;Acc:HGNC:16313]	protein_coding
chr10	73772758	-	4.81e-06	0.0135347	-0.203335	1	1	0	105	ENST00000623453			TEC	TEC
chr8	26579571	-	5.92e-06	0.0136128	-0.582524	0	0	1	1168	ENST00000523027	0	DPYSL2	dihydropyrimidinase like 2 [Source:HGNC Symbol;Acc:HGNC:3014]	protein_coding
chr16	70438856	+	5.44e-06	0.0136608	-0.35229	1	0	1	167	ENST00000567586	0	ST3GAL2	ST3 beta-galactoside alpha-2,3-sialyltransferase 2 [Source:HGNC Symbol;Acc:HGNC:10863]	protein_coding
chr16	3246340	-	5.5e-06	0.0137844	-11.9485	0	0	1	1628	ENST00000539154	0	MEFV	MEFV innate immuity regulator, pyrin [Source:HGNC Symbol;Acc:HGNC:6998]	protein_coding
chr12	47079968	-	4.91e-06	0.0137876	-0.169123	1	0	1	-18	ENST00000429635		AMIGO2	adhesion molecule with Ig like domain 2 [Source:HGNC Symbol;Acc:HGNC:24073]	protein_coding
chr12	65279329	-	5.52e-06	0.0137902	-0.337154	1	0	1	344	ENST00000614640	0	MSRB3	methionine sulfoxide reductase B3 [Source:HGNC Symbol;Acc:HGNC:27375]	protein_coding
chr16	24539320	+	5.56e-06	0.0138521	-0.319898	1	0	1	-236	ENST00000568015	0	RBBP6	RB binding protein 6, ubiquitin ligase [Source:HGNC Symbol;Acc:HGNC:9889]	protein_coding
chr18	63320278	+	5.39e-06	0.0139369	-0.0650882	1	0	0	-151	ENST00000398117	-150	BCL2	BCL2 apoptosis regulator [Source:HGNC Symbol;Acc:HGNC:990]	protein_coding
chr11	59566080	-	4.99e-06	0.0139473	1.09233	1	0	0	-7	ENST00000533552	0	LINC02739	long intergenic non-protein coding RNA 2739 [Source:HGNC Symbol;Acc:HGNC:54256]	lncRNA
chr10	101588027	-	5e-06	0.0139559	-0.525394	1	1	1	100	ENST00000339310	0	POLL	DNA polymerase lambda [Source:HGNC Symbol;Acc:HGNC:9184]	protein_coding
chr19	1249536	+	5.46e-06	0.0140684	-0.959024	1	0	1	-352	ENST00000591446	0	MIDN	midnolin [Source:HGNC Symbol;Acc:HGNC:16298]	protein_coding
chr19	46862648	-	5.48e-06	0.0140775	-0.347826	0	0	0	-11657	ENST00000263270		AP2S1	adaptor related protein complex 2 subunit sigma 1 [Source:HGNC Symbol;Acc:HGNC:565]	protein_coding
chr8	80873270	+	6.14e-06	0.0140813	-0.469484	1	0	1	396	ENST00000519936	0	ZNF704	zinc finger protein 704 [Source:HGNC Symbol;Acc:HGNC:32291]	protein_coding
chr7	102287933	+	6.17e-06	0.0141088	-0.64433	0	0	1	1047	ENST00000444095	0	SH2B2	SH2B adaptor protein 2 [Source:HGNC Symbol;Acc:HGNC:17381]	protein_coding
chr1	3651810	+	5.1e-06	0.0141286	-0.397219	1	0	1	-710	ENST00000378295	0	TP73	tumor protein p73 [Source:HGNC Symbol;Acc:HGNC:12003]	protein_coding
chr1	247111642	+	5.1e-06	0.0141286	-0.289226	1	1	0	776	ENST00000623686		C1orf229	chromosome 1 open reading frame 229 [Source:HGNC Symbol;Acc:HGNC:33759]	lncRNA
chr1	6460660	-	5.11e-06	0.0141286	-0.714286	1	1	1	154	ENST00000468561		ESPN	espin [Source:HGNC Symbol;Acc:HGNC:13281]	protein_coding
chr7	100436317	+	6.26e-06	0.0142645	-1.12994	1	1	1	107	ENST00000487452	0	PPP1R35	protein phosphatase 1 regulatory subunit 35 [Source:HGNC Symbol;Acc:HGNC:28320]	protein_coding
chr1	25809658	-	5.2e-06	0.0143304	-0.265852	0	0	1	-1812	ENST00000559265			novel protein	protein_coding
chr9	72364834	-	6.31e-06	0.0143345	-0.647668	1	1	0	143	ENST00000487330	0	ZFAND5	zinc finger AN1-type containing 5 [Source:HGNC Symbol;Acc:HGNC:13008]	protein_coding
chr17	82273717	-	5.63e-06	0.0144335	-0.652174	1	1	0	15	ENST00000314028	-17	CSNK1D	casein kinase 1 delta [Source:HGNC Symbol;Acc:HGNC:2452]	protein_coding
chr11	86069090	+	5.26e-06	0.0144714	-0.0656249	1	1	1	8	ENST00000526033	0	PICALM	phosphatidylinositol binding clathrin assembly protein [Source:HGNC Symbol;Acc:HGNC:15514]	protein_coding
chr19	2050798	+	5.7e-06	0.0145701	-0.361533	1	0	1	56	ENST00000586828	0	MKNK2	MAPK interacting serine/threonine kinase 2 [Source:HGNC Symbol;Acc:HGNC:7111]	protein_coding
chr22	38398681	-	5.39e-06	0.014574	-0.818833	1	0	1	-160	ENST00000400206	0	TPTEP2-CSNK1E	TPTEP2-CSNK1E readthrough [Source:HGNC Symbol;Acc:HGNC:53829]	protein_coding
chr12	123233233	+	6.01e-06	0.0149352	-0.382263	1	1	1	6	ENST00000539639	0	MPHOSPH9	M-phase phosphoprotein 9 [Source:HGNC Symbol;Acc:HGNC:7215]	protein_coding
chrX	15854679	-	6.67e-06	0.0151199	-0.814111	1	0	1	126	ENST00000380291	0	AP1S2	adaptor related protein complex 1 subunit sigma 2 [Source:HGNC Symbol;Acc:HGNC:560]	protein_coding
chr18	46757874	-	5.95e-06	0.0151677	-0.614125	1	0	1	-706	ENST00000315087	0	ST8SIA5	ST8 alpha-N-acetyl-neuraminide alpha-2,8-sialyltransferase 5 [Source:HGNC Symbol;Acc:HGNC:17827]	protein_coding
chr19	1863378	-	5.96e-06	0.0151677	-0.0440079	1	1	0	120	ENST00000541015	0	KLF16	Kruppel like factor 16 [Source:HGNC Symbol;Acc:HGNC:16857]	protein_coding
chr9	129613730	+	6.77e-06	0.0152994	-0.436255	0	0	1	4848	ENST00000372486	0	NTMT1	N-terminal Xaa-Pro-Lys N-methyltransferase 1 [Source:HGNC Symbol;Acc:HGNC:23373]	protein_coding
chr8	141309009	-	6.78e-06	0.0152994	0.640699	1	0	0	-705	ENST00000520137	-704	SLC45A4	solute carrier family 45 member 4 [Source:HGNC Symbol;Acc:HGNC:29196]	protein_coding
chr3	194142133	+	5.67e-06	0.015303	-0.797448	0	0	0	-3541	ENST00000487718		RN7SL215P	RNA, 7SL, cytoplasmic 215, pseudogene [Source:HGNC Symbol;Acc:HGNC:46231]	misc_RNA
chr8	80566163	+	6.83e-06	0.0153528	-0.736196	0	0	0	2344	ENST00000517657			OCIA domain containing 2 (OCIAD2) pseudogene	processed_pseudogene
chr6	31702762	-	5.74e-06	0.0154369	-0.394477	1	1	1	223	ENST00000468037	0	ABHD16A	abhydrolase domain containing 16A [Source:HGNC Symbol;Acc:HGNC:13921]	protein_coding
chr7	107169650	-	6.92e-06	0.0155234	-0.161748	1	0	1	-70	ENST00000468401	0	HBP1	HMG-box transcription factor 1 [Source:HGNC Symbol;Acc:HGNC:23200]	protein_coding
chr12	124863360	+	6.27e-06	0.0155485	-0.609756	1	0	1	424	ENST00000546215	0	SCARB1	scavenger receptor class B member 1 [Source:HGNC Symbol;Acc:HGNC:1664]	protein_coding
chr8	141000828	+	7.01e-06	0.0156762	-0.110616	1	0	1	99	ENST00000521791	0	PTK2	protein tyrosine kinase 2 [Source:HGNC Symbol;Acc:HGNC:9611]	protein_coding
chr2	37231745	-	6.22e-06	0.0157926	-0.345125	1	1	0	-22	ENST00000416653	0	NDUFAF7	NADH:ubiquinone oxidoreductase complex assembly factor 7 [Source:HGNC Symbol;Acc:HGNC:28816]	protein_coding
chr5	177311824	-	5.9e-06	0.015824	-0.257566	1	1	0	47	ENST00000503473	0	MXD3	MAX dimerization protein 3 [Source:HGNC Symbol;Acc:HGNC:14008]	protein_coding
chr7	522134	+	7.09e-06	0.0158284	-0.610221	0	1	0	1745	ENST00000452622			novel transcript	lncRNA
chr18	12897062	+	6.26e-06	0.0158486	-0.380952	0	0	1	-12725	ENST00000327283	0	PTPN2	protein tyrosine phosphatase non-receptor type 2 [Source:HGNC Symbol;Acc:HGNC:9650]	protein_coding
chr11	19242620	+	5.79e-06	0.015885	0.450359	1	0	1	-1001	ENST00000620009		E2F8	E2F transcription factor 8 [Source:HGNC Symbol;Acc:HGNC:24727]	protein_coding
chr17	48055056	-	6.48e-06	0.0160212	-0.318968	1	1	1	138	ENST00000577431	0	NFE2L1	nuclear factor, erythroid 2 like 1 [Source:HGNC Symbol;Acc:HGNC:7781]	protein_coding
chr4	13522699	+	6.09e-06	0.016287	-0.450958	0	0	0	8674	ENST00000628853		LINC01097	long intergenic non-protein coding RNA 1097 [Source:HGNC Symbol;Acc:HGNC:27738]	lncRNA
chr11	72224665	-	5.97e-06	0.0163378	-0.169926	1	0	1	-116	ENST00000298229	0	INPPL1	inositol polyphosphate phosphatase like 1 [Source:HGNC Symbol;Acc:HGNC:6080]	protein_coding
chr10	123148042	+	6.1e-06	0.0166252	-0.395883	1	0	0	-80	ENST00000339992	93	HMX2	H6 family homeobox 2 [Source:HGNC Symbol;Acc:HGNC:5018]	protein_coding
chr10	988655	-	6.12e-06	0.0166338	-0.255265	1	0	1	-51	ENST00000360059	0	GTPBP4	GTP binding protein 4 [Source:HGNC Symbol;Acc:HGNC:21535]	protein_coding
chr10	71319833	+	6.15e-06	0.0166338	0.674986	1	0	1	553	ENST00000479577	0	SLC29A3	solute carrier family 29 member 3 [Source:HGNC Symbol;Acc:HGNC:23096]	protein_coding
chr10	689000	-	6.15e-06	0.0166338	-0.354167	1	0	1	669	ENST00000280886	0	DIP2C	disco interacting protein 2 homolog C [Source:HGNC Symbol;Acc:HGNC:29150]	protein_coding
chr6	151809210	+	7.5e-06	0.0166918	-0.78329	1	1	1	105	ENST00000427531	0	ESR1	estrogen receptor 1 [Source:HGNC Symbol;Acc:HGNC:3467]	protein_coding
chr16	89721161	+	6.86e-06	0.0169229	-0.307929	1	1	1	3	ENST00000563983	0	ZNF276	zinc finger protein 276 [Source:HGNC Symbol;Acc:HGNC:23330]	protein_coding
chr12	5044045	-	6.31e-06	0.0170217	0.162581	1	1	0	58	ENST00000252321	0	KCNA5	potassium voltage-gated channel subfamily A member 5 [Source:HGNC Symbol;Acc:HGNC:6224]	protein_coding
chrX	53320752	+	7.67e-06	0.0170237	0.111912	1	1	0	573	ENST00000396435		NA	NA	NA
chr8	266684	-	7.8e-06	0.0172295	-0.0292156	0	0	0	2371	ENST00000522979			ring finger protein 11 (RNF11) pseudogene	processed_pseudogene
chr8	143401359	+	7.8e-06	0.0172295	-0.110637	0	0	0	-11390	ENST00000523002			novel transcript	lncRNA
chr2	11482467	-	6.84e-06	0.0172576	0.00443725	1	0	1	128	ENST00000628795	0	GREB1	growth regulating estrogen receptor binding 1 [Source:HGNC Symbol;Acc:HGNC:24885]	protein_coding
chr9	37784997	+	7.87e-06	0.0173237	-0.416516	1	1	1	61	ENST00000327304	0	EXOSC3	exosome component 3 [Source:HGNC Symbol;Acc:HGNC:17944]	protein_coding
chr11	23404758	-	6.47e-06	0.0173969	-0.699301	1	1	0	955	ENST00000531444	0	WIZP1	WIZ pseudogene 1 [Source:HGNC Symbol;Acc:HGNC:51696]	processed_pseudogene
chr2	127858320	+	6.93e-06	0.0174383	-0.816327	1	0	0	-164	ENST00000272645	-165	POLR2D	RNA polymerase II subunit D [Source:HGNC Symbol;Acc:HGNC:9191]	protein_coding
chr9	121074961	+	7.97e-06	0.0175033	-0.531444	1	1	0	-51	ENST00000373855	0	CNTRL	centriolin [Source:HGNC Symbol;Acc:HGNC:1858]	protein_coding
chr11	22127573	+	6.56e-06	0.0176047	4.12572	0	0	0	14127	ENST00000530837			novel transcript	lncRNA
chr1	166839915	-	6.64e-06	0.0176968	-0.260533	1	0	1	-174	ENST00000367875	0	POGK	pogo transposable element derived with KRAB domain [Source:HGNC Symbol;Acc:HGNC:18800]	protein_coding
chr10	35642713	-	6.64e-06	0.0176968	-0.166179	1	0	0	-436	ENST00000374694	0	FZD8	frizzled class receptor 8 [Source:HGNC Symbol;Acc:HGNC:4046]	protein_coding
chr1	226737867	+	6.65e-06	0.0176968	-0.36031	1	0	1	-410	ENST00000272117		ITPKB	inositol-trisphosphate 3-kinase B [Source:HGNC Symbol;Acc:HGNC:6179]	protein_coding
chr1	228088200	+	6.71e-06	0.0177925	-0.742312	1	1	1	86	ENST00000497165	0	ARF1	ADP ribosylation factor 1 [Source:HGNC Symbol;Acc:HGNC:652]	protein_coding
chr10	5889969	-	6.73e-06	0.0178101	-0.372578	1	0	0	-64	ENST00000191063	-63	ANKRD16	ankyrin repeat domain 16 [Source:HGNC Symbol;Acc:HGNC:23471]	protein_coding
chr17	76538298	-	7.22e-06	0.0181426	-0.54728	1	1	1	-118	ENST00000465808	0	PRCD	photoreceptor disc component [Source:HGNC Symbol;Acc:HGNC:32528]	protein_coding
chr1	12617469	-	6.89e-06	0.0181886	-0.734523	1	1	0	263	ENST00000616661	0	DHRS3	dehydrogenase/reductase 3 [Source:HGNC Symbol;Acc:HGNC:17693]	protein_coding
chr1	14923836	-	6.94e-06	0.0182593	-0.440361	1	0	1	-294	ENST00000361144	0	KAZN	kazrin, periplakin interacting protein [Source:HGNC Symbol;Acc:HGNC:29173]	protein_coding
chr6	33579964	+	6.85e-06	0.0182651	-0.28715	1	0	1	279	ENST00000374467	0	BAK1	BCL2 antagonist/killer 1 [Source:HGNC Symbol;Acc:HGNC:949]	protein_coding
chr17	82350590	-	7.3e-06	0.0182753	-0.558659	0	0	0	-8657	ENST00000333437		TEX19	testis expressed 19 [Source:HGNC Symbol;Acc:HGNC:33802]	protein_coding
chr8	144049530	-	8.35e-06	0.0182871	-0.134035	1	1	0	-27	ENST00000528912	0	SMPD5	sphingomyelin phosphodiesterase 5, pseudogene [Source:HGNC Symbol;Acc:HGNC:52275]	transcribed_unitary_pseudogene
chr5	173284014	-	6.89e-06	0.0183286	0.156749	0	0	0	8606	ENST00000516360		RNA5SP200	RNA, 5S ribosomal pseudogene 200 [Source:HGNC Symbol;Acc:HGNC:43100]	rRNA_pseudogene
chr4	95547696	-	6.91e-06	0.018351	-0.38059	0	0	1	1277	ENST00000513796	0	UNC5C	unc-5 netrin receptor C [Source:HGNC Symbol;Acc:HGNC:12569]	protein_coding
chr3	52534341	-	6.96e-06	0.0184249	-0.253804	1	0	1	-33	ENST00000487779	0	NT5DC2	5'-nucleotidase domain containing 2 [Source:HGNC Symbol;Acc:HGNC:25717]	protein_coding
chr20	46058793	-	7.4e-06	0.0184773	-0.522466	0	1	1	2948	ENST00000628413	0	SLC12A5	solute carrier family 12 member 5 [Source:HGNC Symbol;Acc:HGNC:13818]	protein_coding
chr5	129905296	-	7.01e-06	0.0184865	-0.629216	1	1	1	366	ENST00000515569	0		novel transcript	lncRNA
chr4	107825272	-	7.03e-06	0.0184865	-0.349295	1	0	1	66	ENST00000503862	0	SGMS2	sphingomyelin synthase 2 [Source:HGNC Symbol;Acc:HGNC:28395]	protein_coding
chr4	171043428	-	7.04e-06	0.0184865	-0.25641	0	0	1	2822	ENST00000503929		LINC02431	long intergenic non-protein coding RNA 2431 [Source:HGNC Symbol;Acc:HGNC:53362]	lncRNA
chr7	33108945	+	8.6e-06	0.0187967	-0.448934	1	0	1	384	ENST00000492391	0	RP9	RP9 pre-mRNA splicing factor [Source:HGNC Symbol;Acc:HGNC:10288]	protein_coding
chr5	146345012	-	7.24e-06	0.0189696	0.384711	0	0	1	5990	ENST00000230732		NA	NA	NA
chr20	63044331	-	7.35e-06	0.0191934	-0.549451	0	0	1	6322	ENST00000455711	0	LINC01056	long intergenic non-protein coding RNA 1056 [Source:HGNC Symbol;Acc:HGNC:49050]	lncRNA
chr19	50329004	-	7.7e-06	0.0191942	-0.0696505	1	1	1	243	ENST00000376959	0	KCNC3	potassium voltage-gated channel subfamily C member 3 [Source:HGNC Symbol;Acc:HGNC:6235]	protein_coding
chr15	72686368	-	7.81e-06	0.0191996	-0.478587	1	1	1	-22	ENST00000566829	0	BBS4	Bardet-Biedl syndrome 4 [Source:HGNC Symbol;Acc:HGNC:969]	protein_coding
chr19	55517048	+	7.76e-06	0.019277	-0.390371	0	0	1	19256	ENST00000344158	0	SBK2	SH3 domain binding kinase family member 2 [Source:HGNC Symbol;Acc:HGNC:34416]	protein_coding
chr2	96145315	-	7.78e-06	0.019277	-0.786838	1	1	0	126	ENST00000288943		DUSP2	dual specificity phosphatase 2 [Source:HGNC Symbol;Acc:HGNC:3068]	protein_coding
chr7	155809869	-	8.9e-06	0.019399	-0.380469	1	0	1	-798	ENST00000435425	0	SHH	sonic hedgehog signaling molecule [Source:HGNC Symbol;Acc:HGNC:10848]	protein_coding
chr2	241559189	+	7.94e-06	0.0196254	-0.584795	1	0	1	-213	ENST00000434306	0	BOK-AS1	BOK antisense RNA 1 [Source:HGNC Symbol;Acc:HGNC:35125]	lncRNA
chr16	25031675	+	8.02e-06	0.0196731	-0.43834	1	0	0	-69	ENST00000619106			leucine carboxyl methyltransferase 1 (LCMT1) pseudogene	transcribed_unprocessed_pseudogene
chr10	123136341	-	7.52e-06	0.0197223	-0.225994	1	1	0	381	ENST00000357878	0	HMX3	H6 family homeobox 3 [Source:HGNC Symbol;Acc:HGNC:5019]	protein_coding
chr10	100621415	-	7.53e-06	0.0197223	-0.443607	0	0	0	45595	ENST00000613464				misc_RNA
chr1	32464349	+	7.65e-06	0.0199628	0.636605	1	0	0	-708	ENST00000480336			novel transcript	protein_coding
chr10	58448503	+	7.73e-06	0.020052	-0.802855	0	0	0	62901	ENST00000395377	0	TFAM	transcription factor A, mitochondrial [Source:HGNC Symbol;Acc:HGNC:11741]	protein_coding
chr11	120512163	+	7.74e-06	0.020052	-1.10263	1	0	1	363	ENST00000375081		GRIK4	glutamate ionotropic receptor kainate type subunit 4 [Source:HGNC Symbol;Acc:HGNC:4582]	protein_coding
chr1	109896967	+	7.74e-06	0.020052	-1.52839	1	1	0	996	ENST00000565955			novel transcript	lncRNA
chr8	53251130	-	9.28e-06	0.0201702	-0.308166	1	1	1	-94	ENST00000613482	0	OPRK1	opioid receptor kappa 1 [Source:HGNC Symbol;Acc:HGNC:8154]	protein_coding
chr15	60272500	-	8.25e-06	0.0201879	-0.558659	0	0	0	79054	ENST00000559647		ANXA2	annexin A2 [Source:HGNC Symbol;Acc:HGNC:537]	protein_coding
chr14	65925203	-	8.28e-06	0.0201927	-0.829876	0	0	0	-23753	ENST00000557194	0		ferritin, heavy polypeptide 1 (FTH1) pseudogene	processed_pseudogene
chr14	50003572	-	8.29e-06	0.0201927	-0.42508	0	1	1	2948	ENST00000529902		LINC01588	long intergenic non-protein coding RNA 1588 [Source:HGNC Symbol;Acc:HGNC:27503]	lncRNA
chr1	37033894	-	7.86e-06	0.0202982	-0.392635	1	0	1	232	ENST00000373091	0	GRIK3	glutamate ionotropic receptor kainate type subunit 3 [Source:HGNC Symbol;Acc:HGNC:4581]	protein_coding
chr8	23529952	+	9.37e-06	0.0203213	-0.778018	1	0	1	894	ENST00000523930	0	SLC25A37	solute carrier family 25 member 37 [Source:HGNC Symbol;Acc:HGNC:29786]	protein_coding
chr2	112798318	+	8.24e-06	0.0203381	-0.733496	0	0	0	-13729	ENST00000263339		IL1A	interleukin 1 alpha [Source:HGNC Symbol;Acc:HGNC:5991]	protein_coding
chr19	48753063	+	8.27e-06	0.0203606	-0.314465	1	1	0	598	ENST00000601931	0	FUT1	fucosyltransferase 1 (H blood group) [Source:HGNC Symbol;Acc:HGNC:4012]	protein_coding
chr2	9946960	+	8.38e-06	0.0205743	-0.464576	0	0	0	-4733	ENST00000439493		GRHL1	grainyhead like transcription factor 1 [Source:HGNC Symbol;Acc:HGNC:17923]	protein_coding
chr7	100157730	+	9.52e-06	0.0205847	0.787262	1	1	1	30	ENST00000419841		MAP11	microtubule associated protein 11 [Source:HGNC Symbol;Acc:HGNC:25604]	protein_coding
chr11	65616407	+	8.01e-06	0.0206436	-0.561167	1	1	1	636	ENST00000355703	0	PCNX3	pecanex 3 [Source:HGNC Symbol;Acc:HGNC:18760]	protein_coding
chr12	9043316	-	8.08e-06	0.020771	-3.7037	0	0	0	6974	ENST00000544463		VDAC2P2	voltage dependent anion channel 2 pseudogene 2 [Source:HGNC Symbol;Acc:HGNC:32693]	processed_pseudogene
chr14	57390777	+	8.57e-06	0.0208305	-0.38118	1	0	1	191	ENST00000554703	0	NAA30	N-alpha-acetyltransferase 30, NatC catalytic subunit [Source:HGNC Symbol;Acc:HGNC:19844]	protein_coding
chr5	96702663	+	8.12e-06	0.021161	-0.453858	1	0	1	-126	ENST00000395813	0	CAST	calpastatin [Source:HGNC Symbol;Acc:HGNC:1515]	protein_coding
chr12	8681563	+	8.3e-06	0.0212374	-0.716846	1	0	0	-37	ENST00000538758	36	RIMKLB	ribosomal modification protein rimK like family member B [Source:HGNC Symbol;Acc:HGNC:29228]	protein_coding
chr11	63020930	+	8.31e-06	0.0212374	-0.17761	0	0	0	-5092	ENST00000544707		SLC22A8	solute carrier family 22 member 8 [Source:HGNC Symbol;Acc:HGNC:10972]	protein_coding
chr4	35801351	-	8.19e-06	0.02127	-0.490196	0	0	0	244684	ENST00000513032		ARAP2	ArfGAP with RhoGAP domain, ankyrin repeat and PH domain 2 [Source:HGNC Symbol;Acc:HGNC:16924]	protein_coding
chr16	57186190	-	8.79e-06	0.0212764	0.216001	1	1	0	55	ENST00000562439	0	RSPRY1	ring finger and SPRY domain containing 1 [Source:HGNC Symbol;Acc:HGNC:29420]	protein_coding
chr16	29812231	+	8.8e-06	0.0212764	-0.8	1	1	1	-10	ENST00000300797	0	PRRT2	proline rich transmembrane protein 2 [Source:HGNC Symbol;Acc:HGNC:30500]	protein_coding
chr8	125431067	+	9.87e-06	0.0213042	-0.481058	1	1	0	748	ENST00000311922	0	TRIB1	tribbles pseudokinase 1 [Source:HGNC Symbol;Acc:HGNC:16891]	protein_coding
chr7	150369193	+	9.9e-06	0.0213097	-0.647249	1	0	1	-187	ENST00000518462	0	REPIN1	replication initiator 1 [Source:HGNC Symbol;Acc:HGNC:17922]	protein_coding
chr2	74199288	+	8.71e-06	0.0213357	-0.425834	1	0	1	661	ENST00000488086	0	MTHFD2	methylenetetrahydrofolate dehydrogenase (NADP+ dependent) 2, methenyltetrahydrofolate cyclohydrolase [Source:HGNC Symbol;Acc:HGNC:7434]	protein_coding
chr2	37231511	+	8.76e-06	0.0213948	-0.476758	1	1	0	69	ENST00000619061		NA	NA	NA
chr2	9207264	-	8.81e-06	0.0214735	-0.235849	1	0	1	501	ENST00000315273	0	ASAP2	ArfGAP with SH3 domain, ankyrin repeat and PH domain 2 [Source:HGNC Symbol;Acc:HGNC:2721]	protein_coding
chrX	52921319	-	1.01e-05	0.0216892	-0.918307	0	0	0	21938	ENST00000509613		FAM156B	family with sequence similarity 156 member B [Source:HGNC Symbol;Acc:HGNC:31962]	protein_coding
chr16	58024973	-	9e-06	0.0216959	-0.033707	1	0	0	-593	ENST00000219271	780	MMP15	matrix metallopeptidase 15 [Source:HGNC Symbol;Acc:HGNC:7161]	protein_coding
chr5	78649330	+	8.44e-06	0.0218568	-0.52356	1	0	1	-436	ENST00000512759	0	LHFPL2	LHFPL tetraspan subfamily member 2 [Source:HGNC Symbol;Acc:HGNC:6588]	protein_coding
chr5	37952555	-	8.47e-06	0.0218767	0.379765	1	0	0	-847	ENST00000506429			novel transcript	lncRNA
chr1	38005022	+	8.59e-06	0.0218961	0.493668	1	0	1	481	ENST00000485803	0	FHL3	four and a half LIM domains 3 [Source:HGNC Symbol;Acc:HGNC:3704]	protein_coding
chr7	593505	-	1.03e-05	0.0219859	0.225646	0	0	1	9179	ENST00000400758	0	PRKAR1B	protein kinase cAMP-dependent type I regulatory subunit beta [Source:HGNC Symbol;Acc:HGNC:9390]	protein_coding
chr19	1453874	+	9.12e-06	0.0221695	-0.385728	0	0	1	1076	ENST00000238483	0	APC2	APC regulator of WNT signaling pathway 2 [Source:HGNC Symbol;Acc:HGNC:24036]	protein_coding
chr11	44303907	-	8.88e-06	0.0225909	-0.530786	0	0	1	6260	ENST00000329255		NA	NA	NA
chr2	96817070	+	9.38e-06	0.0227309	-0.252108	1	1	0	822	ENST00000305510	0	CNNM3	cyclin and CBS domain divalent metal cation transport mediator 3 [Source:HGNC Symbol;Acc:HGNC:104]	protein_coding
chr4	140153262	+	8.83e-06	0.0227609	-0.324939	1	1	0	-294	ENST00000502696	0	MAML3	mastermind like transcriptional coactivator 3 [Source:HGNC Symbol;Acc:HGNC:16272]	protein_coding
chr15	96347604	+	9.47e-06	0.0227794	-0.625978	0	0	0	4653	ENST00000617440			novel transcript	lncRNA
chr1	32072835	-	9e-06	0.0228416	-0.394477	1	0	1	-67	ENST00000336294	0	TMEM39B	transmembrane protein 39B [Source:HGNC Symbol;Acc:HGNC:25510]	protein_coding
chr6	35496686	-	8.89e-06	0.0228447	-0.15882	1	0	1	265	ENST00000402886	0	TEAD3	TEA domain transcription factor 3 [Source:HGNC Symbol;Acc:HGNC:11716]	protein_coding
chr15	96333677	+	9.53e-06	0.0228736	0.78093	1	1	1	418	ENST00000410719		MIR1469	microRNA 1469 [Source:HGNC Symbol;Acc:HGNC:35378]	miRNA
chr12	53299728	-	9.59e-06	0.0229639	0.354812	1	1	1	12	ENST00000548845		C12orf10	chromosome 12 open reading frame 10 [Source:HGNC Symbol;Acc:HGNC:17590]	protein_coding
chr15	23069124	+	9.64e-06	0.0230078	-0.0137163	0	0	0	-13970	ENST00000614283		ELMO2P1	engulfment and cell motility 2 pseudogene 1 [Source:HGNC Symbol;Acc:HGNC:38008]	transcribed_unprocessed_pseudogene
chr5	151252714	-	8.98e-06	0.0230334	-0.586265	1	0	1	-178	ENST00000357164	0	GM2A	GM2 ganglioside activator [Source:HGNC Symbol;Acc:HGNC:4367]	protein_coding
chr5	113487896	-	9.02e-06	0.0230676	-0.490677	1	0	1	928	ENST00000511242	0	MCC	MCC regulator of WNT signaling pathway [Source:HGNC Symbol;Acc:HGNC:6935]	protein_coding
chr10	44386442	-	9.14e-06	0.023135	-0.0919506	1	1	0	52	ENST00000496375	0	CXCL12	C-X-C motif chemokine ligand 12 [Source:HGNC Symbol;Acc:HGNC:10672]	protein_coding
chr2	197705459	-	9.59e-06	0.023191	-0.576701	1	1	1	92	ENST00000282276	0	MARS2	methionyl-tRNA synthetase 2, mitochondrial [Source:HGNC Symbol;Acc:HGNC:25133]	protein_coding
chr14	37611195	-	9.74e-06	0.0232066	-0.126567	1	0	1	-56	ENST00000533625	0	TTC6	tetratricopeptide repeat domain 6 [Source:HGNC Symbol;Acc:HGNC:19739]	protein_coding
chr1	113930144	-	9.23e-06	0.0232824	-0.356824	1	0	1	287	ENST00000369555	0	HIPK1	homeodomain interacting protein kinase 1 [Source:HGNC Symbol;Acc:HGNC:19006]	protein_coding
chr1	221742265	-	9.26e-06	0.0233028	-0.696379	1	0	0	-90	ENST00000366899	-176	DUSP10	dual specificity phosphatase 10 [Source:HGNC Symbol;Acc:HGNC:3065]	protein_coding
chr1	41920266	+	9.34e-06	0.0234467	0.756423	0	0	1	-1560	ENST00000372584	0	HIVEP3	HIVEP zinc finger 3 [Source:HGNC Symbol;Acc:HGNC:13561]	protein_coding
chr20	63469838	+	9.22e-06	0.0235087	-0.474383	0	0	1	2668	ENST00000360480	0	KCNQ2	potassium voltage-gated channel subfamily Q member 2 [Source:HGNC Symbol;Acc:HGNC:6296]	protein_coding
chr19	23915117	-	9.78e-06	0.0235793	-0.133686	1	0	1	200	ENST00000575986	0	ZNF726	zinc finger protein 726 [Source:HGNC Symbol;Acc:HGNC:32462]	protein_coding
chr2	120675171	-	9.89e-06	0.0237882	-0.948509	0	0	0	23900	ENST00000364136				misc_RNA
chr7	65731745	+	1.12e-05	0.0239964	-0.529101	0	0	1	-19397	ENST00000434500		CCT6P1	chaperonin containing TCP1 subunit 6 pseudogene 1 [Source:HGNC Symbol;Acc:HGNC:33094]	transcribed_unprocessed_pseudogene
chr19	11694476	+	1e-05	0.0240584	-0.468165	0	0	0	11932	ENST00000424938		ZNF833P	zinc finger protein 833, pseudogene [Source:HGNC Symbol;Acc:HGNC:33819]	transcribed_unprocessed_pseudogene
chr11	66253863	-	9.63e-06	0.0241066	-0.534045	0	0	0	-3431	ENST00000531240		KLC2	kinesin light chain 2 [Source:HGNC Symbol;Acc:HGNC:20716]	protein_coding
chr3	50236228	-	9.52e-06	0.0242191	-0.343938	1	1	1	26	ENST00000441156	0	GNAI2	G protein subunit alpha i2 [Source:HGNC Symbol;Acc:HGNC:4385]	protein_coding
chr1	153533884	-	9.72e-06	0.0242857	-0.36441	1	1	0	283	ENST00000420695			novel transcript	lncRNA
chr2	120344276	+	1.02e-05	0.0243121	-1.04012	0	0	0	-1867	ENST00000295228		INHBB	inhibin subunit beta B [Source:HGNC Symbol;Acc:HGNC:6067]	protein_coding
chr8	11769531	+	1.15e-05	0.0244268	-0.278162	1	0	0	-108	ENST00000436750	0	NEIL2	nei like DNA glycosylase 2 [Source:HGNC Symbol;Acc:HGNC:18956]	protein_coding
chr7	5190214	-	1.15e-05	0.0244268	-0.312891	1	1	0	20	ENST00000401525	107	WIPI2	WD repeat domain, phosphoinositide interacting 2 [Source:HGNC Symbol;Acc:HGNC:32225]	protein_coding
chr9	122219568	-	1.16e-05	0.0245003	-0.0747836	0	0	1	2173	ENST00000559895	0	LHX6	LIM homeobox 6 [Source:HGNC Symbol;Acc:HGNC:21735]	protein_coding
chr18	57436889	-	1.03e-05	0.024578	0.466521	0	1	0	1070	ENST00000581316		NA	NA	NA
chr15	90871475	+	1.04e-05	0.0246603	-0.283554	1	0	1	-64	ENST00000610579	0	FURIN	furin, paired basic amino acid cleaving enzyme [Source:HGNC Symbol;Acc:HGNC:8568]	protein_coding
chr14	106627169	-	1.04e-05	0.0246603	-0.40404	1	0	1	657	ENST00000390629	79	IGHV4-59	immunoglobulin heavy variable 4-59 [Source:HGNC Symbol;Acc:HGNC:5654]	IG_V_gene
chr16	3879940	+	1.05e-05	0.0247198	-0.164139	1	1	0	181	ENST00000382070	0	CREBBP	CREB binding protein [Source:HGNC Symbol;Acc:HGNC:2348]	protein_coding
chr8	102655752	-	1.18e-05	0.0248529	-0.634518	1	1	0	151	ENST00000285407	-27	KLF10	Kruppel like factor 10 [Source:HGNC Symbol;Acc:HGNC:11810]	protein_coding
chr11	73309170	+	9.99e-06	0.0249021	-0.610376	1	1	0	192	ENST00000546324			novel transcript	lncRNA
chr19	8342911	-	1.05e-05	0.0249889	-0.0762577	1	0	1	352	ENST00000330915	0	KANK3	KN motif and ankyrin repeat domains 3 [Source:HGNC Symbol;Acc:HGNC:24796]	protein_coding
chr7	131832458	+	1.19e-05	0.0250135	-1.33375	0	0	0	20317	ENST00000517002		NA	NA	NA
chr11	6390503	-	1.01e-05	0.0250577	-0.137442	1	1	0	0	ENST00000533123	0	SMPD1	sphingomyelin phosphodiesterase 1 [Source:HGNC Symbol;Acc:HGNC:11120]	protein_coding
chr22	19431690	+	9.91e-06	0.0251054	-0.1508	1	1	1	7	ENST00000340170	0	HIRA	histone cell cycle regulator [Source:HGNC Symbol;Acc:HGNC:4916]	protein_coding
chr5	35872313	+	9.94e-06	0.0251054	-1.23305	1	0	1	-888	ENST00000509668	0	IL7R	interleukin 7 receptor [Source:HGNC Symbol;Acc:HGNC:6024]	protein_coding
chr4	1002856	-	9.95e-06	0.0251054	0.282178	1	1	0	117	ENST00000502829	0	IDUA	alpha-L-iduronidase [Source:HGNC Symbol;Acc:HGNC:5391]	protein_coding
chr11	66408921	-	1.02e-05	0.0251886	-0.564972	1	0	0	-237	ENST00000527061			novel transcript	lncRNA
chr20	63242882	+	1e-05	0.0252096	-0.98985	0	0	1	4105	ENST00000579556		MIR3196	microRNA 3196 [Source:HGNC Symbol;Acc:HGNC:38198]	miRNA
chr1	1231752	+	1.02e-05	0.0253301	-0.374766	1	0	1	217	ENST00000459994	0	SDF4	stromal cell derived factor 4 [Source:HGNC Symbol;Acc:HGNC:24188]	protein_coding
chr21	45288053	+	1.01e-05	0.0254707	0.000782781	1	1	0	3	ENST00000454115	0	LINC00205	long intergenic non-protein coding RNA 205 [Source:HGNC Symbol;Acc:HGNC:16420]	lncRNA
chr14	23285829	+	1.08e-05	0.0254914	0.071218	1	0	1	289	ENST00000357460	0	HOMEZ	homeobox and leucine zipper encoding [Source:HGNC Symbol;Acc:HGNC:20164]	protein_coding
chr12	111597515	-	1.08e-05	0.0255094	0.754165	1	0	1	293	ENST00000548492	0	ATXN2	ataxin 2 [Source:HGNC Symbol;Acc:HGNC:10555]	protein_coding
chr8	76677453	-	1.22e-05	0.0255974	0.489646	0	0	1	-3766	ENST00000521891		NA	NA	NA
chr19	10654694	+	1.08e-05	0.0256724	-0.252809	1	0	1	-244	ENST00000589283	0	ILF3	interleukin enhancer binding factor 3 [Source:HGNC Symbol;Acc:HGNC:6038]	protein_coding
chr19	46716990	-	1.08e-05	0.0257015	-0.356311	1	1	0	93	ENST00000601806	0	PRKD2	protein kinase D2 [Source:HGNC Symbol;Acc:HGNC:17293]	protein_coding
chr5	1345309	+	1.03e-05	0.025799	-0.20899	1	0	0	-211	ENST00000320895		CLPTM1L	CLPTM1 like [Source:HGNC Symbol;Acc:HGNC:24308]	protein_coding
chr15	91100002	+	1.1e-05	0.0258389	-0.397874	1	1	0	54	ENST00000545111	0	SV2B	synaptic vesicle glycoprotein 2B [Source:HGNC Symbol;Acc:HGNC:16874]	protein_coding
chr14	73755301	-	1.1e-05	0.0258389	-0.777202	1	0	1	-286	ENST00000421708	0	MIDEAS	mitotic deacetylase associated SANT domain protein [Source:HGNC Symbol;Acc:HGNC:19853]	protein_coding
chr7	71132989	-	1.23e-05	0.0258847	-0.261438	1	1	0	822	ENST00000333538	0	GALNT17	polypeptide N-acetylgalactosaminyltransferase 17 [Source:HGNC Symbol;Acc:HGNC:16347]	protein_coding
chr1	171670782	+	1.05e-05	0.0259221	-6.12135	1	1	0	158	ENST00000442087	0	PFN1P1	profilin 1 pseudogene 1 [Source:HGNC Symbol;Acc:HGNC:42989]	processed_pseudogene
chr4	10116674	+	1.04e-05	0.0259887	-0.238481	1	1	0	54	ENST00000502702	0	WDR1	WD repeat domain 1 [Source:HGNC Symbol;Acc:HGNC:12754]	protein_coding
chr5	139660023	-	1.04e-05	0.0259887	0.0775857	1	0	1	470	ENST00000509238	0	CXXC5	CXXC finger protein 5 [Source:HGNC Symbol;Acc:HGNC:26943]	protein_coding
chr16	85463000	+	1.11e-05	0.0260153	-0.362319	0	0	0	-21509	ENST00000582003		NA	NA	NA
chr3	59049811	+	1.05e-05	0.02615	-0.0704822	1	1	1	-53	ENST00000479931		C3orf67	chromosome 3 open reading frame 67 [Source:HGNC Symbol;Acc:HGNC:24763]	protein_coding
chr9	124000122	+	1.25e-05	0.0262234	-0.958702	0	0	0	-1548	ENST00000560961		LHX2	LIM homeobox 2 [Source:HGNC Symbol;Acc:HGNC:6594]	protein_coding
chr1	226309331	-	1.07e-05	0.0262531	-0.0871927	1	1	1	-78	ENST00000481685	0	LIN9	lin-9 DREAM MuvB core complex component [Source:HGNC Symbol;Acc:HGNC:30830]	protein_coding
chr1	23555307	+	1.07e-05	0.0262531	-0.295639	0	0	0	3769	ENST00000463312		ID3	inhibitor of DNA binding 3, HLH protein [Source:HGNC Symbol;Acc:HGNC:5362]	protein_coding
chr1	35883243	-	1.07e-05	0.0263018	-0.0745669	1	1	1	36	ENST00000373204	0	AGO1	argonaute RISC component 1 [Source:HGNC Symbol;Acc:HGNC:3262]	protein_coding
chr17	19534423	-	1.13e-05	0.0263124	0.0947478	1	1	1	545	ENST00000395585	0	SLC47A1	solute carrier family 47 member 1 [Source:HGNC Symbol;Acc:HGNC:25588]	protein_coding
chr11	65570627	+	1.08e-05	0.0263885	0.776469	1	1	0	26	ENST00000533115	0	ZNRD2	zinc ribbon domain containing 2 [Source:HGNC Symbol;Acc:HGNC:11328]	protein_coding
chr17	74671261	+	1.12e-05	0.0264935	-0.404227	1	1	0	83	ENST00000392617	0	RAB37	RAB37, member RAS oncogene family [Source:HGNC Symbol;Acc:HGNC:30268]	protein_coding
chr7	6503529	-	1.27e-05	0.0265107	-0.249151	0	1	0	-12432	ENST00000496556			ribosomal protein L31 (RPL31) pseudogene	processed_pseudogene
chr20	44116095	-	1.12e-05	0.0265301	-0.0114017	0	1	0	61746	ENST00000413823		TOX2	TOX high mobility group box family member 2 [Source:HGNC Symbol;Acc:HGNC:16095]	protein_coding
chr7	97971638	+	1.28e-05	0.0265751	0.704999	1	0	1	617	ENST00000453589			CCZ1 homolog, vacuolar protein trafficking and biogenesis associated (CCZ1) pseudogene	transcribed_unprocessed_pseudogene
chr1	177164451	+	1.09e-05	0.0266495	-0.574713	1	1	0	233	ENST00000424564	0	ASTN1	astrotactin 1 [Source:HGNC Symbol;Acc:HGNC:773]	protein_coding
chr9	91271960	-	1.28e-05	0.0266581	-0.683995	0	0	1	-51042	ENST00000473695	0	AUH	AU RNA binding methylglutaconyl-CoA hydratase [Source:HGNC Symbol;Acc:HGNC:890]	protein_coding
chr20	30905422	-	1.13e-05	0.0267094	-0.696864	0	0	0	-3602	ENST00000615662		NA	NA	NA
chr9	131423479	-	1.29e-05	0.0267468	0.12652	0	0	1	-6611	ENST00000357304	0	PRRC2B	proline rich coiled-coil 2B [Source:HGNC Symbol;Acc:HGNC:28121]	protein_coding
chr16	1261491	+	1.15e-05	0.0268128	-0.218809	0	0	1	1507	ENST00000440800	0	PRSS29P	serine protease 29, pseudogene [Source:HGNC Symbol;Acc:HGNC:17542]	transcribed_unprocessed_pseudogene
chr7	157138547	+	1.3e-05	0.0269114	0.323571	1	0	0	-366	ENST00000348165	368	UBE3C	ubiquitin protein ligase E3C [Source:HGNC Symbol;Acc:HGNC:16803]	protein_coding
chr19	54607600	+	1.15e-05	0.0269249	-0.406235	1	0	0	-270	ENST00000432400			pseudogene similar to part of leukocyte immunoglobulin-like receptor proteins	unprocessed_pseudogene
chr20	21506476	+	1.16e-05	0.0271491	0.152684	0	0	0	-3543	ENST00000622757	0		novel transcript	lncRNA
chr2	236168684	-	1.16e-05	0.0271491	-0.0154333	1	0	1	-316	ENST00000306318	0	GBX2	gastrulation brain homeobox 2 [Source:HGNC Symbol;Acc:HGNC:4186]	protein_coding
chr2	58893751	-	1.16e-05	0.0271491	-0.840336	0	0	1	-30851	ENST00000422793		LINC01122	long intergenic non-protein coding RNA 1122 [Source:HGNC Symbol;Acc:HGNC:49267]	lncRNA
chr16	65123901	-	1.17e-05	0.027189	-0.449736	1	1	1	288	ENST00000563255	0	CDH11	cadherin 11 [Source:HGNC Symbol;Acc:HGNC:1750]	protein_coding
chr10	97319997	+	1.12e-05	0.0272823	0.30115	1	1	0	732	ENST00000371021	0	FRAT1	FRAT regulator of WNT signaling pathway 1 [Source:HGNC Symbol;Acc:HGNC:3944]	protein_coding
chr13	97977054	+	1.18e-05	0.0273267	-0.410397	1	1	1	93	ENST00000469360	0	IPO5	importin 5 [Source:HGNC Symbol;Acc:HGNC:6402]	protein_coding
chr10	23331064	+	1.14e-05	0.0275023	-0.567261	0	0	1	-12893	ENST00000443224	0		novel transcript	lncRNA
chr1	19814541	-	1.14e-05	0.0275023	-0.438215	1	1	0	176	ENST00000454736			novel transcript	lncRNA
chr1	151399940	-	1.14e-05	0.0275023	-0.759878	1	0	1	-234	ENST00000474100		PSMB4	proteasome 20S subunit beta 4 [Source:HGNC Symbol;Acc:HGNC:9541]	protein_coding
chr5	4837710	+	1.12e-05	0.0278654	0.906725	0	0	1	12091	ENST00000515656			novel transcript	lncRNA
chr19	7551084	+	1.2e-05	0.0279246	1.41956	1	1	0	260	ENST00000599951	0	PNPLA6	patatin like phospholipase domain containing 6 [Source:HGNC Symbol;Acc:HGNC:16268]	protein_coding
chr17	29390832	+	1.21e-05	0.027991	-0.43918	1	1	1	-56	ENST00000577218			novel transcript, antisense to TAOK1	lncRNA
chr9	128948083	+	1.36e-05	0.0279968	-0.427716	1	1	1	68	ENST00000550219	0	NUP188	nucleoporin 188 [Source:HGNC Symbol;Acc:HGNC:17859]	protein_coding
chr11	65574640	+	1.17e-05	0.028124	-0.923077	0	0	0	-1398	ENST00000309295		EHBP1L1	EH domain binding protein 1 like 1 [Source:HGNC Symbol;Acc:HGNC:30682]	protein_coding
chr1	184755039	-	1.17e-05	0.0281593	0.0163191	1	0	0	-127	ENST00000318130	-132	EDEM3	ER degradation enhancing alpha-mannosidase like protein 3 [Source:HGNC Symbol;Acc:HGNC:16787]	protein_coding
chr20	6122931	-	1.22e-05	0.0281634	-0.481348	1	1	0	100	ENST00000536936	0	FERMT1	fermitin family member 1 [Source:HGNC Symbol;Acc:HGNC:15889]	protein_coding
chr2	19868806	-	1.22e-05	0.0281634	-0.543971	1	0	0	-54	ENST00000607100	53	LINC00954	long intergenic non-protein coding RNA 954 [Source:HGNC Symbol;Acc:HGNC:48668]	lncRNA
chr8	20261805	+	1.37e-05	0.0281962	-1.3245	0	0	1	-6514	ENST00000265801	0	LZTS1	leucine zipper tumor suppressor 1 [Source:HGNC Symbol;Acc:HGNC:13861]	protein_coding
chr8	55844664	+	1.37e-05	0.0281985	-1.29702	0	0	0	-35149	ENST00000519728		LYN	LYN proto-oncogene, Src family tyrosine kinase [Source:HGNC Symbol;Acc:HGNC:6735]	protein_coding
chr5	102491663	+	1.14e-05	0.028269	5.13763	0	0	1	6988	ENST00000514551	0	SLCO6A1	solute carrier organic anion transporter family member 6A1 [Source:HGNC Symbol;Acc:HGNC:23613]	protein_coding
chr22	35583340	+	1.15e-05	0.028383	-0.19905	0	0	0	32374	ENST00000401702		MB	myoglobin [Source:HGNC Symbol;Acc:HGNC:6915]	protein_coding
chr12	127456032	+	1.23e-05	0.0283889	-0.173484	0	0	0	-6475	ENST00000623908			novel transcript	TEC
chr21	45605678	-	1.15e-05	0.0283958	-0.814332	0	0	0	12002	ENST00000424569		LINC01694	long intergenic non-protein coding RNA 1694 [Source:HGNC Symbol;Acc:HGNC:52481]	lncRNA
chr1	33255687	+	1.19e-05	0.0284274	-0.540054	1	0	0	-858	ENST00000483388	804	ZNF362	zinc finger protein 362 [Source:HGNC Symbol;Acc:HGNC:18079]	protein_coding
chr1	6338573	-	1.19e-05	0.0284507	-0.761421	0	0	1	13677	ENST00000473466	0	ACOT7	acyl-CoA thioesterase 7 [Source:HGNC Symbol;Acc:HGNC:24157]	protein_coding
chr11	111912074	-	1.19e-05	0.0284507	0.202091	1	0	1	-61	ENST00000526180	0	CRYAB	crystallin alpha B [Source:HGNC Symbol;Acc:HGNC:2389]	protein_coding
chr8	103298632	+	1.4e-05	0.0285849	-0.211689	1	1	1	132	ENST00000521383	0	BAALC-AS1	BAALC antisense RNA 1 [Source:HGNC Symbol;Acc:HGNC:50461]	lncRNA
chr6	96522206	-	1.4e-05	0.0285928	-0.258957	1	0	1	400	ENST00000369278	0	UFL1	UFM1 specific ligase 1 [Source:HGNC Symbol;Acc:HGNC:23039]	protein_coding
chr18	5059455	-	1.25e-05	0.0287892	-0.819041	0	0	0	-21727	ENST00000583985		LINC01892	long intergenic non-protein coding RNA 1892 [Source:HGNC Symbol;Acc:HGNC:52711]	lncRNA
chr17	81711543	-	1.25e-05	0.0287892	-0.365497	1	0	1	-693	ENST00000545862		SLC25A10	solute carrier family 25 member 10 [Source:HGNC Symbol;Acc:HGNC:10980]	protein_coding
chr3	127106728	-	1.17e-05	0.0288219	-2.24963	0	0	0	74875	ENST00000505278		PLXNA1	plexin A1 [Source:HGNC Symbol;Acc:HGNC:9099]	protein_coding
chr9	25678598	-	1.42e-05	0.0288451	-0.355366	1	0	0	-159	ENST00000358022	-154	TUSC1	tumor suppressor candidate 1 [Source:HGNC Symbol;Acc:HGNC:31010]	protein_coding
chr16	2339811	+	1.26e-05	0.0288931	-0.279525	1	0	1	663	ENST00000512848	0	ABCA17P	ATP binding cassette subfamily A member 17, pseudogene [Source:HGNC Symbol;Acc:HGNC:32972]	transcribed_unitary_pseudogene
chr8	80367335	-	1.42e-05	0.028912	-0.106361	0	0	0	16205	ENST00000520293			ADP-ribosylation-like factor 6 interacting protein 6 (ARL6IP6) pseudogene	processed_pseudogene
chr8	143408037	+	1.43e-05	0.028912	-0.271325	0	0	0	-4712	ENST00000523002			novel transcript	lncRNA
chr17	63445907	-	1.26e-05	0.0289253	-0.856164	1	1	1	278	ENST00000584031	0	CYB561	cytochrome b561 [Source:HGNC Symbol;Acc:HGNC:2571]	protein_coding
chr11	110295789	+	1.22e-05	0.0289282	0.0609539	1	0	1	809	ENST00000528556	0	RDX	radixin [Source:HGNC Symbol;Acc:HGNC:9944]	protein_coding
chr2	9781002	+	1.27e-05	0.0290446	-1.00883	0	0	0	-10662	ENST00000474667	0		novel transcript	lncRNA
chr19	18008373	-	1.27e-05	0.0290446	-0.401606	1	1	1	205	ENST00000593460		ARRDC2	arrestin domain containing 2 [Source:HGNC Symbol;Acc:HGNC:25225]	protein_coding
chr5	44483902	-	1.19e-05	0.0291581	-0.571429	0	0	0	26339	ENST00000505706		LINC02224	long intergenic non-protein coding RNA 2224 [Source:HGNC Symbol;Acc:HGNC:53093]	lncRNA
chr9	137221679	-	1.44e-05	0.029172	-0.133282	1	0	0	-99	ENST00000392827	0	RNF208	ring finger protein 208 [Source:HGNC Symbol;Acc:HGNC:25420]	protein_coding
chr9	126901972	-	1.45e-05	0.0291903	-0.509554	0	0	0	-12802	ENST00000259351		RALGPS1	Ral GEF with PH domain and SH3 binding motif 1 [Source:HGNC Symbol;Acc:HGNC:16851]	protein_coding
chr1	150975002	+	1.23e-05	0.029222	-0.25348	1	1	1	0	ENST00000271688	0	CERS2	ceramide synthase 2 [Source:HGNC Symbol;Acc:HGNC:14076]	protein_coding
chr9	137221666	-	1.46e-05	0.0293158	-0.432277	1	0	0	-86	ENST00000392827	0	RNF208	ring finger protein 208 [Source:HGNC Symbol;Acc:HGNC:25420]	protein_coding
chr1	46303899	+	1.25e-05	0.0294506	-0.651042	1	0	1	192	ENST00000496387	0	UQCRH	ubiquinol-cytochrome c reductase hinge protein [Source:HGNC Symbol;Acc:HGNC:12590]	protein_coding
chr1	16206966	+	1.25e-05	0.0294506	0.048568	1	1	0	17	ENST00000471928	0	ARHGEF19	Rho guanine nucleotide exchange factor 19 [Source:HGNC Symbol;Acc:HGNC:26604]	protein_coding
chr6	26743604	-	1.21e-05	0.0294526	-0.326531	0	0	0	18426	ENST00000630069		NA	NA	NA
chr11	113875845	-	1.26e-05	0.0294971	-0.477612	1	0	0	-276	ENST00000545540	0	USP28	ubiquitin specific peptidase 28 [Source:HGNC Symbol;Acc:HGNC:12625]	protein_coding
chr1	233327995	+	1.26e-05	0.0294971	-0.0248182	1	1	0	229	ENST00000366624	-273	MAP3K21	mitogen-activated protein kinase kinase kinase 21 [Source:HGNC Symbol;Acc:HGNC:29798]	protein_coding
chr7	24980025	-	1.47e-05	0.0295326	-0.473037	1	1	1	164	ENST00000313367	0	OSBPL3	oxysterol binding protein like 3 [Source:HGNC Symbol;Acc:HGNC:16370]	protein_coding
chr12	56258139	-	1.29e-05	0.0295366	-0.206151	1	0	1	253	ENST00000267116	0	ANKRD52	ankyrin repeat domain 52 [Source:HGNC Symbol;Acc:HGNC:26614]	protein_coding
chr11	397152	+	1.26e-05	0.029546	-0.112718	1	1	0	-220	ENST00000524646	0	PKP3	plakophilin 3 [Source:HGNC Symbol;Acc:HGNC:9025]	protein_coding
chr1	155321606	-	1.27e-05	0.0297329	-0.842105	1	1	1	-63	ENST00000446880	0	RUSC1-AS1	RUSC1 antisense RNA 1 [Source:HGNC Symbol;Acc:HGNC:26680]	lncRNA
chr11	77066444	-	1.28e-05	0.0297329	-0.63234	1	0	0	-488	ENST00000531028	516	CAPN5	calpain 5 [Source:HGNC Symbol;Acc:HGNC:1482]	protein_coding
chr14	71044746	-	1.3e-05	0.0298201	-0.740741	1	0	1	-107	ENST00000557014		GTF3AP2	general transcription factor IIIA pseudogene 2 [Source:HGNC Symbol;Acc:HGNC:49745]	transcribed_processed_pseudogene
chr5	123113713	+	1.23e-05	0.0298825	2.41954	0	0	1	13969	ENST00000464424	0	PRDM6	PR/SET domain 6 [Source:HGNC Symbol;Acc:HGNC:9350]	protein_coding
chr14	83193388	+	1.31e-05	0.0299039	-0.811124	0	0	0	144811	ENST00000516560		RNU7-51P	RNA, U7 small nuclear 51 pseudogene [Source:HGNC Symbol;Acc:HGNC:34147]	snRNA
chr15	62145285	-	1.32e-05	0.0299758	-0.62435	0	0	0	19999	ENST00000380392		C2CD4B	C2 calcium dependent domain containing 4B [Source:HGNC Symbol;Acc:HGNC:33628]	protein_coding
chr5	40679190	-	1.24e-05	0.0300035	-0.244522	1	0	0	-308	ENST00000302472	0	PTGER4	prostaglandin E receptor 4 [Source:HGNC Symbol;Acc:HGNC:9596]	protein_coding
chr6	28142102	-	1.24e-05	0.0300035	-0.443459	1	0	1	-109	ENST00000536028		ZKSCAN8	zinc finger with KRAB and SCAN domains 8 [Source:HGNC Symbol;Acc:HGNC:12983]	protein_coding
[truncated: 353 more rows]

## Sheet: Table 2
Table 2
Database	Term	P.value	Adjusted.P.value	Genes
EnrichR - Allen_Brain_Atlas_10x_scRNA	Mouse 347 L6b CTX up	0.000284	0.124868	ITGB1;CSGALNACT1;ACBD6;ATP8B1;CIB2;LHFPL3;LRP8;OSBPL10;ZFYVE28;CYTH3;ZNRF1;PTP4A3;MPHOSPH9;ZMIZ2;PITPNM3;PGR;RNF130;SFXN5;BCL2L1
EnrichR - Allen_Brain_Atlas_10x_scRNA	Human Inh L3-5 VIP HS3ST3A1 down	0.000633	0.124868	RBFOX3;PCDH7;ARAP2;PRKCA;PRICKLE1;SHISA9;GRIN2A;ZNF704;PSD3;EPB41L3;ZNF385B;APBB2;ZSWIM6
EnrichR - Allen_Brain_Atlas_10x_scRNA	Mouse 40 Vip down	0.000683	0.124868	EPHA5;GRID2;PTPRS;TRIO;BCL11A;PRICKLE1;SRCIN1;GNG13;AHI1;UCHL1;HSPH1;PPP2R2B;PSD3;NXPH1
EnrichR - Allen_Brain_Atlas_10x_scRNA	Mouse 231 L6 IT CTX up	0.00072	0.124868	PHLPP1;DOT1L;ODC1;PDGFA;DUSP6;DISP3;ADGRD1;NR4A3;ZMIZ1;PELI1;SPRY2;PREB;CYSTM1;PABPC1;MAML3;MEST
EnrichR - Allen_Brain_Atlas_10x_scRNA	Mouse 5 Lamp5 Lhx6 down	0.00135	0.148728	PRKCG;CAMK2B;SMIM13;TRIO;KHDRBS3;DTNA;STAU2;PLEKHA5;SRCIN1;GRIN1;EML5;STX1B;AHI1;SCAF8;HSPH1;HIVEP3;DIP2C;SYBU;NFE2L1;PFKP
EnrichR - Allen_Brain_Atlas_10x_scRNA	Mouse 10 Lamp5 down	0.001721	0.148728	EPHA5;PRKCG;GRID2;SV2B;PCDH7;CACNA2D3;HIVEP3
EnrichR - Allen_Brain_Atlas_10x_scRNA	Mouse 53 Vip down	0.002177	0.148728	PRKCG;CAMK2B;SMIM13;GABBR2;ARF1;KHDRBS3;SLC12A5;DMTN;GLP2R;SGCZ;DNM1;GNG13;OLFM1;STX1B;ABR;GRIN2A;SIPA1L1;SLC22A17;ADGRL1;RAB11FIP4;ASTN1;GAS7
EnrichR - Allen_Brain_Atlas_10x_scRNA	Mouse 229 L6 IT CTX up	0.00229	0.148728	PHLPP1;SRXN1;DOT1L;ODC1;PDGFA;ISM1;SPTY2D1;IPO5;ZFYVE28;SYNCRIP;RAI1;SCAF8;CDH4;AUH;ZMIZ1;RASSF5;MAGOH;RNF217;ANKRD10;CCNL1;MEST;EDEM3;GADD45B;ACTN1;PABPC4;PLEKHG5;ZFC3H1;CSNK1D;USP28;DUSP6;ADGRD1;NR4A3;HAX1;KCNQ1;SPRY2;PREB;CYSTM1;MAML3;BCOR;MAMLD1
EnrichR - Allen_Brain_Atlas_10x_scRNA	Mouse 57 Vip down	0.002291	0.148728	CAMK2B;TRIO;KHDRBS3;ATP2A2;AGAP3;ABR;GRIN2A;UCHL1;SIPA1L1;SLC22A17;EPB41L3;KIFAP3;DTD1;EPHA5;GABBR2;SMIM13;RBFOX3;BCL11A;SORT1;GLP2R;BAIAP2;SRCIN1;DNM1;STX1B;KCNQ2;POLR1D;NMT2;ADGRL1;SSBP2;PAFAH1B2;ASTN1;GAS7;CDK5R1
EnrichR - Allen_Brain_Atlas_10x_scRNA	Mouse 105 Pvalb down	0.00233	0.148728	EPHA5;GRIN2A;RBFOX3;SV2B;BCL11A;GRM8;CACNA2D3
EnrichR - Allen_Brain_Atlas_10x_scRNA	Mouse 109 Pvalb down	0.002474	0.148728	EPHA5;PRKCG;GRIN2A;RBFOX3;BCL11A;CACNA2D3;CALN1;GAS7
EnrichR - Allen_Brain_Atlas_10x_scRNA	Mouse 60 Sst Chodl down	0.002572	0.148728	CAMK2B;CDK17;RBFOX3;KCNB1;CACNA2D1;GLP2R;MATK;TIMM13;PRICKLE1;OLFM1;CDH2;SV2B;ADGRL1;KCNQ5;CALN1;GAS7
EnrichR - Allen_Brain_Atlas_10x_scRNA	Mouse 233 L6 IT ENTl up	0.002997	0.159996	NTNG2;SLC24A4;PHLPP1;RPS6KA2;SACM1L;PELI1;ROR1;ISM1;MEST
EnrichR - Allen_Brain_Atlas_10x_scRNA	Mouse 3 Lamp5 Lhx6 down	0.003308	0.163992	CAMK2B;PRKCG;GRID2;PCDH7;PLEKHA5;HIVEP3;DIP2C;SYNE1;RUNX1T1;GNG13
EnrichR - Allen_Brain_Atlas_10x_scRNA	Human Inh L3-6 VIP ZIM2-AS1 down	0.004488	0.207642	GRIN2A;OSBPL3;GRIK3;ARAP2;ZSWIM6;KCNQ5;NCALD;MED12L;RUNX1T1
EnrichR - Allen_Brain_Atlas_10x_scRNA	Human Inh L5-6 SST C4orf26 down	0.005177	0.224572	GABBR2;SV2B;RBFOX3;GALNT18;ARAP2;PRKCA;SHISA9
EnrichR - Allen_Brain_Atlas_10x_scRNA	Mouse 324 L6 CT CTX up	0.007147	0.291754	ZFYVE28;SLC35F3;CCDC12;CCDC85B;PITPNM3;DIXDC1;NCK2;KCNK1;GLUL;CYB561;MAP3K5;MAPK8IP1
EnrichR - Allen_Brain_Atlas_10x_scRNA	Mouse 9 Lamp5 down	0.008167	0.310701	EPHA5;PRKCG;SV2B;PPP2R2B;CACNA2D3;HIVEP3;DIP2C
EnrichR - Allen_Brain_Atlas_10x_scRNA	Mouse 219 L6 IT CTX up	0.009948	0.310701	NTNG2;ACTN1;PABPC4;PDGFA;IPO5;PHF21B;ZFYVE28;ADGRD1;ARL4A;ZMIZ1;PITPNM2;PELI1;CFAP36;PABPC1;BCOR;MAMLD1
EnrichR - Allen_Brain_Atlas_10x_scRNA	Mouse 281 CA1 up	0.009985	0.310701	PNCK;UNC5A;ATL3;KCNC3;PABPC4;ADAM11;FOXO6;TSC1;IPO5;MTHFD1;YEATS2;CRTAC1;SH3BP5;RSPO3;PABPC1
EnrichR - Allen_Brain_Atlas_10x_scRNA	Mouse 343 L6b CTX up	0.009985	0.310701	URI1;NUP210;FHL2;LRP8;OSBPL10;ZFYVE28;CYTH3;PTP4A3;SLITRK1;ZMIZ2;KIF13B;KCNK1;SFXN5;CDON;BCL2L1
EnrichR - Allen_Brain_Atlas_10x_scRNA	Human Inh L1-2 VIP HTR3A down	0.010423	0.310701	PM20D2;SLC35F3;CTTNBP2;GALNT2;PCDH7;TXLNG;UNC5C;EFNA5;SYBU;GRIN1
EnrichR - Allen_Brain_Atlas_10x_scRNA	Human Inh L2-5 VIP SOX11 down	0.010877	0.310701	GRIN2A;SLC35F3;CTTNBP2;ARAP2;ZNF385B;KCNQ5
EnrichR - Allen_Brain_Atlas_10x_scRNA	Human Inh L5 PVALB LRIG3 down	0.010877	0.310701	GRID2;SV2B;CDH2;KCNB1;EGFR;GAS7
EnrichR - Allen_Brain_Atlas_10x_scRNA	Mouse 369 Endo up	0.011219	0.310701	CAST;ITGB1;NEBL;RDX;ACTN4;MCC;KLF3;IGF1R;TGFBR2;GNAI2;SLC9A3R2;ITPKB;CYTH3;MYO1D;CCND3;CYB5R3;CXCL12;COL4A2;APBB2;GLUL;BCL2L1
EnrichR - Allen_Brain_Atlas_10x_scRNA	Mouse 294 CA3 up	0.011895	0.310701	PRDM8;CCDC71L;RIPOR1;SYAP1;DIXDC1;CIB2;ENO1;LCLAT1;IPO5;SAMD14;FRAT1;SYNGAP1;LURAP1L;CAPN7;CCNL1;AGFG2;PAQR8;RNF44;PPTC7;SACM1L;ADAM11;CSNK1D;TSC1;CACNA2D4;TRPC4AP;TMEM131;ATXN2L;TPST2;ILF3;COL4A2;RRNAD1;AAGAB;UQCRC2;TSPYL5;CEP104;BRSK2;MAX;AK1;CUL2;AK4;FBXO41;CACNA1H;CORO1C;STK3;FAM171A2;MAN2A2;ADAMTS17;DVL1;ANKRD10;PLXNA1;CCDC32;ST3GAL2;IP6K2;EDEM3;KL;ACBD6;SYT3;CARMIL2;ANKRD27;WSCD1;PARVA;UBE2…
EnrichR - Allen_Brain_Atlas_10x_scRNA	Mouse 323 L6 CT CTX down	0.012654	0.310701	TMEM178B;NEBL;CACNA2D3;UNC5C
EnrichR - Allen_Brain_Atlas_10x_scRNA	Mouse 121 DG up	0.012952	0.310701	RWDD1;CEBPB;SRXN1;KCNC3;PABPC4;PLEKHG5;ANXA11;MMEL1;DOCK10;CRTAC1;BTBD3;PITPNM2;SLIT1;NEFM;MAML3;PABPC1;KCNK1
EnrichR - Allen_Brain_Atlas_10x_scRNA	Mouse 17 Pax6 down	0.01363	0.310701	EPHA5;PRKCG;CAMK2B;PTPRS;CACNA2D3;PLEKHA5;DNM1;EHBP1;GNG13;STX1B;UCHL1;CDH2;PPP2R2B;DIP2C
EnrichR - Allen_Brain_Atlas_10x_scRNA	Mouse 51 Vip down	0.013715	0.310701	SMIM13;TRIO;KHDRBS3;RBFOX3;BCL11A;GLP2R;TIMM13;ATP2A2;BAIAP2;SRCIN1;DNM1;STX1B;ABR;UCHL1;HSPH1;KCNQ2;NMT2;ADGRL1;SSBP2;GAS7
EnrichR - Allen_Brain_Atlas_10x_scRNA	Mouse 41 Vip down	0.014313	0.310701	EPHA5;CAMK2B;SMIM13;TRIO;PTPRS;BCL11A;ZMYND8;PRICKLE1;BAIAP2;SRCIN1;DNM1;STX1B;UCHL1;HSPH1;PPP2R2B;KCNQ2;PSD3;RAPGEF2;SSBP2
EnrichR - Allen_Brain_Atlas_10x_scRNA	Mouse 153 L2 IT ENTm up	0.01456	0.310701	PANX2;ADAMTS2;WDR1;RASA3;LHX2;SLITRK4;ASXL3;AK1;RSPO3;ENO1;TANK
EnrichR - Allen_Brain_Atlas_10x_scRNA	Mouse 314 NP SUB down	0.01479	0.310701	RERE;GABBR2;GRID2;PCDH7;KCNQ5;SYNE1;ASTN1
EnrichR - Allen_Brain_Atlas_10x_scRNA	Mouse 103 Sst down	0.016753	0.310701	EPHA5;PRKCG;GRIN2A;SIPA1L1;BCL11A;LHX6;HIVEP3;CTDSPL2;SHANK2
EnrichR - Allen_Brain_Atlas_10x_scRNA	Mouse 39 Lamp5 down	0.016753	0.310701	EPHA5;AHI1;GRID2;PPP2R2B;PCDH7;PSD3;CACNA2D3;PLEKHA5;RUNX1T1
EnrichR - Allen_Brain_Atlas_10x_scRNA	Mouse 305 L5 NP CTX up	0.016821	0.310701	CCDC12;TMEM200A;RNPEP;SLIT1;MCC;FBXO10
EnrichR - Allen_Brain_Atlas_10x_scRNA	Mouse 182 L2/3 IT CTX down	0.017655	0.310701	SLC35F1;RPL10A;ELAVL2;RUNX1T1
EnrichR - Allen_Brain_Atlas_10x_scRNA	Mouse 102 Sst down	0.017665	0.310701	GRIN2A;SIPA1L1;SV2B;BCL11A;CACNA2D3;CALN1;CDK5R1
EnrichR - Allen_Brain_Atlas_10x_scRNA	Mouse 46 Vip down	0.018349	0.310701	SMIM13;RBFOX3;CACNA2D1;GLP2R;SRCIN1;SGCZ;DNM1;OLFM1;STX1B;ABR;ADGRB1;EPB41L3;SSBP2;GAS7
EnrichR - Allen_Brain_Atlas_10x_scRNA	Mouse 90 Sst up	0.01847	0.310701	LURAP1L;GMDS;MAN2A2;ASXL3;SLITRK3;PREP;TUNAR;EEF1E1;MCC;RETREG1;CDH7
EnrichR - Allen_Brain_Atlas_10x_scRNA	Human Exc L5 THEMIS FGF10 down	0.019051	0.310701	KIAA1217;GRIK3;PRKCA
EnrichR - Allen_Brain_Atlas_10x_scRNA	Mouse 325 L6 CT CTX up	0.020225	0.310701	ZFYVE28;CCDC12;ZMIZ1;DOT1L;RNF217;BCL2;ACTN4;ASAP2;KCNK1;MAP3K5
EnrichR - Allen_Brain_Atlas_10x_scRNA	Human Exc L2 LINC00507 GLRA3 up	0.020498	0.310701	ACAP3;PNCK;PITPNM2;KIAA2012;BEGAIN;IPO5
EnrichR - Allen_Brain_Atlas_10x_scRNA	Mouse 75 Sst down	0.020912	0.310701	CAMK2B;GRIN2A;SIPA1L1;CDH11;KCNQ5;PRICKLE1;BAIAP2
EnrichR - Allen_Brain_Atlas_10x_scRNA	Mouse 108 Pvalb down	0.021943	0.310701	EPHA5;SIPA1L1;CDH2;RBFOX3;BCL11A;HIVEP3;SHANK2;CALN1;GAS7
EnrichR - Allen_Brain_Atlas_10x_scRNA	Mouse 300 CA3 up	0.022048	0.310701	PRDM8;MIDN;RIPOR1;DIXDC1;ENO1;LURAP1L;ZMIZ2;PIP4K2C;CCNL1;AGFG2;RNF44;ADAM11;MRPS18A;ANXA11;CSNK1D;TSC1;CACNA2D4;TRPC4AP;MAPK8IP1;ACAP3;UBE2V2;PLAA;PI4K2A;PFKFB2;AK4;DVL1;IP6K2;CARMIL2;WSCD1;UBE2A;NR4A3;AGO1;CDC16;CYSTM1;EZH1;BCL2L1;SRXN1;WDR1;SLC35F3;KCNC3;PIGQ;FHL2;GRIK4;AP2A1;PANX2;ABHD16A;AUH;PPP6R1;NCK2;TNKS1BP1;MAPK1IP1L;GLRX3;MIOS;NCOA6;PABPC4;PLEKHG5;TSC22D2;ZDHHC13;WIPI2;NCOR2;TGFBR3;RAS…
EnrichR - Allen_Brain_Atlas_10x_scRNA	Human Inh L2-5 PVALB HHIPL1 down	0.022959	0.310701	GRID2;KCNB1;BCL11A;BASP1;CACNA2D3
EnrichR - Allen_Brain_Atlas_10x_scRNA	Mouse 88 Sst down	0.022959	0.310701	OLFM1;SV2B;PCDH7;BAIAP2;SGCZ
EnrichR - Allen_Brain_Atlas_10x_scRNA	Mouse 44 Vip down	0.023307	0.310701	CAMK2B;SMIM13;TRIO;KHDRBS3;RRN3;DMTN;BCL11A;ZMYND8;PRICKLE1;SRCIN1;DNM1;STX1B;ABR;UCHL1;HSPH1;SIPA1L1;KCNQ2;RAPGEF2;SSBP2;SYBU;GAS7
EnrichR - Allen_Brain_Atlas_10x_scRNA	Human Inh L1-3 VIP CBLN1 down	0.023474	0.310701	CDK17;UCHL1;SH3PXD2A;CELF4;GRIK3;APBB2;EFNA5;ELAVL2
EnrichR - Allen_Brain_Atlas_10x_scRNA	Mouse 104 Sst down	0.023474	0.310701	GRIN2A;SIPA1L1;SV2B;RBFOX3;BCL11A;PCDH15;HIVEP3;CALN1
EnrichR - Allen_Brain_Atlas_10x_scRNA	Human Exc L2 LINC00507 GLRA3 down	0.023728	0.310701	DIXDC1;SLC35F1;GRIK1;ELAVL2
EnrichR - Allen_Brain_Atlas_10x_scRNA	Mouse 22 Ndnf HPF down	0.023728	0.310701	KHDRBS3;SV2B;CACNA2D1;NXPH1
EnrichR - Allen_Brain_Atlas_10x_scRNA	Mouse 339 L6b CTX up	0.02645	0.336668	RIPOR1;SLC35F3;CCDC12;TMEM50A;DIXDC1;PRSS12;OSBPL10;DNAJC3;PTP4A3;RAB26;ZMIZ2;BCL2;RNF130;BCL2L1
EnrichR - Allen_Brain_Atlas_10x_scRNA	Mouse 351 L6b CTX up	0.026681	0.336668	ITGB1;RIPOR1;TMEM183A;PAXIP1;WDR1;INSIG1;CSTF2;AK1;DIXDC1;GDPD1;AP2A1;ENO1;SLC5A5;OSBPL10;IPO5;ZFYVE28;PANX2;RUSC2;AUH;PAXX;ZMIZ2;SMPD1;PALM;RSPO3;UBTD1;ANKRD52;TNPO1;DTD1;ST3GAL2;BBS4;MAP3K5;PAQR8;ACBD6;TIGAR;SACM1L;BNIP3;SPRYD7;PTPN11;WIPI2;NR4A3;TOLLIP;MICU1;RETREG1;CYB561;SKAP1
EnrichR - Allen_Brain_Atlas_10x_scRNA	Mouse 299 CA3 up	0.027384	0.33937	PRDM8;CCDC71L;RIPOR1;SAYSD1;ENO1;LURAP1L;CAPN7;ZMIZ2;CAPN5;PIP4K2C;RNF44;UNC5A;ATG9A;ADAM11;MRPS18A;CSNK1D;CACNA2D4;TRPC4AP;GTPBP4;ACAP3;ORAI3;UBE2V2;PI4K2A;PFKFB2;BRSK2;PAXIP1;AK4;FBXO41;TMEM25;DHX30;SNN;FAM171A2;ANKRD10;PLXNA1;CCDC32;RALGDS;IP6K2;SYT3;CARMIL2;WSCD1;PARVA;UBE2A;NR4A3;AGO1;CDC16;EZH1;PICALM;WDR1;KCNC3;PIGQ;GRIK4;AP2A1;DUSP11;PANX2;AUH;SH3PXD2A;PPP6R1;NCK2;TNKS1BP1;SPEG;SLC37A3;UP…
EnrichR - Allen_Brain_Atlas_10x_scRNA	Mouse 272 ProS up	0.028073	0.339984	TLE3;UNC5A;GMDS;SLITRK2;RPS6KA2;RSPO3;VSTM2L;RPRD1B;ABHD17C;DTD1;IPO5;PICALM
EnrichR - Allen_Brain_Atlas_10x_scRNA	Human Inh L5-6 VIP COL4A3 down	0.028414	0.339984	BCL11A;SCD5;ZSWIM6;ELAVL2;OSBPL10
EnrichR - Allen_Brain_Atlas_10x_scRNA	Mouse 27 Sncg down	0.029402	0.340617	GABBR2;KHDRBS3;SIPA1L1;SV2B;CACNA2D1;PRICKLE1
EnrichR - Allen_Brain_Atlas_10x_scRNA	Mouse 124 DG down	0.030575	0.340617	CNTNAP2;KHDRBS3;STAU2;MAX;MINDY2;ZMYND8;KCNA2;PCDH15;STMN3;SCAMP5;UCHL1;KIFAP3;EPHA5;SMIM13;TMEM178B;GAD1;PCDH7;ATP6AP2;SRCIN1;MRPL43;STX1B;PRKAR1B;PIK3CA;PPP2R2B;IMPAD1;NMT2;KCNQ5;VDAC1;NFE2L1;ATF4
EnrichR - Allen_Brain_Atlas_10x_scRNA	Human Inh L1-6 PVALB COL15A1 up	0.030765	0.340617	PLEKHH2;HPSE2;UNC5B;MB21D2;PTPN13;GABRD;PTHLH;BEGAIN
EnrichR - Allen_Brain_Atlas_10x_scRNA	Mouse 76 Sst down	0.030916	0.340617	SV2B;PRICKLE1;BAIAP2;SHANK2
EnrichR - Allen_Brain_Atlas_10x_scRNA	Human Exc L5 FEZF2 NREP-AS1 up	0.030921	0.340617	DYRK2;EIF4E3;WDSUB1;KLHL36;TRRAP;TMEM200A;FAM114A2;JADE1;CRMP1;ARHGEF10L;GALNT10;NUP160;NRBP2;GRM4;MAN2A2;KIAA0355;BTBD3;ZNF821;SUPT20H;MB21D2;RIMKLB;BAHCC1;SLC15A4;CASC15;PLA2G12A;CABLES1;EIF2AK4;GNMT;ACER2;RAD52;BIN1;NMT2;GSAP;PABPC1;TRIB2;GLYR1
EnrichR - Allen_Brain_Atlas_10x_scRNA	Mouse 181 L2/3 IT CTX up	0.031747	0.344257	RPS6KA2;ACTN1;PABPC4;PITPNM2;VPS8;PELI1;NEFM;ACTN4;PABPC1
EnrichR - Allen_Brain_Atlas_10x_scRNA	Mouse 6 Lamp5 Lhx6 down	0.033495	0.357619	CAMK2B;ARF1;TRIO;PTPRS;STAU2;ZMYND8;TIMM13;GPHN;NCALD;SCAMP5;GRIN2A;HSPH1;HERC1;SLC22A17;NSD1;PIP5K1C;DIP2C;GABBR2;SMIM13;SLC12A5;CADM2;USP9X;ATP6AP2;TTC9B;SRCIN1;TTC19;DNM1;EML5;STX1B;CLIP1;HNRNPH1;PPP2R2B;IMPAD1;DMXL2;CNTN1;RAPGEF2;EIF4G2;GAS7
EnrichR - Allen_Brain_Atlas_10x_scRNA	Mouse 353 NP PPP down	0.034935	0.367345	CDK17;GABBR2;LRRC7;PCDH7;KCNQ5;SYNE1;CALN1;ASTN1
EnrichR - Allen_Brain_Atlas_10x_scRNA	Mouse 107 Pvalb down	0.035599	0.368738	EPHA5;GALNT13;SIPA1L1;CDH2;RBFOX3;BCL11A;LHX6;SHANK2;GAS7
EnrichR - Allen_Brain_Atlas_10x_scRNA	Mouse 262 L6 Car3 up	0.036354	0.371028	SRXN1;DOT1L;ODC1;PDGFA;ENO1;IPO5;AUH;MAGOH;PIP4K2C;NTNG2;TMEM50A;ACTN1;TSC22D2;MRPS18A;CSNK1D;ACTN4;USP28;DUSP6;PDRG1;ADAM19;NR4A3;RASA3;PITPNM3;PELI1;SPRY2;IGSF9B
EnrichR - Allen_Brain_Atlas_10x_scRNA	Human Inh L1-5 VIP LINC01013 down	0.038001	0.382215	SV2B;ZNF385B;ZSWIM6;UNC5C;PRICKLE1;SYBU;RUNX1T1
EnrichR - Allen_Brain_Atlas_10x_scRNA	Mouse 153 L2 IT ENTm down	0.039921	0.390547	AHI1;NCAM1;SLC35F1
EnrichR - Allen_Brain_Atlas_10x_scRNA	Mouse 50 Vip down	0.039955	0.390547	EPHA5;SMIM13;TRIO;KHDRBS3;SLC12A5;DNM1;GNG13;STX1B;UCHL1;GRIN2A;PPP2R2B;KCNQ2;ADGRB1;NMT2
EnrichR - Allen_Brain_Atlas_10x_scRNA	Mouse 271 ProS up	0.040798	0.393244	CCDC71L;UPF2;SLC24A4;UNC5A;STK39;IPO5;STK3;ADAMTS2;TOX2;YEATS2;GMDS;CCDC85B;RSPO3;PLXNC1;MAMLD1
EnrichR - Allen_Brain_Atlas_10x_scRNA	Mouse 1 CR down	0.042211	0.401291	SLC23A2;TRIO;ZMYND8;ATP2A2;CTDSPL2;SYNE1;SCAMP5;HERC1;SLC22A17;SDF4;DIP2C;KIFAP3;CALN1;EPHA5;NSF;SMIM13;USP47;RBFOX1;TMEM178B;GLP2R;RNF208;TSC1;ASH1L;GAPVD1;SRCIN1;RC3H2;DNM1;DISP2;STX1B;CLIP1;PRKAR1B;LRRC7;IMPAD1;KCNQ2;ULK2;CLOCK;SHANK2;ATF4;ASTN1;GAS7;CAMK2B;KHDRBS3;WDR26;STAU2;CTTNBP2;STXBP1;CACNA1D;EHBP1;MED12L;ABR;ATXN2;HSPH1;HIVEP3;RAB11FIP4;NKTR;CLVS1;GABBR2;CREBBP;GABBR1;ZRANB2;DTNA;DTNB;…
EnrichR - Allen_Brain_Atlas_10x_scRNA	Human Inh L3 PVALB SAMD13 down	0.04338	0.405282	EPHA5;CSGALNACT1;CACNG8;BASP1;KCNB1;LRRC7;GAS7
EnrichR - Allen_Brain_Atlas_10x_scRNA	Human Astro L1-6 FGFR3 AQP1 up	0.044382	0.405282	PFKFB2;APC2;ITPKB;NEBL;PPP2R2B;RFX4;TNC;CNTN1
EnrichR - Allen_Brain_Atlas_10x_scRNA	Human Inh L1-5 VIP CD27-AS1 down	0.044382	0.405282	CTTNBP2;BCL11A;PKD1L1;APBB2;ZSWIM6;KCNQ5;SHISA9;FBN1
EnrichR - Allen_Brain_Atlas_10x_scRNA	Human Inh L1-6 VIP SLC7A6OS up	0.046028	0.414852	THTPA;PTBP1;INSIG1;SEMA4B;ATP6AP2;NAAA;SLC1A1;NR2F1;CACNA1D;HIPK1;HS6ST2
EnrichR - Allen_Brain_Atlas_10x_scRNA	Human Exc L3 RORB OTOGL down	0.049226	0.43244	EPHA5;KIAA1217;GALNT13;SIDT1;PRKCA;SGCZ;NPAS3
EnrichR - Allen_Brain_Atlas_10x_scRNA	Human Inh L1-6 LAMP5 CA1 down	0.049226	0.43244	KHDRBS3;ZFYVE16;BASP1;ASXL3;KCNQ5;EFNA5;CLVS1
EnrichR - COVID-19_Related_Gene_Sets	Top 500 upregulated genes in mouse spleen with SARS-CoV-2 infection (Day 7) from GEO GSE162113	2.84e-10	1.34e-07	GPSM1;RERE;SCARB1;MIDN;PTPRS;PLXND1;KCNC3;INPPL1;AP2A1;SLC4A2;ZDHHC1;CELSR1;IGF1R;TTC28;SYNGAP1;RIMS3;ZMIZ1;ZMIZ2;SESN2;PALM;FBRSL1;HMG20B;PIEZO1;KIF1C;PDE4A;UNKL;BAHCC1;PELP1;PLEKHG3;RNF44;PLEKHG5;ATG9A;ADAM11;ANXA11;SCRIB;DNM1;NCOR2;ATXN2L;INF2;LATS2;PITPNM3;ADGRB1;PITPNM2;RARA;SLC27A2;ATP6V0C;LTK;KMT2A;IDUA;DOT1L;FURIN;PIK3R2;CACNA1H;MLLT6;PCNX3;RAI1;ATXN2;TMEM201;MAN2A2;MICALL1;UCP2;SLIT1;PIP…
EnrichR - COVID-19_Related_Gene_Sets	500 genes up-regulated by SARS-CoV-2 in A549-ACE2 cells from GSE154613 trifluoperazine	1.61e-08	3.8e-06	ARF1;MIDN;HSPB1;AP2A1;SLC4A2;RPL8;NUBP1;PPP1R9B;GLI4;RUSC2;ZMIZ1;PPP6R1;PALM;TNKS1BP1;PIEZO1;KIF1C;SDF4;PIM3;BAHCC1;PELP1;ZNF362;RNF44;G6PD;VSTM2L;SCRIB;ACTN4;DGKZ;KLF16;DNM1;MZT2B;NCOR2;ATXN2L;INF2;COL4A2;MMP15;MMP17;PITPNM2;EHBP1L1;ERF;PRKD2;HOXB7;ZNF598;ATP6V0C;GLYR1;PLEC;TOR4A;CEBPB;SRC;FLII;PRCC;FOXK1;UQCR11;AGAP3;NOL3;SOCS3;RAI1;CYB5R3;GPC1;NACC1;DVL1;MICALL2;PIP5K1C;ZBTB7B;SAMD1;FBRS;BTBD1…
EnrichR - COVID-19_Related_Gene_Sets	500 genes up-regulated by SARS-CoV-2 in human Caco2 cells at 4h from GSE148729 untreated	2.69e-07	4.2e-05	ITGB1;GPSM1;MIDN;DYRK2;SRXN1;FHL2;FHL3;FGFRL1;FAM107B;SHH;TUBB6;BAIAP2L1;MLX;PIM3;YWHAG;MFSD2A;PLEKHG3;KLF10;TLE3;DUSP2;RNF44;AXIN1;ARAP2;TBC1D8;TMC6;RHOF;KCTD5;GTPBP4;DUSP6;KLF16;SLC9A2;KCTD9;INF2;CDCP1;RASA3;MTHFD2;MMP15;HKDC1;EHBP1L1;CDC42EP1;TRIM15;TRIB1;PLEC;CBFB;DOT1L;WNK4;ASAP2;EGFR;RAP1GAP;SOCS3;TMEM201;MAT2A;GPC1;HAS3;LRIG3;RFFL;N4BP3;ST3GAL1;SH2B3;RILP;RALGDS;RELT;ST3GAL2;SLC25A25;VASP;…
EnrichR - COVID-19_Related_Gene_Sets	500 genes up-regulated by SARS-CoV-2 in human Calu3 cells at 4h from GSE148729 untreated s1 polyA	3.56e-07	4.2e-05	MIDN;WDR1;PHF23;SCHIP1;POGK;FHL2;FHL3;RPS6KA4;BAIAP2L1;ZMIZ1;MLX;FBRSL1;GNPNAT1;LRAT;YWHAG;CDON;MFSD2A;PLEKHG3;UTP15;DUSP2;MIOS;MARS2;AXIN1;FOXL1;RHOF;GTPBP4;DUSP6;KLF16;TPST2;ADAM19;CDCP1;MTHFD2;ZNF639;RARA;CDC42EP1;CCDC86;TRIB1;ZNF598;PLEC;PTGER4;TOR4A;ODC1;TXLNG;ASAP2;ABHD17C;LRP8;EGFR;CAMSAP1;ABR;SOCS3;DHX30;TMEM201;NWD2;POM121C;MAT2A;DVL1;HAS3;PLXNA1;TRIM47;E2F4;NDUFV3;ST3GAL1;SH2B3;PPARGC1B…
EnrichR - COVID-19_Related_Gene_Sets	500 genes down-regulated by SARS-CoV-2 in human A549 cells from GSE147507 Series2	4.93e-06	0.000376	RERE;TGFB1I1;PIGQ;ARHGEF10L;PEPD;SYNE1;FAM110A;PANX2;GLI4;ZFYVE26;SHH;CDH4;LBH;HERC1;SH3PXD2A;SMPD1;DPYSL3;FDXR;FBRSL1;HMG20B;PGPEP1;UNKL;EPHB3;APC2;RNF44;CHRNB4;VPS37C;AKR1A1;FBXO10;PDRG1;KIAA1217;MZT2B;NCOR2;ADAM19;EML5;ACAP3;STX1B;INF2;PRKAR1B;NPC1;COL4A2;PLEC;L3MBTL1;MEGF6;FLII;URM1;PAPLN;FOXK1;CXXC5;RAP1GAP;ADCY5;REPIN1;STOX2;SNN;MGAT5B;NT5DC2;PLXNA1;ZNF469;BMF;MSC;CNNM3;SLC25A25;VAT1;PRRT2;…
EnrichR - COVID-19_Related_Gene_Sets	500 down regulated genes in A549 cells infected with COVID-19 extracted from GSE147507	5.58e-06	0.000376	RERE;TGFB1I1;ARHGEF10L;PEPD;SYNE1;FAM110A;PANX2;GLI4;ZFYVE26;SHH;CDH4;LBH;HERC1;SH3PXD2A;SMPD1;FDXR;FBRSL1;HMG20B;PGPEP1;UNKL;EPHB3;APC2;RNF44;CHRNB4;VPS37C;AKR1A1;FBXO10;PDRG1;KIAA1217;MZT2B;NCOR2;ADAM19;EML5;ACAP3;STX1B;INF2;PRKAR1B;NPC1;COL4A2;PLEC;L3MBTL1;MEGF6;FLII;URM1;PAPLN;FOXK1;CXXC5;RAP1GAP;ADCY5;REPIN1;STOX2;SNN;NT5DC2;ZNF469;BMF;MSC;CNNM3;SLC25A25;VAT1;PRRT2;ATP13A1;PCDHGC3;BAIAP2;COR…
EnrichR - COVID-19_Related_Gene_Sets	500 genes down-regulated by SARS-CoV-2 (0.2 MOI) in human A549 cells from GSE147507	5.58e-06	0.000376	RERE;TGFB1I1;ARHGEF10L;PEPD;SYNE1;FAM110A;PANX2;GLI4;ZFYVE26;SHH;CDH4;LBH;HERC1;SH3PXD2A;SMPD1;FDXR;FBRSL1;HMG20B;PGPEP1;UNKL;EPHB3;APC2;RNF44;CHRNB4;VPS37C;AKR1A1;FBXO10;PDRG1;KIAA1217;MZT2B;NCOR2;ADAM19;EML5;ACAP3;STX1B;INF2;PRKAR1B;NPC1;COL4A2;PLEC;L3MBTL1;MEGF6;FLII;URM1;PAPLN;FOXK1;CXXC5;RAP1GAP;ADCY5;REPIN1;STOX2;SNN;NT5DC2;ZNF469;BMF;MSC;CNNM3;SLC25A25;VAT1;PRRT2;ATP13A1;PCDHGC3;BAIAP2;COR…
EnrichR - COVID-19_Related_Gene_Sets	Top 500 up genes for SARS-CoV-2 middle-stage infection in human female blood from GSE161731	9.22e-06	0.000544	CCDC71L;ROBO3;ARF1;PARS2;CCNF;TONSL;GRIK4;SLC4A2;FGFRL1;GALNT10;RPS6KA4;GLI4;PTBP1;CCND3;RIMS3;PPP6R1;SLC22A17;CHEK1;FDXR;KIF1C;SPEG;TPRN;CSGALNACT1;ARRDC2;RBM19;VSTM2L;TMC6;WIPI2;FTSJ1;SREBF2;TPST2;RASA3;GPR161;GRWD1;VDAC1;TRIB1;ZNF598;SLC29A3;ST6GALNAC6;PLEC;NAPA;PIF1;TEDC1;FURIN;PKMYT1;AGPAT3;PCNX3;KLC2;RASD1;MAN2A2;DPH2;GPC1;NACC1;ABL1;MGAT1;ANKRD52;MROH6;BAK1;E2F4;CCDC71;RALGDS;ST3GAL2;NOP14…
EnrichR - COVID-19_Related_Gene_Sets	Top 500 down genes for SARS-CoV-2 infection in Mesocricetus auratus hamster lung Day 2 from GSE162208	4.98e-05	0.002587	TGFB1I1;SCX;FHL3;GRIK1;SPINT2;RPL10A;ZDHHC1;FAM110A;RPS6KA4;MYDGF;TUBB6;MB;CRTAC1;KIF1C;GAMT;PLEKHG5;PABPC4;COPZ2;LSR;RHOF;MRPL43;KLF16;STX1B;TMEM179;PTP4A3;CLDN3;BIN1;MMP15;NPC2;SDHAF1;ERF;PKP3;TEDC1;SMARCD3;NXPH4;AK1;TIMM13;PDGFA;FOXO6;CRMP1;UQCR11;NOL3;LBHD2;NCALD;SLC9A3R2;NKAIN4;CRACR2B;GPR153;CCDC85B;NT5DC2;UCP2;POLR2D;NDUFV3;VAT1;RASL10A;TPCN1;GRIN3B;CXCL12;SCGB3A1;MYO1H;CRLF1;MXD3
EnrichR - COVID-19_Related_Gene_Sets	Top 500 up genes for SARS-CoV-2 late-stage infection in human female blood from GSE161731	5.48e-05	0.002587	RERE;MIDN;WDR1;INPPL1;PIK3CD;SLC4A2;GCC1;GALNT10;PPP1R9B;MED12;PANX2;GLI4;PTBP1;PPP6R1;SLC22A17;ZMIZ2;RASSF5;RNPEP;FBRSL1;PIEZO1;PDE4A;GLUL;TLE3;RNF44;CHST7;ACTN1;ARRDC2;AXIN1;CSNK1D;WIPI2;SREBF2;NCOR2;ATXN2L;ADAM19;ELF4;ERF;ELMO1;CCDC86;ZNF598;GLYR1;ST6GALNAC6;CERS2;PLEC;ZNF592;FLII;FURIN;MLLT6;PCNX3;ABR;SNN;KLC2;POM121C;MAN2A2;MKNK2;ABL1;PIP5K1C;ANKRD52;E2F4;ST3GAL1;RALGDS;FBRS;RAB11FIP4;DMTN;T…
EnrichR - COVID-19_Related_Gene_Sets	Top 500 downregulated genes in mouse fat with SARS-CoV-2 infection from GEO GSE162113	9.01e-05	0.003865	PLXND1;TRRAP;TNC;FNBP1L;ZDHHC1;ENO3;SOGA1;GLI2;SYNE1;RUSC2;DPYSL2;CNTRL;PLXNC1;XYLB;BBS4;PRKCG;UPF2;CSGALNACT1;PRKCH;IZUMO4;TESC;CACNA2D3;MATK;ARHGEF19;TBC1D8;DGKZ;ADRA2B;ADAM19;PLA2G15;ITGAD;MMP15;ADAM8;RIN3;MAML3;MAPT;CLOCK;SLC29A3;CAMK2B;SLC47A1;KMT2A;PDGFA;KCNA5;CACNA1D;EGFR;ABR;CRACR2B;CUX2;BTBD3;ST8SIA4;PLXNA1;BMF;APBB2;PIP5K1C;TRPM4;MCOLN3;GABBR1;OSBPL3;ARHGAP27;HIPK1;FERMT1;CCDC88C;KCNK1;…
EnrichR - COVID-19_Related_Gene_Sets	Top 500 down genes for SARS-CoV-2 infection in Mesocricetus auratus hamster blood Day 2 from GSE162208	0.000133	0.005159	GPSM1;PLXND1;NUP188;TUSC1;ISM1;ESPN;SOGA1;NUBP1;TTC28;SYNCRIP;SYNGAP1;RPS6KA2;BAHCC1;WLS;CDON;SUN1;IZUMO4;ANAPC7;COG6;PLEKHG5;PABPC4;RBM19;TMC6;SHISA8;EML3;DNAJC3;OLFM1;PYGO2;KCNQ1;RAPGEF2;PKP3;VWA7;PHLPP1;TIMM13;PDGFA;LPL;PIK3R2;KLHL13;ASAP2;EHBP1;VPS8;SH3BP5;ANKRD10;PLXNA1;NT5M;IGF2BP2;STX2;VAT1;GABBR2;FBXL19;PLEKHA5;TVP23A;BAIAP2;TMEM17;FAM151B;AGO1;ID3;ERCC6;MEGF8
EnrichR - COVID-19_Related_Gene_Sets	Top 500 down genes for SARS-CoV-2 infection Day 14 in ferret right cranial lung from GSE160824	0.000152	0.005159	PTPRS;THSD7B;FLT4;PRDM6;SETD7;TNC;SOGA1;GPHN;SYNE1;IGF1R;ADAMTS2;PSD3;PALM;CD38;CDON;KLF10;MAPK1IP1L;SFMBT2;HUNK;PRKCA;ADAM19;TGFBR3;EML5;ELMO1;RAPGEF2;CDC42EP1;MAPT;PHLPP1;HLF;KMT2A;EPAS1;STXBP1;PLD5;CACNA1D;ASAP2;GATA2;PRTG;ZNF704;ADAMTS17;ZKSCAN8;BMF;SLC25A20;RUNX1T1;KL;RIC1;GSN;TMEM176B;MX2;GREB1;NR2F2;LHFPL2;KLF4;TBX5;KLF3;CXCL12;LHX6;HBP1;MAMLD1;FBN1
EnrichR - COVID-19_Related_Gene_Sets	Top 500 up genes for SARS-CoV-2 early infection in human female blood from GSE161731	0.000156	0.005159	CCDC71L;PRDM8;GPSM1;MIDN;CYBC1;ZNF691;CCNF;SRP54;SLC4A2;GCC1;FGFRL1;GALNT10;MYDGF;CCND3;EVA1C;FDXR;CD38;PIM3;PIP4K2C;ACOT7;AXIN1;CACNA2D2;ALG1;FTSJ1;LRRC41;SREBF2;TPST2;H2BC12;MRPL53;RASA3;TNNT1;GRWD1;SIDT1;CCDC86;NPTXR;GLYR1;ST6GALNAC6;VWA7;PLEC;HOMEZ;PIF1;CNP;CDCA5;PTGER2;PKMYT1;NCAPH;MLLT6;PCNX3;TMEM25;SOCS3;HIRA;GPR153;NT5DC2;ANKRD52;SLC25A20;BAK1;CCDC71;RALGDS;ST3GAL2;GADD45B;CDKN2A;CCDC88C;…
EnrichR - COVID-19_Related_Gene_Sets	Top 500 down genes for SARS-CoV-2 infection in Rhesus macaques at Group 2 dose in PBMCs at 10 DPI from GSE156701	0.000164	0.005159	TRRAP;INPPL1;SLC4A2;ZDHHC8;ING1;SOGA1;GPHN;PPP1R9B;RPS6KA4;RUSC2;PPP6R1;ZMIZ2;ZNF84;GPR135;APC2;PLEKHG3;TLE3;MSL2;KAZN;LSR;RHOF;SHISA8;KCTD5;SREBF2;KLF16;EML3;NCOR2;ATXN2L;ADAM19;ACAP3;PYGO2;RARA;ERF;RIN3;PPARA;PLEC;CNP;DOT1L;KCNA3;FURIN;PIK3R2;CXXC5;TMEM25;ATXN2;KLC2;U2AF2;NACC1;MKNK2;PIP5K1C;CNNM2;RALGDS;SLC25A25;VASP;NTNG2;HSPA8;WSCD1;ATP8B1;SEMA4B;CABLES1;ARHGAP27;PTPN13;GATAD2B;NR4A2;GNB2;TC…
EnrichR - COVID-19_Related_Gene_Sets	Top 500 down genes for SARS-CoV-2 infection Day 7 in ferret right cranial lung from GSE160824	0.000214	0.006093	TRIO;PTPRS;TMEM200A;PRDM6;SETD7;TNC;DIXDC1;F11R;GPHN;GLI2;IGF1R;TTC28;ADAMTS2;PCM1;PSD3;CAPN5;KIF13B;PLXNC1;CDON;HUNK;DNM1;TGFBR3;EML5;SMO;RAPGEF2;CDC42EP1;PLEKHH2;MEGF6;HLF;KMT2A;KLHL14;EPAS1;STXBP1;NPR2;PAPLN;PLD5;CACNA1D;ASAP2;EHBP1;CACNA1H;PRTG;ATXN2;GALR1;ZNF704;ADAMTS17;ZKSCAN8;BMF;UBQLN2;KL;WSCD1;NEBL;USP9X;PARVA;NR2F2;TBX5;TPCN1;CXCL12;NFIA;LHX6;FBN1
EnrichR - COVID-19_Related_Gene_Sets	Top 500 upregulated genes in mouse lung with SARS-CoV-2 infection (Day 7) from GEO GSE162113	0.000219	0.006093	GPSM1;RERE;SCARB1;KCNC3;FLT4;AP2A1;ZDHHC8;NRBP2;RUSC2;ZMIZ1;ZMIZ2;RPS6KA1;FBRSL1;HMG20B;PDE4A;BAHCC1;TEAD3;PELP1;EPHB3;PRKCG;BRD3;RNF44;IZUMO4;KMT5C;ACTN1;SCRIB;EML3;NCOR2;ATXN2L;TOX2;INF2;MMP15;PITPNM2;RARA;PLPPR2;IDUA;NPR2;DOT1L;WNK4;FURIN;PIK3R2;PCNX3;ZNRF1;ATXN2;TMEM201;CRACR2B;UCP2;PIP5K1C;CNNM3;FBRS;UBQLN2;NTNG2;GABBR1;ATP13A1;FBXL19;PCDHGC3;ARHGAP27;TPCN1;BAIAP3;CARM1;PLEKHM1;ADGRL1;MEGF8
EnrichR - COVID-19_Related_Gene_Sets	500 genes down-regulated by SARS-CoV-2 in A549-ACE2 cells from GSE154613 amlodipine	0.000477	0.011897	PLXND1;KCNC3;TONSL;HSPB1;AP2A1;SLC4A2;ZDHHC8;RPL8;CELSR1;SOGA1;PPP1R9B;GLI4;PPP6R1;ZMIZ2;FDXR;TNKS1BP1;PIEZO1;KIF1C;SDF4;UNC45A;PLEKHG3;ARSA;G6PD;AXIN1;ACTN4;DGKZ;MFSD10;NCOR2;INF2;COL4A2;GRWD1;ERF;CDC42EP1;PKP3;PLEC;FLII;PIK3R2;AGAP3;PKMYT1;GNAI2;ABR;RAI1;FAM171A2;CYB5R3;KLC2;CCDC85B;GPC1;ABL1;PLXNA1;PIP5K1C;FBRS;ATP13A1;FBXL19;TMUB1;GATAD2A;SMTN;MYO1C;UBE2S;TOLLIP;GNB2;PLXNB2;MEGF8;PFKP;SLC2A4RG
EnrichR - COVID-19_Related_Gene_Sets	Top 500 upregulated genes in human nasal epithelial cells with SARS-CoV-2 infection (WT, 8 hpi) from GEO GSE162131	0.000479	0.011897	SCARB1;PLXND1;NUP188;TGFB1I1;ENO1;RPS6KA4;PTBP1;TUBB6;CCND3;ZMIZ1;CFL1;CHEK1;GNPNAT1;LZTS1;MFSD2A;NDC1;MAPK1IP1L;DUSP2;ACOT7;ANXA2;GLRX3;ACTN1;GTF3A;EMP2;LSR;ACTN4;FTSJ1;SREBF2;INF2;PRKAR1B;GRWD1;ERF;GAS1;KCNQ5;PKP3;NGEF;GAS7;UNC93B1;INSIG1;ODC1;AK4;FURIN;PKMYT1;PCDH19;LRP8;BEGAIN;PCNX3;GMDS;DPH2;GPC1;NACC1;ATP6V0A2;TRIM47;E2F4;VASP;NOP14;CAVIN1;PCDHGC3;PYCR3;UBE2S;LGR6;PFKP
EnrichR - COVID-19_Related_Gene_Sets	500 genes down-regulated by SARS-CoV-2 in human A549 cells from GSE147507 Series5	0.001072	0.025293	FOXA1;POP7;PLXND1;PIGQ;CCNF;TONSL;SLC4A2;ENO3;TUBB6;CCND3;SPR;PPP6R1;MFSD5;FDXR;EPHB3;CBR1;EMP2;ACTN4;KIF22;DISP2;FAM222A;INF2;BIN1;MMP15;ERF;SLC25A10;ATP6V0C;KANK2;PIF1;RNASEH2C;CNP;UNC93B1;DHX9;CDCA5;PKMYT1;CXXC5;NCAPH;RAP1GAP;NCALD;REPIN1;DHX30;TMEM201;RASD1;RAB26;U2AF2;MGAT5B;GPC1;NT5DC2;UCP2;NACC1;AP2S1;MROH6;E2F7;E2F8;HSPA8;FBXL19;NR2F1;INHBB;NR2F6;FAM111B;UBE2S;FGFR4;SFXN5;MXD3;ZNF574
EnrichR - COVID-19_Related_Gene_Sets	SARS Perturbation; Up Genes from GEN3VA Mouse Lung; Accession: GSE19137 Platform: GPL1261 Entry 3	0.001148	0.025798	ARF1;EIF4E3;SLC44A2;PIGQ;ITGB2;HSPB1;SPINT2;LGALS3;TRMT112;CFL1;PIM3;CCNL1;SLC39A1;ANXA2;ATP6AP2;AKR1A1;EMP2;DGKZ;TOX2;COL4A2;NPC2;FDX1;PREB;RP9;CRYAB;ATP6V0C;ATF4;CEBPB;EPAS1;FURIN;GATA2;GNAI2;SLC9A3R2;DHX30;PSMB4;HSPH1;MAT2A;U2AF2;MKNK2;NDUFV3;HSPA8;GSN;TMEM176B;ZBTB16;PHF11;KLF4;HOPX;PPP1CA;RPS21
EnrichR - COVID-19_Related_Gene_Sets	Top 500 down genes for SARS-CoV-2 infection in Mesocricetus auratus hamster lung Day 5 from GSE162208	0.001263	0.027096	RIPOR1;PTPRS;KCNC3;FLT4;LDB3;SOGA1;TTC28;NRBP2;SH3PXD2A;MB;SLC22A17;DPYSL2;RPS6KA2;PALM;SPEG;BAHCC1;EPHB3;ARHGEF10;UNC5B;SLC2A10;PLEKHG5;NCOR2;ITPKB;KCTD9;COL4A2;MMP15;PITPNM3;CDH11;MAML3;MAPT;KANK2;MEGF6;PHLPP1;DENND3;PRICKLE1;ADCY5;CYTH3;CYB5R3;ADAMTS17;ABL1;PLXNA1;APBB2;PIP5K1C;ST3GAL2;RUNX1T1;DMTN;NR2F2;TBX5;TPCN1;TBX2;MYO1D;IGSF10;SMTN;CXCL12;MYO1C;P2RX1;ADGRL1;MEGF8;FBN1
EnrichR - COVID-19_Related_Gene_Sets	500 genes down-regulated by SARS-CoV-2 (2 MOI) in human A549 cells from GSE147507	0.001333	0.027348	FOXA1;POP7;PLXND1;PIGQ;CCNF;TONSL;SLC4A2;ENO3;TUBB6;CCND3;SPR;PPP6R1;MFSD5;FDXR;EPHB3;CBR1;EMP2;ACTN4;KIF22;DISP2;FAM222A;INF2;BIN1;MMP15;ERF;SLC25A10;ATP6V0C;KANK2;PIF1;RNASEH2C;CNP;UNC93B1;CDCA5;PKMYT1;CXXC5;NCAPH;RAP1GAP;NCALD;REPIN1;DHX30;TMEM201;RASD1;RAB26;U2AF2;MGAT5B;GPC1;NT5DC2;UCP2;NACC1;AP2S1;MROH6;E2F7;E2F8;HSPA8;FBXL19;NR2F1;INHBB;NR2F6;FAM111B;UBE2S;FGFR4;SFXN5;MXD3;ZNF574
EnrichR - COVID-19_Related_Gene_Sets	500 genes up-regulated by SARS-CoV-2 in human Calu3 cells at 4h from GSE148729 mock s1 polyA	0.001572	0.030926	MIDN;DYRK2;PLXND1;SOWAHB;PHF23;SCHIP1;INPPL1;FHL3;SYNGAP1;RUSC2;ZMIZ1;FBRSL1;PIEZO1;LRAT;EPC2;POLL;NFRKB;CDON;TSC22D2;MSL2;FOXL1;RHOF;DUSP6;NCOR2;TPST2;ADAM19;IL1A;RARA;TRIB1;PLEC;ZNF155;AMIGO2;FOXK1;FURIN;GATA3;ASAP2;EFNA5;EGFR;CAMSAP1;SOCS3;RAI1;SCAF8;NACC1;DVL1;HAS3;TRIM47;RBBP6;NDUFV3;ST3GAL1;EVI5;FBRS;IP6K2;ZNF581;GADD45B;HPS6;GATAD2B;GATAD2A;FERMT1;AGO1;SPRY2;AMOTL2;CPEB2;ZNF574
EnrichR - COVID-19_Related_Gene_Sets	Top 500 downregulated genes for SARS-CoV-2 infection in human sclera from GSE164073	0.002018	0.038103	WNT2B;WDR1;NUP188;SLC44A2;FHL2;HSPB1;ATP2A2;SLC4A2;FGFRL1;DOCK10;TUBB6;CCND3;LBH;SIPA1L1;NTMT1;CFL1;ACOT7;ACTN1;KAZN;ACTN4;KIF22;RHOC;ADAM19;LATS2;EHBP1L1;GAS1;CDC42EP1;ROR1;CRYAB;CDCA5;DOT1L;PKMYT1;CORO1C;SLC9A3R2;RAI1;ARSJ;NACC1;ZNF469;SH2B3;RIMKLB;VASP;HSPA8;FZD5;GADD45B;CAVIN1;KCNB1;ATP8B1;PRRX2;CABLES1;GPR4;WTIP;FAM111B;MYO1C;UBE2S;ID3;AMOTL2;BCOR;IL7R;RNF141;MAMLD1;CRLF1;PFKP;PICALM
EnrichR - COVID-19_Related_Gene_Sets	500 genes down-regulated by SARS-CoV-2 in human intestinal organoids from GSE149312 differentiation 60h	0.002611	0.047409	ZMYND8;FHL2;HSPB1;ZDHHC8;CTSV;ING1;NUBP1;DUSP11;PCM1;AUH;PIM3;WLS;PLEKHG3;KLF10;SMIM13;GLRX3;UNC5B;MARS2;EMP2;AP1AR;AP5B1;TMEM131;TGFBR3;CLIP1;ELF2;MTHFD1;NUMB;CCDC86;TRIB2;R3HCC1L;PNCK;FAM114A1;INSIG1;AMIGO2;AK4;EHBP1;MLLT6;GPR153;NT5DC2;ANKRD10;ST3GAL1;MPZL2;USP25;GSN;SEMA4B;PTPN11;LHFPL2;GRHL1;MZT1;ACER2;FA2H;FERMT1;MIS18A;LPCAT4;ADGRL1;SPRY2;TCF3;FGFR4;SERINC5
EnrichR - COVID-19_Related_Gene_Sets	500 top upregulated genes for SARS-CoV-2 infection vs. mock from GSE161881	0.002827	0.049194	FOXA1;RERE;DIDO1;MIDN;TRIO;MIDEAS;ZFAND5;PTH1R;ZDHHC8;DUSP10;RUSC2;PIM3;DIP2C;MB21D2;CCNL1;IER5;TPRN;PLEKHG3;KLF10;UTP15;NCOA6;ARRDC2;MARS2;TSC22D2;MSL2;AXIN1;ARAP2;DUSP6;IL1A;CRY2;PELI1;TRIB1;ZNF592;PAXIP1;TXLNG;CAMSAP1;SOCS3;RAI1;GBX2;NACC1;MICALL2;ABL1;ZSWIM6;ST3GAL1;SH2B3;SLC25A25;CREBBP;YTHDF1;RIC1;FZD5;GADD45B;HPS6;ISG15;EIF2AK4;KLF3;GATAD2B;DCBLD1;TBX2;MFSD14A;PPP2R2D;SPRY2;AMOTL2;ZNF574
EnrichR - COVID-19_Related_Gene_Sets	SARS-CoV perturbation; 91 Up Genes from GEN3VA; Human Vero E6 cells; Accession: GSE30589 Platform: GPL570 Entry 2	0.002918	0.049194	KLF10;DUSP2;CEBPB;TSC22D2;MSL2;FOXO6;ISG15;DUSP6;SPRY2;ZSWIM6;AMOTL2;BCOR;CCNL1;IER5;SH2B3;ZNF574
EnrichR - COVID-19_Related_Gene_Sets	Top 500 down genes for SARS-CoV-2 infection in Mesocricetus auratus hamster blood Day 3 from GSE162208	0.003655	0.059482	RERE;SLC23A2;DYRK2;PLXND1;ISM1;ESPN;GALNT10;SYNE1;IGF1R;TTC28;SLC22A17;RPS6KA2;PALM;BAHCC1;RALGPS1;CEP68;BRD3;PAQR8;RNF44;SUN1;SH2D3C;CSNK1D;WIPI2;SHISA8;NCOR2;ADAM19;OLFM1;PYGO2;CLIP1;RAPGEF2;ULK2;KCNQ5;MAML3;ATL3;FOXK1;DENND3;THADA;EFNA5;SH3BP5;ANKRD10;NT5M;ANKRD52;VAT1;GABBR2;WSCD1;GATAD2B;SLC25A37;AGO1;CCDC88C;BCL2;UBAP2;ERCC6;SERINC5
EnrichR - COVID-19_Related_Gene_Sets	Top 500 downregulated genes in mouse heart with SARS-CoV-2 infection from GEO GSE162113	0.004252	0.064762	DYRK2;PLXND1;WDR1;ARHGEF10L;NUBP1;SYNE1;TTC28;CCND3;PPP4R1;SH3PXD2A;ZMIZ2;RPS6KA2;PDE4A;DIP2C;TMEM178B;ARHGEF19;CACNA2D2;ACTN4;SREBF2;COL4A2;MMP15;KCNQ1;EHBP1L1;PRKD2;ROR1;PPARA;LRRC3B;CLOCK;ATF4;PLEC;CAMK2B;PNCK;TIMM13;ADCY5;TMEM25;ABR;ZNRF1;ATXN2;GRK5;GPAT4;MICALL1;NACC1;INPP5J;ATP6V0A2;PLXNA1;UBTD1;NT5M;RELT;HSPA8;SLC12A5;KLF4;NR2F6;P4HA2;ADGRL1;GTF2IRD1;RPS21
EnrichR - COVID-19_Related_Gene_Sets	500 genes up-regulated by MERS-CoV in Calu-3 cells from GSE122876	0.004253	0.064762	ZNF131;MIDN;SRXN1;PHF23;FHL2;HGH1;JMJD1C;MSANTD3;GCC1;DUSP10;ZMIZ2;NTMT1;SESN2;PIM3;SUPT20H;MB21D2;CCNL1;NFRKB;PELP1;RSPRY1;KLF10;UTP15;PPTC7;TSC22D2;MSL2;ASH1L;KCTD5;PDRG1;ATXN2L;ELF4;GRWD1;HKDC1;CCDC86;RP9;PREB;TRIB1;ZNF598;CEBPB;ZNF592;ODC1;TXLNG;SPTY2D1;EGFR;EHBP1;CYTH3;DHX30;SCAF8;ATXN2;NSD1;TRIM47;RBBP6;E2F4;ZBTB7B;CCDC71;FBRS;SLC25A25;CREBBP;KLF4;BCL3;AMOTL2;BCOR
EnrichR - COVID-19_Related_Gene_Sets	Top 500 down genes for SARS-CoV-2 infection in Rhesus macaques at Group 3 dose in PBMCs at 7 DPI from GSE156701	0.005043	0.074385	PRDM8;DYRK3;PID1;WFIKKN1;KLHL36;FNBP1L;F11R;OSBPL10;ZFYVE26;ABHD16A;FBRSL1;EPC2;TRIM27;TNPO1;TLE3;SUN1;TSC22D2;VPS37C;ZDHHC13;GAPVD1;RC3H2;ADAM19;WDR82;SSX2IP;SLC29A3;CEBPB;SLC24A4;PARM1;KLHL14;DOT1L;HTRA2;FURIN;CXXC5;CLN5;SNN;RASD1;BTBD3;SH3BP5;SLC25A20;RNF130;SH2B3;CNNM3;RELT;PPARGC1B;ZKSCAN1;RASL10A;CYBRD1;CTNS;GPR137B;PTK2;POU6F1;TPCN1;UEVLD;NR4A3;TMEM39B;CLPTM1L;EZH1
EnrichR - COVID-19_Related_Gene_Sets	500 genes down-regulated by SARS-CoV-2 in human H1299 cells at 4h from GSE148729 mock	0.00607	0.086098	SMARCAL1;SLC23A2;ROBO3;ZNF692;TONSL;WDR83;F11R;ARHGAP4;FAM110A;MED12;NRBP2;ZFYVE26;SYNGAP1;ZMIZ2;SESN2;PIEZO1;CCNL1;TLE3;RNF44;NUP210;PLEKHG5;PABPC4;ATG9A;MSL2;ARHGEF19;TMEM131;EML3;MFSD10;DISP2;ATXN2L;PTP4A3;HNRNPH1;SLC25A10;KCNQ5;PABPC1;ZNF276;WDR27;PXK;DENND3;THADA;TMEM240;ATXN2;RNF213;DPH2;VPS52;PLXNA1;MROH6;NKTR;HSPA8;GABBR1;ATP13A1;OSBPL3;RAD52;SLC4A7;WEE1;AGO1;HBP1;UBAP2;ERCC6
EnrichR - COVID-19_Related_Gene_Sets	500 genes up-regulated by MERS-CoV in Calu-3 cells from GSE139516 6h	0.006202	0.086098	HDDC2;DIDO1;ZNF131;DYRK2;POGK;OSBPL10;ZMIZ1;CAPN7;NCK2;EPC2;CCNL1;SMIM13;MIOS;PPTC7;ATMIN;SACM1L;TSC22D2;MSL2;ASH1L;GAPVD1;LEMD3;RC3H2;CLIP1;LATS2;ZNF639;PDE12;PELI1;ROR1;SSX2IP;PTGER4;PAXIP1;AMIGO2;TXLNG;AK4;SGMS2;PIK3R1;EFNA5;LRP8;EGFR;GRIN2A;SCAF8;NSD1;BTBD3;ZKSCAN8;ATXN1L;USP1;MAP3K21;RBBP6;LRIG3;STX2;CREBBP;TRAPPC10;EIF2AK4;LHFPL2;HIPK1;PM20D2;GCLC;DMXL2
EnrichR - COVID-19_Related_Gene_Sets	464 genes up-regulated by SARS-CoV-2 infection in Vero E6 cells from GSE153940	0.007338	0.09896	RERE;DIDO1;PID1;TRIO;ZMYND8;PIK3CD;ARHGEF10L;ING1;TTC28;ZMIZ2;SESN2;PIM3;IER5;ZNF385A;CEP68;KLF10;TSC22D2;MSL2;AXIN1;TGFBR2;CLIP1;TRIB1;ZNF598;ATF4;DIPK1B;SRC;ASAP2;LRP8;CAMSAP1;SOCS3;HIRA;TMEM201;RNF217;SH3BP5;POC1A;STX5;E2F4;CREBBP;YTHDF1;NOP14;GADD45B;SEMA4B;HPS6;TIMM44;ISG15;ARID3A;ACSF3;GATAD2B;BCL3;SPRY2;AMOTL2;ZNF574
EnrichR - COVID-19_Related_Gene_Sets	Top 500 down genes for SARS-CoV-2 infection in Mesocricetus auratus hamster lung Day 3 from GSE162208	0.008442	0.110687	SCARB1;TGFB1I1;HSPB1;GRIK1;SPINT2;ZDHHC1;PEPD;RPS6KA4;ADAMTS2;MB;SLC22A17;PALM;KIF1C;PGLYRP1;TEAD3;UNC45A;UNC5B;PLEKHG5;LSR;RHOF;CLDN11;TMEM179;CLDN3;ITGAD;COL4A2;MMP15;NPC2;KCNQ1;ERF;CRYAB;TEDC1;PPP1R35;AK1;TIMM13;FOXO6;PIK3R2;FUT1;LBHD2;SLC9A3R2;NKAIN4;CRACR2B;CYB5R3;CCDC85B;NT5DC2;UCP2;DMTN;GSN;RASL10A;HPS6;TPCN1;CXCL12;SCGB3A1;CYB561;CRLF1
EnrichR - COVID-19_Related_Gene_Sets	Top 500 upregulated genes in human nasal epithelial cells with SARS-CoV-2 infection (Mutant, 8 hpi) from GEO GSE162131	0.008809	0.11238	SCARB1;PLXND1;NUP188;TGFB1I1;LGALSL;NRARP;ENO1;RPS6KA4;PTBP1;TUBB6;CFL1;CHEK1;GNPNAT1;LZTS1;MFSD2A;DUSP2;ACOT7;ANXA2;GLRX3;ACTN1;GTF3A;EMP2;LSR;FTSJ1;SREBF2;INF2;GRWD1;ERF;GAS1;KCNQ5;PKP3;NGEF;GAS7;CAMK2B;UNC93B1;INSIG1;ODC1;FURIN;PKMYT1;LRP8;BEGAIN;GMDS;CCDC85B;GPC1;NACC1;TRIM47;E2F4;VASP;NOP14;GSN;CAVIN1;PCDHGC3;PYCR3;UBE2S;LGR6;PFKP
EnrichR - COVID-19_Related_Gene_Sets	COVID-19 patients BALF down	0.009137	0.113497	PTGER4;ITGB1;RIPOR1;CYBC1;SLC44A2;UNC93B1;URM1;ITGB2;INPPL1;ARHGEF10L;ARHGAP4;PCNX3;CYB5R3;GPAT4;PPP6R1;RPS6KA1;NACC1;PIEZO1;SDF4;MGAT1;PIP5K1C;ANKRD52;ZBTB7B;RELT;MPZL2;VASP;GSN;NUP210;VPS37C;TMC6;ITPKB;PLA2G15;INF2;TOLLIP;GNB2;EHBP1L1;RARA;PNPLA6;NFE2L1;PNPLA2;GLYR1;PLEC
EnrichR - COVID-19_Related_Gene_Sets	500 genes down-regulated by SARS-CoV-1 in human intestinal organoids from GSE149312 24h	0.009596	0.116141	ZMYND8;ESPN;FGFRL1;GALNT10;IGF1R;PPP1R9B;DPYSL2;RPS6KA2;PGPEP1;SYBU;ZNF385A;EPHB3;PRKCG;MSL2;TMEM171;KIF22;ELF2;KCNQ1;ORAI3;ADAM8;GSAP;PPARA;ALDOA;TRIB2;SMIM24;PHLPP1;PNCK;KMT2A;STXBP1;BOD1L1;AK4;PIK3R1;TMEM245;GPR153;GMDS;INPP5D;UCP2;MKNK2;HIVEP3;ZKSCAN1;MPZL2;GSN;TMEM176B;BNIP3;ZFC3H1;USP28;GATAD2B;DHRS3;VNN1;NR6A1;P4HA2;REEP6;FGFR4;LGR5;PFKP;TNRC6B
EnrichR - COVID-19_Related_Gene_Sets	Top 500 up genes for SARS-CoV-2 infection Day 7 in ferret right caudal lung from GSE160824	0.010996	0.129756	PRR5;SRXN1;ITGB2;TONSL;ARHGEF10L;ENO1;SLC4A2;ENO3;ARHGAP4;GLI4;RASSF5;RPS6KA1;MFSD2A;GAMT;BCAS4;PLEKHG3;ARSA;ARRDC2;MATK;TMC6;MAPK8IP1;BIN1;GPR161;ORAI3;EHBP1L1;CEBPB;CNP;RGS14;CTBP1;SRC;UNC93B1;PRCC;GBA;TIMM13;WAS;AGPAT3;COMMD9;GPC1;DVL1;UBTD1;ZBTB7B;RELT;VASP;EGLN2;TMUB1;ASPSCR1;PILRA;GNMT;TOLLIP;UNC119;PNPLA6;RPS21
EnrichR - COVID-19_Related_Gene_Sets	Top 500 up genes for SARS-CoV-2 infection 48 hpi in human alveolar organoids for GSE152586	0.011348	0.130637	FOXA1;MIDN;ZMYND8;ZFAND5;TNC;OSBPL10;ZFYVE26;CCND3;BAIAP2L1;SIPA1L1;TRIM5;RASSF5;CAPN5;CD38;NBN;CCNL1;GLUL;MAP3K5;TLE4;CAST;OSMR;AP5B1;KIAA1217;SIDT1;PRKD2;SLC18B1;TRIB2;NAPA;CNP;UNC93B1;INSIG1;STXBP1;SOCS3;RAI1;RNF213;ANKRD10;RBBP6;LRIG3;ST3GAL1;SNX6;CDK17;USP25;FZD5;GADD45B;SEMA4B;MX2;BNIP3;PHF11;TMEM62;ISG15;USP28;DCBLD1;MYO1D;YEATS2;SPRY2;AMOTL2
EnrichR - COVID-19_Related_Gene_Sets	Top 500 upregulated genes in mouse D1 cardiomyocytes with SARS-CoV-2 infection from GEO GSE162113	0.011706	0.13155	DIDO1;TRIO;SLC44A2;JMJD1C;ELFN1;DUSP10;PPP3CC;ZMIZ1;PIM3;CCNL1;KLF10;TLE3;ST6GAL1;NCOA6;KAZN;GAPVD1;DUSP6;EMSY;DNAJC3;LATS2;PIK3CA;CRY2;RARA;RAPGEF2;PRKD2;ZFPM2;PHLPP1;KMT2A;INSIG1;PRICKLE1;SOCS3;RAI1;ATXN2;GRK5;MIER3;ERBB4;ST8SIA5;ZSWIM6;RBBP6;LRIG3;ZBTB7B;CNNM2;SH2B3;PPARGC1B;SLC25A25;ZNF101;RUNX1T1;CREBBP;GADD45B;USP9X;GATAD2B;TBX2;RAD52;NR4A3;BCL3;SPRY2;GTF2IRD1;AMOTL2
EnrichR - COVID-19_Related_Gene_Sets	Top 500 up genes for SARS-CoV-2 infection in Rhesus macaques at Group 1 dose in Bronchoalveolar Lavage at 1 DPI from GSE156701	0.012318	0.135216	SCARB1;SRXN1;KDM8;PREP;ARHGEF10L;UCHL1;SIPA1L1;TRIM5;PAQR8;UTP15;MAPK1IP1L;G6PD;FBXO10;TRPC4AP;DUSP6;SLC5A7;OLFM1;SLFN13;NPC1;KCNQ1;TBC1D24;RIN3;RHOU;SLC47A1;SRC;UNC93B1;ZBTB46;KCNA3;AK4;FOXK1;KLHL13;MEFV;STK3;HIRA;MAT2A;EPB41L3;NCAM1;BAK1;SLC15A4;RALGDS;SLC25A25;UBQLN2;CDK17;VAT1;GSN;ATP13A1;MX2;SCD5;TMEM62;CYBRD1;ISG15;LHFPL2;BAIAP2;GOLPH3;CTNNB1;SSBP2
EnrichR - COVID-19_Related_Gene_Sets	500 genes down-regulated by SARS-CoV-1 in human intestinal organoids from GSE149312 60h	0.012829	0.135792	ZMYND8;FHL2;HSPB1;SPINT2;ESPN;ING1;LURAP1L;ZMIZ1;DUOXA2;PIM3;POLL;KLF10;TMEM171;SREBF2;NPC2;KCNQ1;RUFY2;ADAM8;GSAP;PPARA;ALDOA;ZNF155;PNCK;CCDC186;FAM114A1;INSIG1;AMIGO2;CXXC5;APOLD1;GPR153;EPCAM;INPP5D;UCP2;TP53INP1;MKNK2;HAS3;HIVEP3;ZBTB7B;ZKSCAN1;RAB11FIP4;MPZL2;GSN;FZD5;CDX2;SEMA4B;TMEM176B;BNIP3;SIAH1;PTK6;KLF4;ACSF3;MYO1D;P4HA2;REEP6;FGFR4;PFKP
EnrichR - COVID-19_Related_Gene_Sets	SARS Perturbation; 348 Up Genes from GEN3VA Mouse Lung; Accession: GSE19137 Platform: GPL1261 Entry 6	0.012946	0.135792	CEBPB;SLC44A2;ITGB2;HSPB1;FURIN;SPINT2;GATA2;GNAI2;SLC9A3R2;LGALS3;DHX30;TRMT112;HSPH1;MAT2A;CCDC85B;CFL1;DVL1;PIEZO1;PIM3;NDUFV3;CCNL1;HSPA8;GSN;ANXA2;TMEM176B;ZBTB16;PHF11;ATP6AP2;VPS37C;EMP2;ATP2B1;KLF4;DGKZ;HOPX;PPP1CA;ACER2;FDX1;ID3;CRYAB;ATP6V0C;ATF4;PLEC
EnrichR - COVID-19_Related_Gene_Sets	SARS-CoV perturbation; 119 Up Genes from GEN3VA; Human Vero E6 cells; Accession: GSE30589 Platform: GPL570 Entry 1	0.015439	0.158417	KLF10;DUSP2;CEBPB;GADD45B;TSC22D2;MSL2;FOXO6;ISG15;DUSP6;SPRY2;AMOTL2;ZSWIM6;CCNL1;IER5;SH2B3;E2F8;ZNF574
EnrichR - COVID-19_Related_Gene_Sets	434 genes down-regulated by SARS-CoV-2 in ferret trachea from GSE147507	0.016056	0.161246	GPSM1;ROBO3;SCARB1;RIPOR1;PLXND1;TGFB1I1;PRDM6;GALNT18;FHL3;ENO1;SHF;SLC25A48;DUOXA2;PIEZO1;PDE4A;SPEG;PGLYRP1;AGFG2;TESC;ARRDC2;SH2D3C;NCOR2;PTP4A3;INF2;COL4A2;SOAT2;PITPNM2;RARA;CDC42EP1;MAPT;PNCK;GATA2;FBLN2;RAP1GAP;NCALD;ADCY5;GMDS;GPC1;TRIM47;SH2B2;ZBTB7C;VASP;WSCD1;TMEM176B;SMTN;NR4A3;BCL3;LHX6;SCGB3A1;ID3;HOXD4;PNPLA2
EnrichR - COVID-19_Related_Gene_Sets	Top 500 upregulated genes for SARS-CoV-2 infection in human cornea from GSE164073	0.016914	0.166317	SLC23A2;ARHGEF10L;PANX2;ZFYVE26;ZMIZ1;DPYSL2;RPS6KA2;DPYSL3;SESN2;PGPEP1;SYBU;RALGPS1;ZNF362;UNC5B;CACNA2D4;SREBF2;DNM1;CLDN11;TGFBR3;RHOU;MAML3;GAS7;LRRC15;INSIG1;TSHZ2;PRICKLE1;VWCE;CYP19A1;ABR;BCL2L11;TP53INP1;MKNK2;ABL1;TRIM47;APBB2;NCAM1;LRIG3;ZNF423;MSC;RAB11FIP4;RUNX1T1;NTNG2;DTNA;ZBTB16;TMEM132A;PCDHGC3;MCC;KLF4;CORO2B;TPCN1;MYO1D;CXCL12;PLEKHM1;HBP1;MEGF8;SSBP2
EnrichR - COVID-19_Related_Gene_Sets	Top 500 up genes for SARS-CoV-2 infection Day 2 in ferret nasal turbinates from GSE160824	0.017463	0.168219	SLC45A4;SCARB1;DIDO1;CNTNAP2;KLHL36;INSIG1;TSHZ2;GRIK4;FOXO6;CRMP1;FURIN;A1BG;GATA3;ELFN1;AGPAT3;CCND3;RNF213;WNT11;MAN2A2;LCN15;FLRT1;UCP2;RAB11FIP4;SLC25A25;PRKCG;APC2;NUP210;SRD5A2;SACM1L;MX2;KAZN;TVP23A;ISG15;ARID3A;FBXO10;SMARCA4;GATAD2A;DISP2;SLC25A37;NEIL2;PAPPA;CRY2;LSM14B;PI4K2A;PFKP;CDK5R1;TMEM229B
EnrichR - COVID-19_Related_Gene_Sets	SARS Perturbation; 291 Up Genes from GEN3VA Mouse Lung; Accession: GSE19137 Platform: GPL1261 Entry 5	0.020696	0.195368	ARF1;EIF4E3;EPAS1;SLC44A2;PIGQ;RPL8;GNAI2;DHX30;TRMT112;BASP1;U2AF2;DPYSL2;RASSF5;CFL1;MKNK2;NDUFV3;CCNL1;GSN;ANXA2;ZBTB16;AKR1A1;ANXA11;EMP2;ANO6;ATP2B1;DGKZ;HOPX;PPP1CA;TOX2;ID3;RP9;PABPC1;MEGF8;RPS21;CRYAB
EnrichR - COVID-19_Related_Gene_Sets	SARS perturbation; 201 Up Genes from GEN3VA; Human airway epithelium (HAE) cells; Accession: GSE47961 Platform: GPL6480; Entry 1	0.023528	0.217747	ZNF692;BCL11A;GDPD1;LHFPL3;NR2F2;CXXC5;DISP1;RAD52;GRIN3A;CUX2;ZNF70;ITGAD;INPP5D;TLX1;GSC;ID3;GAS1;BMF;LRIG3;PNPLA5;ZNF610;CDON;E2F8
EnrichR - COVID-19_Related_Gene_Sets	100 gene most correlated to LDLRAD4 based on ARCHS4 co-expression	0.024929	0.221817	DYRK2;WDR1;HEXB;MSL2;CABLES1;ARHGAP27;DGKZ;TGFBR2;LPCAT4;PITPNM2;FEZF2;IER5;MAP3K5
EnrichR - COVID-19_Related_Gene_Sets	Top 500 down genes for SARS-CoV-2 infection in Rhesus macaques at Group 2 dose in PBMCs at 7 DPI from GSE156701	0.025075	0.221817	KLHL36;TMEM179B;HSPB1;FNBP1L;PPP1R9B;TRMT112;BASP1;NCK2;GLUL;GPR135;CSGALNACT1;TLE4;TLE3;KAZN;SHISA8;ADAM19;PELI1;RIN3;CEBPB;DOT1L;FURIN;CXXC5;SNN;HSPH1;RASD1;TMEM205;POLR2D;MKNK2;SH3BP5;APBB2;MSC;RNF130;SH2B2;RAB11FIP4;LYN;ZNF540;VASP;NTNG2;ZNF581;GSN;WSCD1;TMUB1;CYBRD1;CABLES1;ARHGAP27;HOPX;PTK2;NR2F6;P2RX1;GNB2;BCL3;CYSTM1;AMOTL2;CLPTM1L
EnrichR - COVID-19_Related_Gene_Sets	Top 500 downregulated genes for SARS-CoV-2 in human colon organoid from GSE148696	0.025377	0.221817	SLC23A2;ZNF692;TMEM200A;MSI1;TTC28;SYNGAP1;BAHCC1;SYBU;AGFG2;PELP1;EPHB3;PRKCG;NUP210;NCOA6;PRKCA;TMEM171;FCAMR;ATXN2L;TGFBR3;ACAP3;ERN2;RAB37;PPARA;ZNF592;NXPH4;ODC1;DOT1L;WNK4;VWCE;CACNA1H;TMEM25;HIRA;POM121C;CCDC85C;RAB26;ZNF704;INPP5D;ABL1;CNNM3;PPARGC1B;ZBTB7C;TRPM4;FZD5;CDX2;GATAD2A;SLC25A37;CCDC88C;NEURL1;ID3;TMEM229B;CDK5R1
EnrichR - COVID-19_Related_Gene_Sets	499 genes up-regulated by SARS-CoV-2 in Calu-3 cells from GSE148729	0.027334	0.234575	DIDO1;MIDN;ZNF592;KMT2A;KLHL36;ONECUT3;LGALSL;ATP2A2;FOXK1;PRICKLE1;CELSR1;TRAM2;EGFR;IGF1R;PCNX3;SOCS3;RAI1;CACNG8;LURAP1L;BTBD3;MKNK1;HAS3;PLXNA1;PPARGC1B;GPR135;CDON;NUP210;PPTC7;KCNH8;MARS2;FZD8;CSNK1D;ASH1L;KLF4;AP5B1;KIAA1217;ADAM19;FERMT1;SLC25A37;CDCP1;RASA3;WNK1;AMOTL2;TRIB1;MEGF8;SHANK2;PLEC
EnrichR - COVID-19_Related_Gene_Sets	SARS coronavirus leader protein (gene: orf1ab) from Virus-Host PPI P-HIPSTer 2020	0.028414	0.236307	LYN;SRC;ABL1;ISG15;YWHAG
EnrichR - COVID-19_Related_Gene_Sets	Top 500 down genes for SARS-CoV-2 infection Day 21 in ferret right cranial lung from GSE160824	0.028537	0.236307	RERE;TSHZ3;KMT2A;FLT4;SETD7;TNC;ASAP2;GPHN;IGF1R;TTC28;PRTG;ATXN2;ADAMTS2;BCL2L11;ERMARD;ADAMTS17;BMF;SUPT20H;RFFL;UNKL;CDON;RUNX1T1;UBQLN2;PAQR8;RIC1;GSN;USP9X;SFMBT2;TMEM176B;HUNK;ZFC3H1;PRKCA;TMEM131;DNM1;ADAM19;TGFBR3;EML5;CXCL12;LATS2;NFIA;ELMO1;MAPT;ZFPM2;FBN1
EnrichR - COVID-19_Related_Gene_Sets	500 genes up-regulated by SARS-CoV-2 in human Caco2 cells at 4h from GSE148729 mock	0.029251	0.238045	MIDN;FHL2;TMEM51;PIK3CD;FGFRL1;IGF1R;SHH;BAIAP2L1;ZMIZ1;RASSF5;DPF1;TLE3;ST6GAL1;RBM19;RHOF;TOMM40L;KLF16;CLDN11;HNRNPH1;GPR161;HKDC1;PITPNM2;EHBP1L1;TRIM15;TRIB1;PLEC;SLC45A4;CACNA1D;ASAP2;ABHD17C;FUT1;EGFR;SOCS3;CNNM2;RFFL;RILP;RELT;ST3GAL2;SLC25A25;RAB11FIP4;VASP;PRRT2;GADD45B;SEMA4B;PCDH7;HIPK1;PTK2;BAIAP3;FERMT1;GCLC;TOLLIP;BCL3;PLEKHM1;TACC2;NFE2L1;SERINC5
EnrichR - COVID-19_Related_Gene_Sets	500 genes down-regulated by SARS-CoV-2 in human intestinal organoids from GSE149312 expansion 24h	0.031058	0.246443	RERE;ZMYND8;ESPN;FGFRL1;IGF1R;PPP1R9B;IKBKB;RPS6KA2;PGPEP1;SYBU;ZNF385A;EPHB3;BRD3;TESC;ATG9A;ASH1L;SREBF2;DNM1;TGFBR3;CDCP1;KCNQ1;ADAM8;GSAP;PPARA;ALDOA;TRIB2;SMIM24;PARM1;IDUA;STXBP1;AK4;PIK3R2;REPIN1;CYB5R3;GPR153;U2AF2;INPP5D;UCP2;MKNK2;HIVEP3;CNNM2;ZKSCAN1;NKTR;TMEM176B;BNIP3;ZFC3H1;USP28;GATAD2B;DHRS3;VNN1;P4HA2;REEP6;FGFR4;PFKP
EnrichR - COVID-19_Related_Gene_Sets	SARS coronavirus excised polyprotein 1..4369 (gene: orf1ab) from Virus-Host PPI P-HIPSTer 2020	0.031328	0.246443	SRC;PIK3R2;ASAP2;EGFR;BAIAP2L1;SUMO3;EPB41L3;ABL1;UBTD1;YWHAG;UBQLN2;LYN;HSPA8;ASPSCR1;TMUB1;ANXA11;ISG15;ESR1;FRMD1;PTK2;SMARCA4;GRIN1;CTNNB1;PABPC1;PLEC
EnrichR - COVID-19_Related_Gene_Sets	Top 500 upregulated genes in mouse heart with SARS-CoV-2 infection (Day 7) from GEO GSE162113	0.032795	0.253759	RERE;DIDO1;TRRAP;AP2A1;PTH1R;ZDHHC1;IGF1R;MED12;NRBP2;RUSC2;ZMIZ1;ZMIZ2;PALM;FBRSL1;PIEZO1;SPEG;TEAD3;IZUMO4;PABPC4;ANXA11;SCRIB;DGKZ;NCOR2;ATXN2L;INF2;CRY2;WDR26;ANKRD16;KMT2A;IDUA;DOT1L;WNK4;PIK3R2;MLLT6;PCNX3;U2AF2;VPS52;CNNM3;RILP;FBRS;NKTR;UBQLN2;CREBBP;GABBR1;ATP13A1;GATAD2B;CARM1;PLXNB2;TACC2;MEGF8;CPEB2
EnrichR - COVID-19_Related_Gene_Sets	500 genes down-regulated by SARS-CoV-2 in human NHBE cells from GSE147507	0.034443	0.257784	PTPRS;FHL2;ESPN;LCLAT1;SYNE1;ALAD;SOX2;UFL1;FRAT1;PCM1;DUSP10;CAPN7;CNTRL;WLS;EPHB3;GAMT;CEP68;CBR1;TBC1D8;PRSS16;TMEM131;AEBP2;ZNF639;ERF;FAM181B;SSX2IP;PFKFB2;SLC35D1;PRCP;SGMS2;PIK3R1;KLHL13;CXXC5;FBLN2;NHLH2;BCL2L11;RAB26;MIER3;ZNF704;TP53INP1;MBNL3;ZBTB7C;MCOLN3;PCDH7;TMEM50B;SCD5;PLEKHA5;CYBRD1;NR2F2;BMP7;ACER2;GCLC;WEE1;SSBP2
EnrichR - COVID-19_Related_Gene_Sets	chloroquine-7251 from Old CMAP down	0.035622	0.257784	FOXA1;EN1;ZDHHC13;TMEM62;ISL1;TPCN1;ERN2;KCTD9;ORAI3;KIF13B;SLC25A10;IL7R;ZNF574
EnrichR - COVID-19_Related_Gene_Sets	500 genes up-regulated by SARS-CoV-2 in mouse Kidney cells at 7 dpi from GSE162113	0.035859	0.257784	RERE;DIDO1;ROBO3;ANKRD16;PLPPR2;KMT2A;KCNC3;SETD7;DOT1L;WNK4;INPPL1;FOXK1;DENND3;CACNA1D;ZDHHC1;MLLT6;MED12;IKBKB;DUSP11;NRBP2;ZNRF1;CNTRL;NFRKB;BAHCC1;FBRS;NKTR;TRPM4;BRD3;CREBBP;GABBR1;KMT5C;ACTN1;ZFC3H1;KAZN;MCC;SRCIN1;ATXN2L;SLC25A37;SMTN;INF2;ELF4;PITPNM3;ASPG;PITPNM2;CRY2;HOXD4;KANK3;TNRC6B
EnrichR - COVID-19_Related_Gene_Sets	Top 500 upregulated genes in mouse kidney with SARS-CoV-2 infection (Day 7) from GEO GSE162113	0.035859	0.257784	RERE;DIDO1;ROBO3;ANKRD16;PLPPR2;KMT2A;KCNC3;SETD7;DOT1L;WNK4;INPPL1;FOXK1;DENND3;CACNA1D;ZDHHC1;MLLT6;MED12;IKBKB;DUSP11;NRBP2;ZNRF1;CNTRL;NFRKB;BAHCC1;FBRS;NKTR;TRPM4;BRD3;CREBBP;GABBR1;KMT5C;ACTN1;ZFC3H1;KAZN;MCC;SRCIN1;ATXN2L;SLC25A37;SMTN;INF2;ELF4;PITPNM3;ASPG;PITPNM2;CRY2;HOXD4;KANK3;TNRC6B
EnrichR - COVID-19_Related_Gene_Sets	Top 500 up genes for SARS-CoV-2 infection Day 14 in ferret nasal turbinates from GSE160824	0.036081	0.257784	UBE3C;KLHL36;KCNA2;SLC1A1;AK1;CELF4;GRIK4;FOXO6;SIX1;STMND1;CRMP1;PCDH19;CDH7;SOX2;UCHL1;SYNGAP1;HSPH1;MAN2A2;FLRT1;SEC14L5;NCAM1;MBNL3;BBS4;YWHAG;PAQR8;GABBR2;HSPA8;ST6GAL1;SPATA6L;NUP210;TMEM178B;SORT1;EBF3;ARID3A;FBXO10;HOPX;DISP2;NEIL2;LPCAT4;RTN4RL1;ULK2;LSM14B;SLC27A2;PFKP
EnrichR - COVID-19_Related_Gene_Sets	500 genes down-regulated by SARS-CoV-2 in human H1299 cells at 4h from GSE148729 untreated	0.036952	0.257784	ZNF692;TRIO;USP33;LRRK1;CCNF;CTSV;ARHGAP4;IGF1R;MED12;NRBP2;DPYSL2;PIEZO1;PDE4A;BRD3;RNF44;ANAPC7;KMT5C;WIPI2;SREBF2;ELF2;HNRNPH1;ROR1;KCNQ5;WDR27;PIF1;PXK;FAM114A2;INSIG1;TXLNG;DENND3;TPTE;CYTH3;RNF213;VPS52;POC1A;BMF;MROH6;SUDS3;NKTR;HSPA8;GABBR1;ANKRD27;ZFC3H1;PTPN13;DCDC1;TPCN1;RAD52;SLC4A7;PM20D2;MPHOSPH9;WEE1;AGO1;NMT2;HBP1;MXD3
EnrichR - COVID-19_Related_Gene_Sets	Top 500 up genes for SARS-CoV-2 infection in Mesocricetus auratus hamster lung Day 14 from GSE162208	0.037138	0.257784	SLC45A4;HLF;TRRAP;IDUA;KCNC3;GDPD1;TNC;PLD5;NRARP;ATP2A1;CELSR1;ESPN;ARHGAP4;PRTG;NEUROD2;WNT6;RAI1;SYNGAP1;FLRT1;CD38;CCNL1;MFSD2A;ZBTB7C;EPHA5;KLF10;FOXB1;GABBR1;UNC5A;GREB1;KLF4;BMP7;SNAP91;ATXN2L;NR4A2;NEIL2;GRIN3A;NR4A3;TEF;NPHS2;RFX4;ASXL3;TRIB1;SSX2IP
EnrichR - COVID-19_Related_Gene_Sets	500 genes down-regulated by SARS-CoV-2 in A549-ACE2 cells from GSE154613 loperamide	0.043397	0.293237	POP7;WDR1;NUP188;CCNF;ZNF43;ENO3;TUBB6;CCND3;NTMT1;CFL1;FDXR;KIF1C;SDF4;AGFG2;PELP1;PLEKHG3;G6PD;ANXA11;ACTN4;KIF22;DNM1;COL4A2;SLC29A4;SLC25A10;ALDOA;KANK2;PIF1;PARM1;CNP;CDCA5;FLII;PIK3R2;NCAPH;RAP1GAP;TMEM201;HIRIP3;U2AF2;MGAT5B;NT5DC2;UCP2;NACC1;POC1A;RELT;PLK4;GSN;ATP13A1;FAM111B;FA2H;GRHPR;MYO1C;CARM1;FGFR4;SLC2A4RG
EnrichR - COVID-19_Related_Gene_Sets	500 genes up-regulated by SARS-CoV-2 in human Calu3 cells at 4h from GSE148729 mock totalRNA	0.043489	0.293237	DIDO1;MIDN;TRIO;WNT2B;KLHL36;TRRAP;ONECUT3;PREP;LGALSL;ATP2A2;CELSR1;IGF1R;SESN2;FEZF2;CDON;NUP210;PPTC7;KCNH8;MARS2;HUNK;CSNK1D;ASH1L;AP5B1;KIAA1217;ADAM19;GPR161;TRIB1;PLEC;WDR27;ZNF592;KMT2A;NPR2;FOXK1;CACNA1D;PRICKLE1;EGFR;FBXO41;MED12L;PCNX3;SOCS3;RAI1;CACNG8;FLRT1;HAS3;PLXNA1;NT5M;PPARGC1B;FZD8;HPS6;KLF4;FERMT1;SLC25A37;WNK1;ZFP64;MEGF8
EnrichR - COVID-19_Related_Gene_Sets	Top 500 up genes for SARS-CoV-2 infection in Rhesus macaques at Group 1 dose in PBMCs at 2 DPI from GSE156701	0.044873	0.298311	LRRK1;TMEM51;HSPB1;ARHGEF10L;ENO1;NAGPA;CCND3;GM2A;TRIM5;DPYSL2;PIEZO1;CD38;PAQR8;CBR1;ANXA2;IL15;TMEM171;TRPC4AP;PLA2G15;SLFN13;NPC2;ELF4;KCNQ1;EHBP1L1;PRKD2;SLC18B1;NAPA;ATL3;CNP;UNC93B1;GBA;CACNA1D;HIRA;MAT2A;INPP5D;GPC1;MKNK1;EPB41L3;MGAT1;SLC25A20;BAK1;SH2B2;SNX6;CDK17;VAT1;USP25;ATP13A1;MX2;PHF11;ISG15;BAIAP2;KLF4;MAD2L2;PLXNB2
EnrichR - COVID-19_Related_Gene_Sets	Top 500 down genes for SARS-CoV-2 infection in Rhesus macaques at Group 1 dose in PBMCs at 10 DPI from GSE156701	0.046304	0.303548	PRDM8;GPSM1;ZNF692;IKBKB;UCHL1;SCML1;PIM3;IER5;RALGPS1;UTP15;MAPK1IP1L;MARS2;TSC22D2;VPS37C;RHOF;CBFA2T2;FTSJ1;EML5;NPC1;WDR82;GRWD1;RARA;ERF;PPARA;TSPYL5;ZNF592;PARM1;AIRE;WAS;FURIN;SOCS3;HSPH1;MAN2A2;RNF217;ADAMTS17;MKNK2;PIP5K1C;BAK1;ZBTB7B;SH2B3;CNNM3;RELT;MPZL2;HSPA8;CMTM8;BNIP3;TMEM62;UBE2A;PTPN13;GNMT;GOLPH3;SSBP2;EZH1
EnrichR - COVID-19_Related_Gene_Sets	Top 500 down genes for SARS-CoV-2 infection in Rhesus macaques at Group 2 dose in PBMCs at 2 DPI from GSE156701	0.047783	0.308952	PRDM8;SLC44A2;FNBP1L;FAM107B;IGF1R;TRMT112;HERC1;BASP1;SESN2;TNPO1;GPR135;APC2;ACOT7;ATG9A;MATK;KAZN;WIPI2;LEMD3;MZT2B;TGFBR3;FAM222A;CLIP1;PPARA;HOXB7;SKAP1;WDR26;PPP1R35;BTF3L4;HTRA2;DENND3;FURIN;CXXC5;TMEM25;RASD1;TP53INP1;POLR2D;APBB2;NT5M;CNNM3;RALGDS;ZNF540;SPATA6L;CYBRD1;GGH;USP28;HOPX;TPCN1;BAIAP3;SLC4A7;TMEM39B;IL7R;NUCB2
EnrichR - GO biological process	regulation of transcription, DNA-templated (GO:0006355)	6.58e-09	2.9e-05	SMARCAL1;TRRAP;SCX;JMJD1C;ENO1;SOX21;RPS6KA4;SOX2;SOX3;KAT5;SOX17;ZMIZ1;ZMIZ2;ZNF726;RPS6KA1;DPF1;ZNF724;EPC2;SUPT20H;CCNL1;VRTN;CDK5RAP2;HOXA4;HES7;SFMBT2;SOX14;EBF2;EBF3;EBF4;OVOL1;ISL1;HOXB9;ZNF837;RFX4;TFAM;HOXB2;HOXB1;ZFPM2;CLOCK;HOXB7;SKAP1;ATF4;ZNF276;L3MBTL1;ZNF155;URI1;TSHZ3;EPAS1;DHX9;CTBP1;AIRE;TSHZ2;ARX;PRDM14;GATA3;GATA2;ZBTB5;MED12L;NHLH2;ZNF704;ZNF821;HIVEP3;ZBTB7B;ZBED6;NKX2-5;PPA…
EnrichR - GO biological process	regulation of transcription by RNA polymerase II (GO:0006357)	1.63e-06	0.003589	SMARCAL1;PID1;SCX;JMJD1C;ENO1;SOX21;RPS6KA4;SOX2;SOX3;KAT5;SOX17;ZMIZ1;ZMIZ2;ZNF726;RPS6KA1;DPF1;ZNF724;EPC2;SUPT20H;TRIM27;CCNL1;IER5;VRTN;HOXA4;HES7;SOX14;EBF2;EBF3;EBF4;OVOL1;ISL1;HOXB9;ZNF837;RFX4;PRKD2;HOXB2;MAML3;HOXB1;ZFPM2;CLOCK;HOXB7;SKAP1;ATF4;ZNF276;ZNF155;URI1;TSHZ3;EPAS1;DHX9;CTBP1;AIRE;TSHZ2;ARX;PRDM14;PIK3R2;GATA3;PIK3R1;GATA2;ZBTB5;MED12L;NHLH2;GALR3;MIER3;ZNF704;GALR1;ZNF821;HIVE…
EnrichR - GO biological process	axonogenesis (GO:0007409)	4.25e-05	0.049939	ROBO3;BRSK2;SRC;SEMA3D;USP33;PIK3CD;PIK3R1;EFNA5;RAP1GAP;GLI2;SHH;SLITRK2;SLITRK1;GPC1;SLITRK4;SLITRK3;SLIT1;NCAM1;EPHB3;EPHA5;VASP;NTNG2;UNC5A;UNC5B;USP9X;SEMA4B;SIAH1;VSTM2L;PRKCA;UNC5C;PTPN11;BAIAP2;ISL1;PTK2;DOK1;CXCL12;PIK3CA;ADGRB1;ULK2;LGR6;CDK5R1
EnrichR - GO biological process	axon guidance (GO:0007411)	5.5e-05	0.049939	ROBO3;PLXND1;SRC;SEMA3D;USP33;PIK3CD;PIK3R1;EFNA5;RAP1GAP;GLI2;SHH;GPC1;SLIT1;PLXNA1;NCAM1;PLXNC1;EPHB3;EPHA5;VASP;UNC5A;UNC5B;SEMA4B;SIAH1;VSTM2L;PRKCA;UNC5C;PTPN11;PTK2;TMEFF1;DOK1;CXCL12;SMO;PIK3CA;PLXNB2;LGR6;CDK5R1
EnrichR - GO biological process	glutamate receptor signaling pathway (GO:0007215)	5.67e-05	0.049939	GRIN2A;GRID2;GRIN3B;GRM4;GRIN3A;KCNB1;GRM8;GRIK3;GRIK4;GRIK1;GRIN1;CDK5R1
EnrichR - GO biological process	negative regulation of transcription, DNA-templated (GO:0045892)	0.00014	0.090909	ZNF692;KDM1A;PRDM6;ENO1;SOX2;SOX3;KAT5;BASP1;DPF1;ZNF724;ZNF568;TRIM27;ZNF560;NKX6-2;SFMBT2;SOX14;ISL1;ERN2;ILF3;ERF;ZFPM2;CLOCK;ATF4;L3MBTL1;URI1;DLX4;CBFB;TSHZ3;MAX;CTBP1;GATA3;ZBTB5;MIER3;NACC1;SUDS3;ZBTB7B;ZNF423;ZBED6;NKX2-5;ZNF266;SNX6;ZNF540;HSPA8;CREBBP;TFAP2C;ATP8B1;BCL11A;ZBTB16;NR2F1;NR2F2;BMP7;ESR1;SCRT1;NR2F6;SMARCA4;POU6F1;NR4A2;GCLC;NR4A3;YEATS2;BCL3;ID3;ZNF536;GTF2IRD1;TCF3;EZH1;L…
EnrichR - GO biological process	neuron differentiation (GO:0030182)	0.000161	0.090909	FOXA1;BRSK2;ATP8A2;WNT2B;CDNF;GLI2;ATOH7;NRBP2;WNT6;NEUROD2;SHH;WNT11;WNT3;EPHA5;IRX2;DTNB;FZD5;FZD8;EN1;PAX6;NR4A2;LMX1A;WNK1;LHX2;LHX6;CTNNB1;LHX5;ERCC6;PTF1A;LHX9;CDK5R1
EnrichR - GO biological process	positive regulation of transcription, DNA-templated (GO:0045893)	0.000165	0.090909	FOXA1;PID1;KDM1A;SCX;SOX2;RPS6KA4;SOX3;SOX17;KAT5;ZMIZ1;ZMIZ2;CHEK1;DPF1;RPS6KA1;IER5;MAP3K5;CDK5RAP2;SUPT16H;EBF3;ISL1;ILF3;LMX1A;RFX4;TFAM;PRKD2;HOXB2;PGR;MAML3;HOXB1;ZFPM2;CLOCK;HOXB7;SKAP1;ATF4;GLYR1;KMT2A;AIRE;MAX;EPAS1;DHX9;PIK3R2;GATA3;PIK3R1;GATA2;NPAS3;RAI1;NHLH2;GALR3;GALR1;DVL1;ABL1;HIVEP3;RPRD1B;ZNF423;NKX2-5;PPARGC1B;CREBBP;TFAP2C;FZD5;ZBTB16;NR2F1;NR2F2;BMP7;ESR1;SMARCA4;NR4A2;AHI1;…
EnrichR - GO biological process	positive regulation of nucleic acid-templated transcription (GO:1903508)	0.000373	0.182612	SETD3;TGFB1I1;KDM8;SCX;SIX1;ING1;GLI2;MED12;IKBKB;SOX2;SHH;LBH;SOX17;KAT5;ZMIZ1;ZIC3;RPS6KA1;CD38;CDK5RAP2;MAP3K5;ATMIN;NCOA6;TESC;AXIN1;PAX6;EBF3;ILF3;ELF2;ELF4;RARA;TFAM;PPARA;CLOCK;SKAP1;ATF4;CEBPB;SMARCD3;KMT2A;AIRE;FOXK1;GATA3;EGFR;NPAS3;RAI1;WNT11;ERBB4;NSD1;TP53INP1;HAS3;HIVEP3;PCBD2;NKX2-5;ZNF423;TRIM45;CREBBP;ZBTB16;NR2F2;KLF4;TBX5;ESR1;BMP7;SMARCA4;MAD2L2;LHX2;BCL3;CTNNB1;TCF3;TP73;PICA…
EnrichR - GO biological process	signal transduction in response to DNA damage (GO:0042770)	0.00052	0.192415	PAXIP1;DOT1L;USP28;MAD2L2;ACER2;CHEK1;SESN2;BCL3;ABL1;NBN;ERCC6;CLOCK;E2F7
EnrichR - GO biological process	regulation of neuron differentiation (GO:0045664)	0.000527	0.192415	LTK;SIX1;EIF2AK4;ADRA2B;BMP7;SOX2;SOX3;DISP3;NEUROD2;BIN1;TCF3;HOXD3;HES3;NKX2-5;YWHAG;CDK5RAP2;CDK5R1
EnrichR - GO biological process	actin-mediated cell contraction (GO:0070252)	0.00053	0.192415	GSN;PIK3CA;CCDC88C;EMP2;PARVA
EnrichR - GO biological process	negative regulation of nucleic acid-templated transcription (GO:1903507)	0.000568	0.192415	KDM1A;MIDEAS;KDM8;ENO1;LBH;SCML1;KAT5;BASP1;DPF1;MLX;CD38;ZNF568;KLF10;USP47;NKX6-2;SFMBT2;SOX14;CBFA2T2;NCOR2;ERN2;ILF3;ZNF639;PAX9;CRY2;RARA;ZFPM2;CLOCK;CRYAB;L3MBTL1;TSHZ3;CTBP1;FOXK1;GATA3;PRICKLE1;WNT11;CCDC85B;NACC1;SUDS3;NKX2-5;SAMD1;ZNF423;ZBED6;RUNX1T1;SNX6;ZNF540;HSPA8;CDKN2A;ATP8B1;ZBTB16;NR2F2;KLF4;BMP7;GATAD2A;TBX2;SMARCA4;GCLC;YEATS2;BCL3;ID3;CTNNB1;BCOR;LHX9;CDK5R1
EnrichR - GO biological process	positive regulation of T cell differentiation in thymus (GO:0033089)	0.000829	0.258754	SHH;VNN1;ADAM8;GLI2
EnrichR - GO biological process	positive regulation of transcription by RNA polymerase II (GO:0045944)	0.000928	0.258754	FOXA1;PID1;PLXND1;KDM1A;SCX;SOX2;RPS6KA4;SOX3;SOX17;KAT5;ZMIZ1;ZMIZ2;DPF1;RPS6KA1;IER5;SUPT16H;ISL1;LMX1A;RFX4;PRKD2;HOXB2;PGR;MAML3;HOXB1;ZFPM2;CLOCK;HOXB7;SKAP1;ATF4;GLYR1;PAXIP1;KMT2A;AIRE;MAX;EPAS1;DHX9;PIK3R2;GATA3;PIK3R1;GATA2;NHLH2;GALR3;GALR1;DVL1;ABL1;RPRD1B;NKX2-5;PPARGC1B;CREBBP;TFAP2C;FZD5;NR2F1;NR2F2;ESR1;SMARCA4;NR4A2;AHI1;COPS5;NR4A3;AGO1;ZFP64;HOXD4;TCF3;HOXD3;TP73;SETD3;ONECUT1;S…
EnrichR - GO biological process	actin filament organization (GO:0007015)	0.000982	0.258754	FLII;INPPL1;WAS;CORO1C;PPP1R9B;SAMD14;BAIAP2L1;DPYSL3;NLRP5;GHSR;CARMIL1;CARMIL2;GSN;DMTN;NEBL;ACTN1;EMP2;RHOF;RHOC;BAIAP2;MAD2L2;MYO1D;MYO1C;ELMO1;ALDOA;MYO1H
EnrichR - GO biological process	regulation of neuron apoptotic process (GO:0043523)	0.000998	0.258754	PRKCG;FOXB1;GRID2;EGLN2;UNC5B;KCNB1;SIX1;VSTM2L;ISL1;NRBP2;GRM4;BCL2;CTNNB1;ADAM8;RETREG1;CRLF1;ATF4;SNX6;CDK5R1
EnrichR - GO biological process	generation of neurons (GO:0048699)	0.001075	0.263211	BRSK2;WNT2B;SIX1;CELSR1;ATOH7;NRBP2;NEUROD2;WNT6;SHH;WNT11;HES3;WNT3;HES7;IRX2;DTNB;FZD5;USP9X;FZD8;EN1;NR4A2;LMX1A;LHX2;RAPGEF2;CTNNB1;PLXNB2;LHX6;LHX5;MAPT;ERCC6;LHX9;ASTN1;CDK5R1
EnrichR - GO biological process	dopaminergic neuron differentiation (GO:0071542)	0.001242	0.263993	FOXA1;NR4A2;SHH;LMX1A;CDNF;EN1;CTNNB1
EnrichR - GO biological process	placenta development (GO:0001890)	0.001258	0.263993	ADAM19;PTK2;NODAL;E2F7;TEX19;E2F8
EnrichR - GO biological process	regulation of anatomical structure morphogenesis (GO:0022603)	0.001284	0.263993	BRSK2;PID1;PLXND1;CDX2;FLT4;EMP2;EFNA5;WTIP;SRCIN1;CAMSAP1;CLDN3;SIPA1L1;INF2;CDH2;CFL1;KIF13B;CTNNB1;MAPT;LZTS1;ZNF135;EPHB3;CDK5R1
EnrichR - GO biological process	ion transport (GO:0006811)	0.001398	0.263993	CHRNB1;CHRNB4;SLC24A4;SLC12A5;SLC1A1;WNK4;CTNS;ANO6;SLC4A2;SLC1A6;SLC5A5;GRIN1;SLC9A2;PANX2;WNK1;P2RX1;PIEZO1;VDAC1;SLC25A10;SLC39A1;SLC15A4
EnrichR - GO biological process	neuron projection morphogenesis (GO:0048812)	0.00146	0.263993	NTNG2;CNTNAP2;BRSK2;TRIO;ANKRD27;EIF2AK4;BAIAP2;ISL1;BMP7;DOCK10;SLITRK2;TAOK3;SLITRK1;BTBD3;SLITRK4;ADGRB1;FLRT1;EPB41L3;DVL1;SLITRK3;CTNNB1;MNX1;EPHB3;GAS7
EnrichR - GO biological process	positive regulation of fat cell differentiation (GO:0045600)	0.001497	0.263993	CCDC71L;CEBPB;ZBTB16;CARM1;SYAP1;SIX1;LPL;VSTM2A;ZBTB7B;BMP7;ZNF385A;TRPM4
EnrichR - GO biological process	modulation of chemical synaptic transmission (GO:0050804)	0.001517	0.263993	ITGB1;CHRNB4;PXK;GRID2;GRIK3;GRIK4;GRIK1;DGKZ;LRP8;CPLX3;BEGAIN;BAIAP3;STX1B;ABR;RIMS3;GRM4;CDH2;GRM8;NPTXR;MCTP2
EnrichR - GO biological process	positive regulation of cell projection organization (GO:0031346)	0.001563	0.263993	LYN;CAMK2B;CARMIL1;CARMIL2;LTK;PLXND1;PLPPR5;PTK6;CBFA2T2;GRIP1;CUX2;LRRC7;SLITRK1;DPYSL3;DVL1;PLXNA1;PLXNB2;RAPGEF2;ROR1;ALKAL2;PLXNC1
EnrichR - GO biological process	calcium ion transmembrane transport (GO:0070588)	0.001646	0.263993	SLC24A4;MCOLN3;TRPC4;CACNA2D1;ATP2A2;ATP2A1;ANO6;CACNA1D;CACNA2D4;ATP2B1;TRPC4AP;MCOLN2;TMCO1;GRIN1;GRIN2A;MICU1;TRPM4
EnrichR - GO biological process	regulation of hydrolase activity (GO:0051336)	0.001796	0.263993	EPHA5;PLXND1;RDX;STMN3;ARHGAP27;EFNA5;RAP1GAP;GPR137B;PTK2;SIPA1L1;PLXNA1;PLXNB2;PLXNC1;NGEF;EPHB3
EnrichR - GO biological process	pentose metabolic process (GO:0019321)	0.001798	0.263993	G6PD;RPE;DCXR;XYLB
EnrichR - GO biological process	synaptic vesicle budding from presynaptic endocytic zone membrane (GO:0016185)	0.001798	0.263993	MX2;DNM1;SNAP91;PICALM
EnrichR - GO biological process	ephrin receptor signaling pathway (GO:0048013)	0.00226	0.321201	EPHA5;LYN;SRC;AP2A1;PTPN11;EFNA5;MMP9;DNM1;PTK2;GRIN1;SIPA1L1;NCK2;AP2S1;NGEF;EPHB3;CDK5R1
EnrichR - GO biological process	canonical Wnt signaling pathway (GO:0060070)	0.00247	0.340028	WNT2B;FZD5;DIXDC1;AXIN1;FZD8;GATA3;PPP1CA;NR4A2;WNT6;FRAT1;WNT11;DVL1;CTNNB1;WNT3
EnrichR - GO biological process	embryonic skeletal system development (GO:0048706)	0.002997	0.376795	KIAA1217;WNT11;HOXB9;SLC2A10;SIX1;HOXD4;HOXD3;MEGF8;HOXA4
EnrichR - GO biological process	beta-catenin-TCF complex assembly (GO:1904837)	0.003152	0.376795	TLE4;TLE3;PYGO2;CREBBP;KAT5;TRRAP;CTNNB1;SMARCA4
EnrichR - GO biological process	intrinsic apoptotic signaling pathway in response to endoplasmic reticulum stress (GO:0070059)	0.003152	0.376795	ERN2;CEBPB;BRSK2;BCL2;ATP2A1;BAK1;MAP3K5;ATF4
EnrichR - GO biological process	regulation of neuron projection development (GO:0010975)	0.003235	0.376795	CAMK2B;BRSK2;LTK;PTPRS;PLPPR5;CRMP1;SIPA1L1;CDH2;DPYSL3;CFL1;KIF13B;ALKAL2;EPHB3;MFSD2A;LYN;NTNG2;PTK6;CBFA2T2;SRCIN1;STX1B;RTN4RL1;LRRC7;PLXNB2;RAPGEF2;ROR1;CDK5R1
EnrichR - GO biological process	forebrain neuron differentiation (GO:0021879)	0.00334	0.376795	ERBB4;RAPGEF2;LHX6;ZSWIM6
EnrichR - GO biological process	positive regulation of cell migration by vascular endothelial growth factor signaling pathway (GO:0038089)	0.00334	0.376795	MYO1C;PIK3CD;HSPB1;PRKD2
EnrichR - GO biological process	synaptic vesicle budding (GO:0070142)	0.00334	0.376795	MX2;DNM1;SNAP91;PICALM
EnrichR - GO biological process	negative regulation of protein serine/threonine kinase activity (GO:0071901)	0.003535	0.376795	LYN;RGS14;CDKN2A;GBA;NR2F2;BMP7;IPO5;PKIB;UCHL1;LATS2;PRKAR1B;SMPD1;ABL1;SPRY2;SH2B3
EnrichR - GO biological process	negative regulation of cell morphogenesis involved in differentiation (GO:0010771)	0.003992	0.376795	DMTN;AP1AR;ACTN4;EFNA5;CORO1C
EnrichR - GO biological process	negative regulation of substrate adhesion-dependent cell spreading (GO:1900025)	0.003992	0.376795	DMTN;AP1AR;ACTN4;EFNA5;CORO1C
EnrichR - GO biological process	endocrine system development (GO:0035270)	0.004035	0.376795	SOX2;SOX3;WNT11;SIX1;HOXD3;NKX2-5;GLI2
EnrichR - GO biological process	phosphorylation (GO:0016310)	0.0041	0.376795	DYRK3;DYRK2;PIK3CD;IKBKB;RPS6KA4;NRBP2;PPP4R1;CHEK1;PIM3;XYLB;MAP3K5;PRKCG;PRKCH;MATK;HUNK;ADAM10;PRKCA;CSNK1D;DGKZ;TGFBR2;ERN2;ILF3;LATS2;PRKAR1B;PIK3CA;RARA;PRKD2;TRIB1;TRIB2;CAMK2B;BRSK2;PXK;LTK;CTBP1;STK39;WNK4;STK3;WNT11;GRK5;MKNK1;MKNK2;ABL1;MAP3K21;CDK17;PLK4;LYN;PTK6;EIF2AK4;HIPK1;TAOK3;WNK1;TOLLIP
EnrichR - GO biological process	positive regulation of developmental process (GO:0051094)	0.004319	0.376795	CAMK2B;CEBPB;PAXIP1;SRC;SCX;FOXO6;LRP8;CORO1C;GRIP1;NEUROD2;APELA;SHH;BASP1;CFL1;RPS6KA1;NLRP5;DVL1;TRPM4;KMT5C;ZBTB16;BNIP3;RBM19;ISL1;BMP7;MAD2L2;NEURL1;ADGRL1
EnrichR - GO biological process	peptidyl-serine modification (GO:0018209)	0.004491	0.376795	DYRK3;GALNT13;DYRK2;PNCK;STK39;RPS6KA4;IKBKB;RPS6KA2;NTMT1;MKNK1;MGAT5B;RPS6KA1;MKNK2;PRKCG;PRKCH;GALNT4;GALNT2;CSNK1D;PRKCA;HIPK1;TGFBR2;LATS2;WNK1;ULK2;PRKD2;CDK5R1
EnrichR - GO biological process	regulation of fat cell differentiation (GO:0045598)	0.004536	0.376795	CCDC71L;CEBPB;TRIO;ZBTB16;SYAP1;LPL;GATA3;GATA2;CCDC85B;CARM1;ZFPM2;TRIB2;ZNF385A;RUNX1T1;TRPM4
EnrichR - GO biological process	protein phosphorylation (GO:0006468)	0.00456	0.376795	DYRK3;DYRK2;FLT4;PIK3CD;IGF1R;IKBKB;RPS6KA4;NRBP2;PPP4R1;RPS6KA2;CHEK1;RPS6KA1;PIM3;MAP3K5;EPHB3;PRKCG;PRKCH;MATK;HUNK;ADAM10;PRKCA;CSNK1D;TGFBR2;TGFBR3;ERN2;ILF3;LATS2;PRKAR1B;RARA;ULK2;PRKD2;TRIB1;TRIB2;CAMK2B;BRSK2;PXK;LTK;PNCK;CTBP1;SRC;STK39;WNK4;EGFR;STK3;WNT11;GRK5;ERBB4;MKNK1;MKNK2;ABL1;MAP3K21;CDK17;PLK4;LYN;PTK6;EIF2AK4;HIPK1;PTK2;TAOK3;WNK1;FGFR4;CDK5R1
EnrichR - GO biological process	cellular protein localization (GO:0034613)	0.004718	0.376795	NAPA;COPB2;CNTNAP2;ARF1;UNC93B1;STXBP1;AP2A1;SEPTIN14;CELSR1;MESD;EGFR;SEPTIN11;ARL5C;WNT11;DUOXA1;RAB23;EPB41L3;DUOXA2;STX5;STX2;EVI5;BBS4;WLS;TRIM23;SNX6;CEP68;NSF;GRID2;RIC1;ATG9A;TBC1D8;COPZ2;EMP2;HPS6;WIPI2;STX1B;OXA1L;AHI1;TBC1D1;GRIN3B;IFT22;ARL4A;RAB18;CTNNB1
EnrichR - GO biological process	intrinsic apoptotic signaling pathway in response to DNA damage (GO:0008630)	0.004782	0.376795	DYRK2;BCL2L11;BCL3;ABL1;BCL2;HTRA2;BAK1;USP28;HIPK1;TP73;BCL2L1
EnrichR - GO biological process	regulation of autophagy (GO:0010506)	0.004972	0.376795	USP33;GBA;HTRA2;HSPB1;PIK3R2;FOXK1;MEFV;SOGA1;UFL1;UCHL1;KAT5;TRIM5;TP53INP1;ATP6V0A2;ABL1;BMF;PIP4K2C;TRIM27;SNX6;UBQLN2;FZD5;BNIP3;GPR137B;SREBF2;TPCN1;ACER2;HAX1;BCL2;VDAC1;MAPT;ATP6V0C;EIF4G2;CDK5R1
EnrichR - GO biological process	regulation of bicellular tight junction assembly (GO:2000810)	0.00499	0.376795	IKBKB;PRKCH;CLDN3;MYO1C;CBFB;F11R
EnrichR - GO biological process	embryonic organ development (GO:0048568)	0.005169	0.376795	KMT2A;PDGFA;GATA3;GLI2;TGFBR2;TBX2;APELA;SOX17;NKX2-5;SH2B3;TEAD3;MFSD2A;ATF4
EnrichR - GO biological process	neuron projection development (GO:0031175)	0.005259	0.376795	CNTNAP2;TRIO;CDNF;GBA;STMN3;STMND1;CAMSAP1;PPP1R9B;DOCK10;SAMD14;EPB41L3;MICALL1;MICALL2;MNX1;EPHB3;LYN;ANKRD27;UNC5A;BMP7;TAOK3;TBC1D24;RAPGEF2;MAPT;ERCC6;GAS7;CDK5R1
EnrichR - GO biological process	negative regulation of cellular macromolecule biosynthetic process (GO:2000113)	0.005279	0.376795	KDM1A;MIDEAS;KDM8;ENO1;SYNCRIP;LBH;SCML1;KAT5;BASP1;DPF1;MLX;CD38;ZNF568;KLF10;USP47;NKX6-2;SFMBT2;SOX14;TSC1;CBFA2T2;GTPBP4;NCOR2;ERN2;ILF3;ZNF639;PAX9;CRY2;RARA;ZFPM2;CLOCK;CRYAB;L3MBTL1;TSHZ3;CTBP1;FOXK1;GATA3;PRICKLE1;WNT11;CCDC85B;NACC1;IGF2BP2;SUDS3;NKX2-5;SAMD1;ZNF423;ZBED6;RUNX1T1;SNX6;ZNF540;HSPA8;CDKN2A;ATP8B1;ZBTB16;NR2F2;KLF4;BMP7;GATAD2A;TBX2;SMARCA4;GCLC;YEATS2;BCL3;ID3;CTNNB1;BCOR;…
EnrichR - GO biological process	DNA damage response, signal transduction by p53 class mediator (GO:0030330)	0.005518	0.376795	CNOT6L;PAXIP1;ARID3A;ACER2;KAT5;CARM1;SESN2;BCL3;TNKS1BP1;NBN;E2F4;ZNF385A;E2F7;E2F8
EnrichR - GO biological process	bone cell development (GO:0098751)	0.005589	0.376795	ANXA2;SRC;SH2B3;ZNF385A
EnrichR - GO biological process	positive regulation of synapse maturation (GO:0090129)	0.005589	0.376795	CAMK2B;NEUROD2;NEURL1;ADGRL1
EnrichR - GO biological process	regulation of actin filament organization (GO:0110053)	0.005589	0.376795	CXCL12;PIK3CA;RDX;WAS
EnrichR - GO biological process	semaphorin-plexin signaling pathway involved in axon guidance (GO:1902287)	0.005589	0.376795	PLXND1;PLXNB2;PLXNA1;PLXNC1
EnrichR - GO biological process	peptidyl-threonine modification (GO:0018210)	0.0059	0.376795	DYRK3;GALNT13;DYRK2;GALNT4;GALNT2;STK39;PRKCA;HIPK1;TGFBR2;WNK1;CHEK1;PRKD2;CDK5R1
EnrichR - GO biological process	heart development (GO:0007507)	0.005924	0.376795	LDB3;GLI2;C1ORF127;APELA;SHH;SOX17;ERBB4;NKX2-5;NCOA6;PTPN11;FOXL1;TBX5;ISL1;BMP7;SGCZ;PTK2;POU6F1;TGFBR2;TBX2;TGFBR3;MTHFD1;BCOR;ZFPM2;MEGF8;FBN1
EnrichR - GO biological process	ERBB2 signaling pathway (GO:0038128)	0.006071	0.376795	PIK3CA;SRC;ERBB4;MATK;PTK6;PRKCA;PIK3R1;EGFR
EnrichR - GO biological process	regulation of cell morphogenesis (GO:0022604)	0.006071	0.376795	NTNG2;CLDN3;CFL1;EFNA5;WTIP;CAMSAP1;ZNF135;MFSD2A
EnrichR - GO biological process	regulation of dendritic spine morphogenesis (GO:0061001)	0.006071	0.376795	CAMK2B;SIPA1L1;CUX2;CFL1;LRP8;SRCIN1;NGEF;CDK5R1
EnrichR - GO biological process	regulation of intracellular estrogen receptor signaling pathway (GO:0033146)	0.006071	0.376795	KANK2;FOXA1;UFL1;CBFB;CARM1;AXIN1;ESR1;ISL1
EnrichR - GO biological process	bundle of His cell action potential (GO:0086043)	0.006243	0.376795	CACNA2D1;KCNA5;TRPM4
EnrichR - GO biological process	glucuronate catabolic process (GO:0006064)	0.006243	0.376795	DCXR;AKR1A1;XYLB
EnrichR - GO biological process	glucuronate catabolic process to xylulose 5-phosphate (GO:0019640)	0.006243	0.376795	DCXR;AKR1A1;XYLB
EnrichR - GO biological process	pentose catabolic process (GO:0019323)	0.006243	0.376795	RPE;NUDT5;XYLB
EnrichR - GO biological process	regulation of synaptic vesicle priming (GO:0010807)	0.006243	0.376795	NAPA;STX1B;STXBP1
EnrichR - GO biological process	trophoblast giant cell differentiation (GO:0060707)	0.006243	0.376795	PLK4;E2F7;E2F8
EnrichR - GO biological process	xylulose 5-phosphate biosynthetic process (GO:1901159)	0.006243	0.376795	DCXR;AKR1A1;XYLB
EnrichR - GO biological process	calcium ion transport (GO:0006816)	0.006518	0.3875	SLC24A4;MCOLN3;TRPC4;CACNA2D1;ATP2A2;CACNA1D;ATP2A1;ANO6;CACNA2D4;TRPC4AP;MCOLN2;CACNA1H;TMCO1;CACNG8;CRACR2B;GRIN3A;ORAI3;MICU1;TRPM4
EnrichR - GO biological process	endoplasmic reticulum calcium ion homeostasis (GO:0032469)	0.006596	0.3875	BCL2;ATP2A2;ATP2A1;THADA;BAK1;TMCO1
EnrichR - GO biological process	determination of heart left/right asymmetry (GO:0061371)	0.007731	0.419182	AHI1;SHH;SOX17;SMO;ZIC3;NKX2-5;MEGF8;BBS4;TBX2;TGFBR2
EnrichR - GO biological process	embryonic heart tube morphogenesis (GO:0003143)	0.007731	0.419182	AHI1;SHH;SOX17;SMO;ZIC3;NKX2-5;MEGF8;BBS4;TBX2;TGFBR2
EnrichR - GO biological process	negative regulation of cellular component movement (GO:0051271)	0.008006	0.419182	TGFBR3;ACTN1;WAS;GATA3;SPINT2
EnrichR - GO biological process	regulation of integrin activation (GO:0033623)	0.008006	0.419182	PTGER4;FERMT1;SRC;PIEZO1;SKAP1
EnrichR - GO biological process	response to muscle stretch (GO:0035994)	0.008006	0.419182	GSN;PIK3CA;CDH2;CTNNB1;PTK2
EnrichR - GO biological process	negative regulation of transcription by RNA polymerase II (GO:0000122)	0.008033	0.419182	ZNF692;KDM1A;PRDM6;FHL2;ENO1;GLI2;SOX2;SOX3;SHH;KAT5;ZNF724;MLX;ZNF568;TRIM27;KLF10;ZNF560;SOX14;EN1;PAX6;ISL1;SREBF2;NCOR2;CRY2;RARA;ERF;PPARA;ZFPM2;ATF4;KANK2;URI1;CEBPB;CBFB;DLX4;CTBP1;MAX;GATA3;CXXC5;ZBTB5;CUX2;MIER3;NSD1;SUDS3;NKX2-5;ZBTB7B;ZBED6;E2F7;ZNF266;E2F8;IRX2;CREBBP;SKOR1;TFAP2C;SKOR2;CDX2;USP9X;BCL11A;ZBTB16;NR2F1;NR2F2;KLF4;ESR1;GATAD2B;SCRT1;NR2F6;POU6F1;GATAD2A;TBX2;SMARCA4;MAD2…
EnrichR - GO biological process	circulatory system development (GO:0072359)	0.008357	0.419182	NCOA6;FLT4;LDB3;PTPN11;FOXL1;TBX5;ISL1;POU6F1;GLI2;TGFBR2;C1ORF127;APELA;SHH;SOX17;MTHFD1;PIK3CA;ERBB4;BCOR;ZFPM2;FBN1
EnrichR - GO biological process	neuron development (GO:0048666)	0.008477	0.419182	EPHA5;LYN;CNTNAP2;ATP8A2;UNC5A;CDNF;GBA;STMN3;STMND1;CAMSAP1;PPP1R9B;GLI2;CLN5;SAMD14;WNK1;MICALL1;TBC1D24;MICALL2;RAPGEF2;MAPT;ERCC6;CDK5R1
EnrichR - GO biological process	beta-catenin destruction complex disassembly (GO:1904886)	0.008546	0.419182	FRAT1;FZD5;DVL1;AXIN1;CTNNB1;PPP1CA
EnrichR - GO biological process	regulation of cardiac muscle cell proliferation (GO:0060043)	0.008546	0.419182	TGFBR3;ERBB4;TBX5;ZFPM2;TBX2;TP73
EnrichR - GO biological process	ionotropic glutamate receptor signaling pathway (GO:0035235)	0.008659	0.419182	GRIN3B;GRIN3A;CDK5R1;GRIN1
EnrichR - GO biological process	lactation (GO:0007595)	0.008659	0.419182	FOXB1;ERBB4;GPAT4;ZBTB7B
EnrichR - GO biological process	protein O-linked glycosylation via serine (GO:0018242)	0.008659	0.419182	GALNT13;GALNT4;GALNT2;MGAT5B
EnrichR - GO biological process	intrinsic apoptotic signaling pathway (GO:0097193)	0.008926	0.419182	BRSK2;CEBPB;BNIP3;CUL2;HTRA2;ATP2A1;CUL4A;ERN2;BCL2L11;ABL1;BCL2;ZNF385B;BAK1;MAP3K5;ATF4;TP73;BCL2L1
EnrichR - GO biological process	epithelial tube morphogenesis (GO:0060562)	0.008929	0.419182	SHH;SOX17;CTNNB1;SCRIB;PRKD2;GATA3;MEGF8;GLI2
EnrichR - GO biological process	neural tube closure (GO:0001843)	0.008929	0.419182	VASP;MTHFD1;DVL1;PLXNB2;SCRIB;PRICKLE1;CELSR1;BBS4
EnrichR - GO biological process	phosphatidylinositol 3-kinase signaling (GO:0014065)	0.008929	0.419182	LTK;PIK3CA;PIK3CD;TPTE;PIK3R2;PIK3R1;GATA3;IGF1R
EnrichR - GO biological process	negative regulation of MAP kinase activity (GO:0043407)	0.009	0.419182	LYN;UCHL1;DUSP10;RGS14;SMPD1;GBA;SPRY2;SH2B3;BMP7;MAPK8IP1
EnrichR - GO biological process	regulation of mitochondrion organization (GO:0010821)	0.009	0.419182	GOLPH3;PID1;HAX1;INF2;FZD5;HTRA2;VDAC1;MAPT;MGARP;SREBF2
EnrichR - GO biological process	positive regulation of protein kinase B signaling (GO:0051897)	0.009081	0.419182	ITGB1;KL;SRC;PDGFA;PIK3CD;PIK3R2;PTPN11;PIK3R1;GATA3;ESR1;PTK2;EGFR;IGF1R;FGF4;MYDGF;F7;HAX1;PIK3CA;ERBB4;FGF18;SPRY2;ADAM8;FGFR4;TSPYL5
EnrichR - GO biological process	negative regulation of cell-cell adhesion (GO:0022408)	0.009141	0.419182	MAD2L2;EPCAM;WNK1;RDX;SPINT2;KLF4;PPARA;GTPBP4;PTK2
EnrichR - GO biological process	central nervous system development (GO:0007417)	0.009228	0.419182	CNTNAP2;AMIGO2;GRIK1;CELSR1;PTS;CLN5;SOX3;DHX30;NHLH2;GRIN2A;SHH;CDH2;ZIC3;MNX1;CDK5RAP2;MFSD2A;NKX2-2;GSN;NCOA6;ZBTB16;ATP6AP2;CTNS;PAX6;LSR;PTPN11;ECRG4;POU6F1;GRIN1;TGFBR2;NR4A2;AHI1;SMO;RAB18;PLXNB2;PAFAH1B2;CDK5R1
EnrichR - GO biological process	regulation of cell migration (GO:0030334)	0.009416	0.423321	ITGB1;RIPOR1;PLXND1;ZMYND8;PIK3CD;ARHGAP4;FGF4;IGF1R;DOCK10;SHH;DUSP10;DPYSL3;PLXNC1;ADAM10;PRKCA;ACTN4;RHOC;SRCIN1;MMP9;GTPBP4;F7;CLDN3;SMO;NUMB;CAMK2B;LRRC15;SRC;SEMA3D;PDGFA;EGFR;CORO1C;WNT11;ERBB4;TP53INP1;PLXNA1;RFFL;CARMIL1;NTNG2;CARMIL2;SEMA4B;RDX;TBX5;PTK2;IGSF10;CXCL12;MYO1C;FGF18;PLXNB2;SPRY2;AMOTL2;LGR6
EnrichR - GO biological process	gland development (GO:0048732)	0.009684	0.427401	SRP54;SIX1;LSR;GLI2;SOX2;TGFBR3;SOX3;SHH;WNT11;HOXD3;NKX2-5;PTF1A;EPHB3
EnrichR - GO biological process	negative regulation of apoptotic process (GO:0043066)	0.0097	0.427401	ITGB1;FLT4;FHL2;SCX;HSPB1;SIX1;IGF1R;IKBKB;NRBP2;MYDGF;SHH;OPA1;CFL1;RPS6KA1;CD38;PIM3;TRIM27;PRKCG;USP47;PRKCH;UNC5B;VSTM2L;ADAM10;PRKCA;ISL1;MMP9;DNAJC3;HAX1;PIK3CA;PAX7;ADAM8;VDAC1;CRYAB;LTK;SRC;PIK3R1;NOL3;EGFR;RNF213;WNT11;GRK5;NKX2-5;SNX6;FOXB1;BNIP3;KLF4;PTK2;NR4A2;AHI1;GCLC;GOLPH3;COPS5;BCL3;BCL2;CTNNB1;SPRY2;RETREG1;CRLF1;BCL2L1
EnrichR - GO biological process	regulation of insulin secretion involved in cellular response to glucose stimulus (GO:0061178)	0.010065	0.43655	EPHA5;BRSK2;PIM3;EFNA5;ADCY5;TRPM4;BAIAP3
EnrichR - GO biological process	positive regulation of actin filament polymerization (GO:0030838)	0.010423	0.43655	VASP;CARMIL1;CARMIL2;BAIAP2L1;GSN;BIN1;ALOX15;NCK2;CDC42EP1;BAIAP2
EnrichR - GO biological process	regulation of cellular localization (GO:0060341)	0.010423	0.43655	EPHA5;LYN;BRSK2;GSN;KDM1A;GOSR1;DVL1;REEP6;EFNA5;ADCY5
EnrichR - GO biological process	negative regulation of intrinsic apoptotic signaling pathway (GO:2001243)	0.010512	0.43655	URI1;CXCL12;VNN1;OPA1;SRC;BCL2;HSPB1;HTRA2;ENO1;NOL3;MMP9;BCL2L1
EnrichR - GO biological process	phosphatidylinositol metabolic process (GO:0046488)	0.010542	0.43655	ARF1;PLA2G12A;SACM1L;INPPL1;PIK3CD;PIK3R2;TPTE;PIK3R1;PTPN13;LCLAT1;PIK3CA;INPP5D;PITPNM3;PITPNM2;INPP5J;PIP4K2C;PIP5K1C;PI4K2A
EnrichR - GO biological process	smoothened signaling pathway (GO:0007224)	0.010687	0.43655	DISP2;DISP3;SHH;DYRK2;TMEM17;SMO;HIPK1;GLI2
EnrichR - GO biological process	phosphatidylinositol phosphate biosynthetic process (GO:0046854)	0.010732	0.43655	ITPKB;SOCS3;PIK3CA;PIK3CD;PIK3R2;PIK3R1;PIP4K2C;PI4K2A;IP6K2
EnrichR - GO biological process	regulation of nucleic acid-templated transcription (GO:1903506)	0.010746	0.43655	PRDM8;TRRAP;ONECUT1;JMJD1C;SIX1;SOX21;ELAVL2;SOX2;RPS6KA4;GLI4;SOX3;SOX17;ZMIZ1;ZNF85;ZNF724;MLX;NKX6-2;SOX14;ACTN4;PTP4A3;HOXB1;HOXB7;CLOCK;ATF4;CEBPB;DLX4;AIRE;SPTY2D1;MLLT6;NSD1;DVL1;ATXN1L;ABL1;APBB2;ZNF423;MSC;PPARGC1B;CREBBP;SKOR1;SKOR2;PRRX2;WTIP;ESR1;SCRT1;NFIA;CARM1;ZNF536;GTF2IRD1;TCF3;PTF1A;SSBP2;ZNF212;SLC2A4RG
EnrichR - GO biological process	negative regulation of anoikis (GO:2000811)	0.0108	0.43655	ITGB1;PIK3CA;SRC;BCL2;PTK2
EnrichR - GO biological process	positive regulation of neuron projection development (GO:0010976)	0.011068	0.443319	CAMK2B;LYN;LTK;PLPPR5;PTK6;CBFA2T2;LRP8;BMP7;CUX2;LRRC7;DPYSL3;RAPGEF2;PLXNB2;ROR1;ALKAL2
EnrichR - GO biological process	negative regulation of actin filament depolymerization (GO:0030835)	0.011656	0.44962	PLEKHH2;GSN;PIK3CA
EnrichR - GO biological process	positive regulation of cholesterol storage (GO:0010886)	0.011656	0.44962	SCARB1;LPL;SREBF2
EnrichR - GO biological process	regulation of SNARE complex assembly (GO:0035542)	0.011656	0.44962	PRRT2;ANKRD27;STXBP1
EnrichR - GO biological process	sialylation (GO:0097503)	0.011656	0.44962	ST6GAL1;ST3GAL1;ST3GAL2
EnrichR - GO biological process	negative regulation of cell differentiation (GO:0045596)	0.011793	0.44962	FOXA1;TRIO;GATA3;GATA2;EGFR;PTHLH;SOX2;SOX3;PTBP1;SHH;CCDC85B;ZBED6;HES3;TRPM4;RUNX1T1;ZBTB16;PTPN11;EIF2AK4;TBX5;BMP7;HOPX;MAD2L2;DISP3;SPRY2;ZFPM2;PPARA;TRIB2
EnrichR - GO biological process	transmembrane receptor protein tyrosine kinase signaling pathway (GO:0007169)	0.012023	0.44962	FLT4;AP2A1;SOGA1;FGFRL1;FGF4;IGF1R;PTBP1;SIPA1L1;NCK2;EPHB3;EPHA5;MMP9;DNM1;PIK3CA;COL4A2;HNRNPH1;ELMO1;RAPGEF2;PRKD2;ROR1;ATP6V0C;NGEF;LTK;RGS14;SRC;PDGFA;PIK3R2;PIK3R1;EFNA5;EGFR;ERBB4;FLRT1;POLR2D;AP2S1;ATP6V0A2;SH2B2;LYN;KL;SORT1;PTPN11;PTK6;BAIAP2;PTK2;GRIN1;AHI1;NR4A3;FGF18;FGFR4;PTPN2;CDK5R1
EnrichR - GO biological process	epithelium development (GO:0060429)	0.012144	0.44962	KANK2;CBR1;SIX1;MEOX2;TBX5;TBX2;LGALS3;AHI1;APELA;SHH;SOX17;MTHFD1;SMO;TOLLIP;DVL1;VDAC1;NKX2-5;WNT3;MFSD2A
EnrichR - GO biological process	heart looping (GO:0001947)	0.012522	0.44962	AHI1;SHH;SOX17;SMO;ZIC3;NKX2-5;BBS4;TBX2;TGFBR2
EnrichR - GO biological process	signal release from synapse (GO:0099643)	0.012522	0.44962	HSPA8;GRM4;STXBP1;GAD1;SYT10;DVL1;NAAA;PIP5K1C;CPLX3
EnrichR - GO biological process	axonal transport of mitochondrion (GO:0019896)	0.012654	0.44962	OPA1;MAPT;MGARP;SYBU
EnrichR - GO biological process	positive regulation of integrin activation (GO:0033625)	0.012654	0.44962	FERMT1;SRC;PIEZO1;SKAP1
EnrichR - GO biological process	positive regulation of leukocyte apoptotic process (GO:2000108)	0.012654	0.44962	LYN;CDKN2A;RAPGEF2;PIK3CD
EnrichR - GO biological process	regulation of synapse maturation (GO:0090128)	0.012654	0.44962	CAMK2B;NEUROD2;NEURL1;ADGRL1
EnrichR - GO biological process	somite development (GO:0061053)	0.012654	0.44962	SHH;SMO;MTHFD1;MEOX2
EnrichR - GO biological process	regulation of neurotransmitter receptor activity (GO:0099601)	0.012856	0.453144	CAMK2B;CRHBP;CACNG8;GRIN2A;LRRC7;SHISA9;NPTXR;SHISA8;CNIH3;BEGAIN;GRIN1
EnrichR - GO biological process	cellular response to nutrient levels (GO:0031669)	0.013359	0.46714	KLF10;HSPA8;RIPOR1;KCNB1;USP33;LPL;TSC1;INHBB;WIPI2;PPARA;SREBF2;MFSD2A
EnrichR - GO biological process	regulation of axonogenesis (GO:0050770)	0.013773	0.477831	BRSK2;SIPA1L1;PLXND1;CDH2;SLITRK1;KIF13B;PLXNA1;PLXNB2;PLXNC1;EPHB3
EnrichR - GO biological process	pyrimidine-containing compound catabolic process (GO:0072529)	0.014192	0.485313	NT5C1A;DPYSL2;DPYSL3;CRMP1;NT5M
EnrichR - GO biological process	positive regulation of cell motility (GO:2000147)	0.014276	0.485313	ITGB1;LRRC15;RIPOR1;SEMA3D;PDGFA;PIK3CD;EGFR;IGF1R;WNT11;DUOXA2;CFAP20;CARMIL1;CARMIL2;CAVIN1;SEMA4B;RDX;ADAM10;PRKCA;ACTN4;RHOC;MMP9;PTK2;F7;CLDN3;CXCL12;MYO1C;SMO;NUMB;SPRY2;LGR6
EnrichR - GO biological process	phosphate-containing compound metabolic process (GO:0006796)	0.014319	0.485313	PFKFB2;PLPPR2;PLPPR5;INPPL1;LPL;PIK3CD;TPTE;NUDT5;THTPA;DUSP10;INPP5D;INPP5J;XYLB;IP6K2;PRKCG;TIGAR;G6PD;PPP1CA;ITPKB;PLA2G15;PPA2;PIK3CA;LPCAT4;TOLLIP;HKDC1;PLAA;PLCH2;ALDOA;PFKP
EnrichR - GO biological process	neurotransmitter secretion (GO:0007269)	0.014524	0.485855	HSPA8;GRM4;STXBP1;GAD1;SYT10;DVL1;NAAA;PIP5K1C;CPLX3
EnrichR - GO biological process	response to UV (GO:0009411)	0.014556	0.485855	USP47;CREBBP;KDM1A;CIRBP;UBE2A;EIF2AK4;USP28;EGFR;SMPD1;BCL3;USP1;SDF4;BMF;BAK1;ERCC6;ATF4
EnrichR - GO biological process	primary neural tube formation (GO:0014020)	0.01479	0.487473	VASP;MTHFD1;PLXNB2;SCRIB;PRICKLE1;CELSR1;BBS4
EnrichR - GO biological process	regulation of cell adhesion (GO:0030155)	0.014826	0.487473	LYN;PLXND1;SRC;TESC;ADAM10;PRKCA;C2CD4B;PTPN11;GPR4;EFNA5;FUT1;PTK2;CXCL12;ABL1;PLXNA1;PLXNB2;ADAM8;PRKD2;PLXNC1;EPHB3
EnrichR - GO biological process	regulation of cellular macromolecule biosynthetic process (GO:2000112)	0.015651	0.510799	PRDM8;TRRAP;ONECUT1;JMJD1C;SIX1;SOX21;ELAVL2;SOX2;RPS6KA4;GLI4;SOX3;SOX17;ZNF85;ZNF724;MLX;NKX6-2;SOX14;TSC1;PTP4A3;HOXB1;PKP3;HOXB7;CLOCK;ATF4;CEBPB;DLX4;AIRE;PDGFA;SPTY2D1;MLLT6;ATXN2;NSD1;DVL1;ATXN1L;ABL1;RBBP6;APBB2;ZNF423;MSC;PPARGC1B;CREBBP;SKOR1;SKOR2;PRRX2;WTIP;ESR1;SCRT1;NFIA;CARM1;ZNF536;GTF2IRD1;TCF3;PTF1A;SSBP2;ZNF212;SLC2A4RG
EnrichR - GO biological process	phosphatidylinositol biosynthetic process (GO:0006661)	0.016776	0.534634	ARF1;SACM1L;PIGQ;INPPL1;PIK3CD;PIK3R2;PIK3R1;PTPN13;ITPKB;SOCS3;PIK3CA;INPP5D;PITPNM3;PITPNM2;INPP5J;PIP4K2C;PIP5K1C;PI4K2A;IP6K2
EnrichR - GO biological process	mammary gland development (GO:0030879)	0.016821	0.534634	FOXB1;ERBB4;GPAT4;ZBTB7B;WNT3;GLI2
EnrichR - GO biological process	negative regulation of neuron differentiation (GO:0045665)	0.016821	0.534634	SOX2;SOX3;DISP3;EIF2AK4;HES3;BMP7
EnrichR - GO biological process	embryonic skeletal system morphogenesis (GO:0048704)	0.017665	0.534634	HOXB9;SIX1;HOXD4;HOXD3;MEGF8;HOXA4;TGFBR2
EnrichR - GO biological process	negative regulation of peptidyl-tyrosine phosphorylation (GO:0050732)	0.017665	0.534634	SOCS3;DMTN;SH3BP5;PTK6;SH2B3;SRCIN1;PTPN2
EnrichR - GO biological process	tube closure (GO:0060606)	0.017665	0.534634	VASP;MTHFD1;PLXNB2;SCRIB;PRICKLE1;CELSR1;BBS4
EnrichR - GO biological process	embryonic heart tube development (GO:0035050)	0.01823	0.534634	APELA;SOX17;MEGF8;NKX2-5;TBX2
EnrichR - GO biological process	regulation of platelet aggregation (GO:0090330)	0.01823	0.534634	LYN;DMTN;PRKCA;F11R;SH2B3
EnrichR - GO biological process	synaptic transmission, glutamatergic (GO:0035249)	0.01823	0.534634	NAPA;GRID2;GRIK3;GRIK4;GRIK1
EnrichR - GO biological process	regulation of protein kinase B signaling (GO:0051896)	0.018231	0.534634	ITGB1;PHLPP1;SRC;PDGFA;PIK3CD;PIK3R2;TPTE;PIK3R1;GATA3;EGFR;IGF1R;FGF4;MYDGF;ERBB4;SH2B3;KL;PTPN11;ESR1;PTK2;F7;HAX1;PIK3CA;FGF18;SPRY2;ADAM8;PPARA;FGFR4;TSPYL5
EnrichR - GO biological process	regulation of GTPase activity (GO:0043087)	0.018342	0.534634	GPSM1;ITGB1;PLXND1;STMN3;F11R;EFNA5;RAP1GAP;DOCK10;SIPA1L1;WNT11;PLXNA1;PLXNC1;EVI5;EPHB3;EPHA5;RIC1;RDX;ARHGAP27;GPR137B;PTK2;WNK1;PLXNB2;RAPGEF2;CPEB2;NGEF;PICALM
EnrichR - GO biological process	positive regulation of protein polymerization (GO:0032273)	0.018686	0.534634	VASP;CARMIL1;CLIP1;BAIAP2L1;BIN1;ALOX15;NCK2;CDC42EP1;MAPT;BAIAP2;CDK5RAP2;CDK5R1
EnrichR - GO biological process	detection of muscle stretch (GO:0035995)	0.019051	0.534634	CDH2;CTNNB1;PTK2
EnrichR - GO biological process	exocrine system development (GO:0035272)	0.019051	0.534634	RAB26;SRP54;PTF1A
EnrichR - GO biological process	left/right pattern formation (GO:0060972)	0.019051	0.534634	AHI1;PKD1L1;MEGF8
EnrichR - GO biological process	negative regulation of axon regeneration (GO:0048681)	0.019051	0.534634	PTPRS;RTN4RL1;CERS2
EnrichR - GO biological process	negative regulation of dendritic spine development (GO:0061000)	0.019051	0.534634	GRIN3A;PTPRS;NGEF
EnrichR - GO biological process	nucleobase catabolic process (GO:0046113)	0.019051	0.534634	DPYSL2;DPYSL3;CRMP1
EnrichR - GO biological process	pituitary gland development (GO:0021983)	0.019051	0.534634	SOX2;SOX3;GLI2
EnrichR - GO biological process	positive regulation of epithelial tube formation (GO:1905278)	0.019051	0.534634	SIX1;PIK3CD;GATA3
EnrichR - GO biological process	regulation of atrial cardiac muscle cell membrane repolarization (GO:0060372)	0.019051	0.534634	KCNQ1;KCNA5;CACNA1D
EnrichR - GO biological process	regulation of cytoplasmic mRNA processing body assembly (GO:0010603)	0.019051	0.534634	ATXN2L;ATXN2;CNOT6L
EnrichR - GO biological process	plasma membrane bounded cell projection organization (GO:0120036)	0.019557	0.545355	LYN;CARMIL1;CNTNAP2;UNC5A;CDNF;GBA;STMN3;STMND1;CAMSAP1;PPP1R9B;SAMD14;MICALL1;TBC1D24;MICALL2;RAPGEF2;MAPT;ERCC6;KIFAP3;CDK5R1
EnrichR - GO biological process	regulation of apoptotic process (GO:0042981)	0.020054	0.55571	ITGB1;FOXA1;TRIO;FLT4;FHL2;SCX;HSPB1;IGF1R;IKBKB;MYDGF;SHH;GRM4;OPA1;SMPD1;RPS6KA2;CFL1;RPS6KA1;CD38;PIM3;MAP3K5;USP47;GRID2;PLEKHG5;ACTN1;ARHGEF19;ADAM10;SCRIB;ANO6;ACTN4;FBXO10;MMP9;DUSP6;DNAJC3;OLFM1;HAX1;LATS2;BIN1;PAX7;GAS1;VDAC1;EEF1E1;CRYAB;NGEF;ATF4;LTK;PHLPP1;SRC;HTRA2;PIK3R1;NOL3;LRP8;EGFR;STK3;C3ORF38;ABR;BCL2L11;WNT11;GRK5;TP53INP1;ABL1;BMF;BAK1;SUDS3;NKX2-5;IP6K2;CREBBP;EGLN2;GADD45B…
EnrichR - GO biological process	outflow tract septum morphogenesis (GO:0003148)	0.020498	0.56446	PARVA;NKX2-5;ZFPM2;ISL1;TBX2;TGFBR2
EnrichR - GO biological process	intra-Golgi vesicle-mediated transport (GO:0006891)	0.020912	0.568752	NAPA;NSF;COPB2;COG6;TRAPPC10;GOSR1;COPZ2
EnrichR - GO biological process	negative regulation of intracellular steroid hormone receptor signaling pathway (GO:0033144)	0.020912	0.568752	KANK2;NCOR2;CRY2;ISL1;CLOCK;NODAL;SMARCA4
EnrichR - GO biological process	regulation of cell differentiation (GO:0045595)	0.021967	0.58405	APC2;CREBBP;CEBPB;LTK;CBFB;SIX1;EMP2;GATA3;KLF4;ISL1;HOPX;PTK2;PTHLH;LGALS3;PTBP1;SHH;BIN1;RPS6KA1;YWHAG;CDK5RAP2;ATF4;CDK5R1
EnrichR - GO biological process	axon development (GO:0061564)	0.022673	0.58405	NTNG2;BRSK2;BAIAP2;ISL1;SLITRK2;RTN4RL1;SLITRK1;SLITRK4;ADGRB1;SLITRK3;MAPT;EPHB3;CDK5R1
EnrichR - GO biological process	detection of mechanical stimulus (GO:0050982)	0.022959	0.58405	CDH2;PKD1L1;CTNNB1;PIEZO1;PTK2
EnrichR - GO biological process	regulation of autophagy of mitochondrion (GO:1903146)	0.022959	0.58405	HAX1;FZD5;HTRA2;VDAC1;SREBF2
EnrichR - GO biological process	regulation of histone H3-K4 methylation (GO:0051569)	0.022959	0.58405	PAXIP1;KDM1A;KMT2A;CTNNB1;BCOR
EnrichR - GO biological process	vesicle transport along actin filament (GO:0030050)	0.022959	0.58405	MYO1D;MYO1C;ACTN4;FNBP1L;MYO1H
EnrichR - GO biological process	negative regulation of neuron apoptotic process (GO:0043524)	0.023029	0.58405	PRKCG;NRBP2;FOXB1;UNC5B;BCL2;SIX1;VSTM2L;ADAM8;ISL1;RETREG1;CRLF1;SNX6
EnrichR - GO biological process	anterior/posterior pattern specification (GO:0009952)	0.023109	0.58405	HES7;HOXB9;CDX2;BASP1;ATP6AP2;HOXD4;HOXD3;HES3;HOXB7;HOXA4;WLS
EnrichR - GO biological process	negative regulation of cell-substrate adhesion (GO:0010812)	0.023474	0.58405	ACER2;DMTN;CDKN2A;AP1AR;ACTN4;EFNA5;CORO2B;CORO1C
EnrichR - GO biological process	cardiac right ventricle morphogenesis (GO:0003215)	0.023728	0.58405	GATA3;ZFPM2;NKX2-5;ISL1
EnrichR - GO biological process	embryonic hemopoiesis (GO:0035162)	0.023728	0.58405	KMT2A;SH2B3;TGFBR2;ATF4
EnrichR - GO biological process	mitochondrion transport along microtubule (GO:0047497)	0.023728	0.58405	OPA1;MAPT;MGARP;SYBU
EnrichR - GO biological process	negative regulation of locomotion (GO:0040013)	0.023728	0.58405	WAS;GATA3;SPINT2;PTPN2
EnrichR - GO biological process	positive regulation of calcium ion-dependent exocytosis (GO:0045956)	0.023728	0.58405	SCAMP5;KCNB1;SYT10;CACNA1H
EnrichR - GO biological process	positive regulation of reactive oxygen species biosynthetic process (GO:1903428)	0.023728	0.58405	DUOXA1;DUOXA2;ADGRB1;GRIN1
EnrichR - GO biological process	regulation of T cell differentiation in thymus (GO:0033081)	0.023728	0.58405	SHH;VNN1;ADAM8;GLI2
EnrichR - GO biological process	semaphorin-plexin signaling pathway involved in neuron projection guidance (GO:1902285)	0.023728	0.58405	PLXND1;PLXNB2;PLXNA1;PLXNC1
EnrichR - GO biological process	positive regulation of histone modification (GO:0031058)	0.024551	0.587863	RPS6KA4;PAXIP1;TADA2A;KDM1A;CTBP1;ZBTB7B;GLYR1
[truncated: 439 more rows]

## Sheet: Table 3
Table 3
Database	Term	P.value	Adjusted.P.value	Genes
[truncated: 893 more rows]

## Sheet: Table 4
Table 4
[truncated: 61 more rows]

[truncated: 3 more sheets: Table 5, Table 6, Table 7]
